# Supplementary material for: Delineation of hypoxia-induced proteome shifts in osteosarcoma cells with different metastatic propensities
Source: Sci Rep. 2020 Jan 20;10:727. doi: 10.1038/s41598-019-56878-x (PMC6971036; doi:10.1038/s41598-019-56878-x)
Supplement: Supplementary file 3 — Supplementary information.3 [file 41598_2019_56878_MOESM3_ESM.zip › TableS2.xlsx]

## Sheet: Consitently_Found_Protein
Accession	GeneName	Tech_RSD	Bio_RSD	hh11	hh12	hh13	hh21	hh22	hh23	hh31	hh32	hh33	hp11	hp12	hp13	hp21	hp22	hp23	hp31	hp32	hp33	nh11	nh12	nh13	nh21	nh22	nh23	nh31	nh32	nh33	np11	np12	np13	np21	np22	np23	np31	np32	np33
F1PTP2	SPR	24.1055	13.4214	100000000	97000000	59000000	85000000	NA	79000000	84000000	85000000	60000000	56000000	31000000	84000000	41000000	110000000	98000000	NA	90000000	NA	66000000	89000000	110000000	NA	NA	81000000	85000000	86000000	73000000	NA	54000000	56000000	NA	51000000	110000000	74000000	NA	87000000
E2R3D3	RPL17	69.052	39.212	31000000	190000000	150000000	79000000	110000000	87000000	170000000	170000000	120000000	190000000	280000000	67000000	NA	200000000	33000000	440000000	43000000	52000000	140000000	60000000	42000000	59000000	190000000	170000000	320000000	69000000	630000000	99000000	100000000	390000000	51000000	230000000	34000000	99000000	320000000	270000000
E2R518	PCCA	35.5014	54.6389	14000000	14000000	NA	32000000	60000000	NA	NA	NA	NA	9500000	NA	NA	32000000	17000000	21000000	11000000	11000000	NA	14000000	16000000	NA	NA	NA	15000000	13000000	13000000	62000000	19000000	16000000	15000000	NA	NA	18000000	14000000	62000000	NA
F1P9P5	USP5	49.1146	26.6491	21000000	76000000	27000000	110000000	52000000	110000000	57000000	69000000	22000000	60000000	29000000	67000000	80000000	100000000	32000000	37000000	92000000	96000000	62000000	37000000	100000000	140000000	120000000	24000000	120000000	110000000	120000000	120000000	20000000	25000000	93000000	74000000	40000000	34000000	71000000	45000000
J9P1R5	BPNT1	40.6571	21.8314	27000000	14000000	17000000	14000000	36000000	NA	19000000	3900000	21000000	34000000	18000000	17000000	23000000	22000000	27000000	22000000	40000000	43000000	22000000	37000000	26000000	24000000	42000000	20000000	NA	16000000	35000000	16000000	33000000	13000000	12000000	33000000	50000000	17000000	20000000	18000000
F1PZL7	TNPO1	66.8749	43.5017	88000000	98000000	20000000	54000000	150000000	51000000	20000000	38000000	22000000	80000000	88000000	24000000	56000000	120000000	140000000	54000000	44000000	110000000	85000000	29000000	130000000	91000000	970000000	100000000	120000000	900000000	160000000	49000000	89000000	96000000	33000000	27000000	120000000	27000000	160000000	160000000
E2RHX2	PQBP1	34.7543	45.0962	9800000	NA	NA	NA	NA	22000000	56000000	47000000	16000000	NA	35000000	43000000	62000000	67000000	NA	NA	NA	NA	21000000	NA	NA	NA	57000000	35000000	70000000	NA	56000000	NA	21000000	46000000	60000000	NA	21000000	NA	63000000	NA
F1PLP6	SIL1	55.9141	50.9875	NA	1000000	NA	19000000	20000000	NA	11000000	13000000	NA	13000000	19000000	9400000	NA	NA	NA	17000000	18000000	NA	2000000	NA	22000000	22000000	29000000	2200000	NA	24000000	NA	23000000	660000	2700000	NA	NA	1700000	NA	11000000	NA
L7N050	HSPA1L	34.142	25.4361	80000000	120000000	68000000	76000000	97000000	76000000	31000000	76000000	33000000	68000000	26000000	54000000	29000000	99000000	130000000	42000000	97000000	40000000	110000000	170000000	100000000	100000000	99000000	120000000	130000000	160000000	130000000	110000000	82000000	58000000	31000000	78000000	82000000	92000000	100000000	140000000
J9JHN1	RAB11B	25.3407	24.2596	NA	16000000	31000000	44000000	47000000	27000000	20000000	NA	24000000	NA	12000000	NA	30000000	29000000	NA	28000000	31000000	17000000	31000000	19000000	42000000	30000000	40000000	31000000	42000000	16000000	38000000	32000000	24000000	14000000	26000000	25000000	NA	24000000	35000000	38000000
F1PKN7	ASMTL	37.5175	24.382	43000000	15000000	7800000	45000000	54000000	43000000	NA	29000000	30000000	22000000	56000000	44000000	NA	NA	60000000	NA	NA	63000000	23000000	50000000	48000000	NA	47000000	24000000	NA	37000000	46000000	61000000	11000000	NA	NA	26000000	21000000	37000000	52000000	36000000
F1PG08	COL5A2	42.8072	28.213	28000000	47000000	66000000	27000000	44000000	42000000	79000000	30000000	52000000	51000000	19000000	49000000	120000000	110000000	25000000	90000000	25000000	67000000	31000000	56000000	15000000	26000000	52000000	10000000	21000000	47000000	28000000	39000000	42000000	45000000	12000000	18000000	21000000	16000000	28000000	17000000
F1Q0J0	GSTP1	37.0075	20.647	100000000	100000000	75000000	250000000	250000000	190000000	120000000	180000000	72000000	270000000	160000000	230000000	240000000	200000000	330000000	290000000	260000000	200000000	110000000	220000000	290000000	300000000	280000000	120000000	310000000	260000000	350000000	320000000	89000000	190000000	420000000	100000000	140000000	75000000	340000000	230000000
F1PS20	WDR46	30.9871	18.553	NA	NA	18000000	27000000	NA	NA	15000000	23000000	NA	NA	20000000	18000000	14000000	16000000	NA	17000000	NA	NA	19000000	NA	NA	24000000	20000000	NA	22000000	23000000	24000000	NA	NA	16000000	NA	NA	NA	1000000	25000000	5400000
J9P7Y9	PCBP1	30.9663	17.2545	100000000	190000000	140000000	190000000	330000000	310000000	200000000	230000000	55000000	260000000	200000000	260000000	180000000	96000000	210000000	290000000	250000000	140000000	130000000	280000000	220000000	280000000	260000000	190000000	250000000	190000000	280000000	300000000	170000000	230000000	340000000	160000000	190000000	180000000	280000000	190000000
E2R311	UGDH	31.8269	19.9189	120000000	73000000	15000000	130000000	210000000	110000000	92000000	33000000	77000000	99000000	120000000	130000000	150000000	140000000	160000000	160000000	160000000	120000000	72000000	99000000	170000000	150000000	170000000	84000000	150000000	89000000	140000000	150000000	120000000	120000000	210000000	100000000	140000000	160000000	95000000	200000000
E2R659	TIMM17A	37.619	33.7478	2000000	16000000	22000000	NA	15000000	24000000	22000000	NA	NA	NA	NA	24000000	5600000	15000000	19000000	NA	9500000	NA	25000000	21000000	5300000	15000000	14000000	26000000	14000000	NA	10000000	26000000	20000000	NA	NA	NA	27000000	NA	11000000	11000000
J9P3R1	GOT2	27.7169	23.7823	66000000	85000000	68000000	120000000	140000000	110000000	59000000	88000000	47000000	NA	52000000	50000000	75000000	76000000	60000000	110000000	53000000	120000000	59000000	110000000	120000000	110000000	100000000	83000000	84000000	95000000	140000000	130000000	46000000	100000000	88000000	32000000	69000000	41000000	120000000	140000000
E2R2C3	GPI	13.9963	23.1907	480000000	570000000	390000000	470000000	410000000	370000000	280000000	380000000	290000000	300000000	310000000	270000000	410000000	480000000	670000000	380000000	440000000	450000000	200000000	240000000	240000000	300000000	290000000	270000000	250000000	230000000	290000000	270000000	200000000	130000000	170000000	180000000	200000000	340000000	340000000	300000000
Q50KA9	NME1	31.4579	24.8291	520000000	710000000	260000000	970000000	570000000	390000000	NA	NA	430000000	NA	560000000	NA	770000000	11000000	1100000000	620000000	NA	850000000	650000000	NA	890000000	900000000	1000000000	750000000	880000000	740000000	940000000	370000000	580000000	330000000	330000000	NA	430000000	910000000	NA	1100000000
E2R3V2	NAA38	27.6622	47.9986	NA	NA	NA	25000000	NA	NA	8800000	14000000	NA	6600000	NA	4200000	14000000	NA	16000000	5400000	13000000	NA	11000000	19000000	NA	20000000	26000000	NA	13000000	18000000	20000000	5100000	NA	3400000	11000000	NA	13000000	NA	NA	NA
F1PYG8	MDH2	16.7032	20.9979	520000000	580000000	490000000	700000000	730000000	640000000	290000000	500000000	440000000	530000000	510000000	480000000	590000000	780000000	780000000	420000000	530000000	560000000	780000000	740000000	790000000	710000000	690000000	630000000	570000000	630000000	700000000	650000000	420000000	350000000	420000000	140000000	420000000	490000000	710000000	510000000
E2RMY0	TMEM33	28.3753	25.8213	NA	NA	27000000	NA	NA	63000000	39000000	NA	15000000	58000000	58000000	55000000	36000000	48000000	NA	55000000	44000000	NA	35000000	66000000	50000000	62000000	57000000	17000000	58000000	48000000	57000000	45000000	25000000	32000000	NA	NA	NA	NA	NA	NA
F1Q0S5	RPL27A	55.8585	68.4657	130000000	5400000	27000000	17000000	32000000	NA	NA	120000000	29000000	NA	32000000	NA	17000000	14000000	29000000	52000000	27000000	12000000	22000000	25000000	15000000	37000000	NA	160000000	16000000	14000000	18000000	25000000	31000000	39000000	32000000	69000000	NA	200000000	NA	NA
J9NV93	HEL-S-69p	43.7674	40.6	500000000	870000000	360000000	1300000000	1800000000	580000000	220000000	750000000	790000000	940000000	700000000	400000000	1100000000	600000000	1900000000	290000000	890000000	NA	580000000	350000000	430000000	390000000	490000000	640000000	440000000	420000000	680000000	260000000	310000000	60000000	240000000	220000000	430000000	910000000	510000000	820000000
E2R729	GANAB	43.2392	45.308	120000000	63000000	48000000	170000000	220000000	150000000	110000000	92000000	26000000	85000000	52000000	37000000	130000000	75000000	190000000	130000000	28000000	40000000	28000000	76000000	54000000	220000000	140000000	130000000	130000000	130000000	86000000	98000000	78000000	38000000	83000000	59000000	81000000	34000000	170000000	150000000
F1PEI2	CKAP4	23.651	15.1355	360000000	430000000	290000000	560000000	500000000	570000000	320000000	270000000	270000000	530000000	510000000	520000000	640000000	750000000	350000000	710000000	460000000	310000000	270000000	540000000	560000000	520000000	420000000	430000000	520000000	390000000	300000000	660000000	270000000	400000000	500000000	340000000	470000000	450000000	720000000	440000000
F1PCD8	LAMB1	31.5239	14.7476	19000000	25000000	14000000	22000000	28000000	30000000	30000000	14000000	19000000	15000000	8900000	13000000	14000000	20000000	6300000	16000000	16000000	8700000	25000000	48000000	44000000	29000000	26000000	25000000	35000000	47000000	38000000	23000000	5800000	16000000	22000000	14000000	20000000	11000000	32000000	18000000
F1PUE0	TOP1	29.9553	21.865	15000000	21000000	16000000	50000000	63000000	44000000	26000000	34000000	16000000	40000000	18000000	38000000	19000000	36000000	24000000	40000000	24000000	26000000	33000000	32000000	38000000	33000000	30000000	26000000	43000000	25000000	47000000	26000000	12000000	24000000	25000000	10000000	19000000	6700000	26000000	24000000
E2R0F2	FLNB	33.7805	16.2297	30000000	26000000	27000000	12000000	30000000	29000000	23000000	32000000	12000000	46000000	28000000	64000000	81000000	68000000	64000000	90000000	74000000	52000000	5900000	28000000	17000000	26000000	22000000	16000000	17000000	25000000	38000000	62000000	31000000	42000000	76000000	43000000	26000000	34000000	43000000	47000000
F1Q2B1	SCCPDH	20.4548	37.3181	NA	13000000	6700000	14000000	16000000	9200000	NA	NA	6700000	8000000	NA	6400000	NA	NA	22000000	NA	NA	NA	13000000	9000000	10000000	NA	12000000	11000000	10000000	NA	12000000	NA	7900000	NA	NA	6800000	9600000	18000000	14000000	15000000
E2R1Z0	FHL1	31.8337	19.2543	NA	NA	7300000	13000000	20000000	16000000	NA	12000000	5900000	31000000	29000000	29000000	15000000	43000000	23000000	41000000	26000000	26000000	NA	NA	10000000	12000000	11000000	6100000	11000000	NA	NA	37000000	15000000	27000000	35000000	NA	26000000	13000000	28000000	21000000
L7N0I9	PHGDH	62.2862	31.0981	120000000	27000000	30000000	17000000	130000000	140000000	120000000	110000000	62000000	110000000	17000000	77000000	180000000	31000000	130000000	38000000	20000000	170000000	98000000	200000000	32000000	200000000	160000000	100000000	150000000	21000000	140000000	42000000	89000000	19000000	120000000	78000000	120000000	120000000	210000000	110000000
E2RHL0	UQCRC2	38.1235	28.3082	16000000	7400000	8500000	17000000	28000000	35000000	10000000	16000000	12000000	18000000	17000000	14000000	12000000	14000000	33000000	12000000	21000000	25000000	26000000	13000000	14000000	17000000	12000000	39000000	12000000	13000000	21000000	14000000	24000000	11000000	15000000	12000000	6300000	15000000	28000000	20000000
E2R129	TCEB1	47.5707	19.3211	110000000	57000000	50000000	5000000	63000000	110000000	45000000	3400000	36000000	NA	NA	NA	NA	81000000	33000000	53000000	64000000	40000000	47000000	67000000	46000000	54000000	63000000	54000000	66000000	NA	60000000	100000000	31000000	78000000	NA	16000000	77000000	33000000	51000000	86000000
E2RMA1	TPT1	57.9599	40.7957	210000000	540000000	180000000	890000000	530000000	520000000	210000000	530000000	220000000	290000000	500000000	560000000	110000000	370000000	340000000	580000000	950000000	340000000	190000000	940000000	1300000000	120000000	980000000	260000000	160000000	980000000	160000000	930000000	420000000	540000000	400000000	240000000	130000000	700000000	370000000	710000000
F6X7L0	TPM4	34.9174	37.4604	83000000	63000000	100000000	220000000	280000000	200000000	78000000	110000000	37000000	130000000	140000000	82000000	150000000	190000000	220000000	120000000	63000000	75000000	140000000	120000000	190000000	160000000	200000000	140000000	160000000	120000000	170000000	77000000	22000000	52000000	120000000	58000000	29000000	52000000	180000000	73000000
E2RL06	EMC2	27.4247	17.2044	13000000	14000000	14000000	28000000	30000000	27000000	NA	18000000	NA	15000000	8500000	18000000	15000000	26000000	NA	21000000	19000000	17000000	11000000	23000000	18000000	24000000	21000000	11000000	22000000	14000000	NA	20000000	5900000	18000000	15000000	16000000	15000000	11000000	23000000	NA
F6XIK8	SYNCRIP	25.3956	20.5248	170000000	160000000	180000000	380000000	420000000	310000000	210000000	260000000	120000000	320000000	240000000	200000000	280000000	300000000	360000000	290000000	290000000	360000000	160000000	320000000	310000000	140000000	300000000	170000000	250000000	310000000	250000000	210000000	160000000	190000000	290000000	160000000	250000000	190000000	370000000	86000000
F1Q0T0	GOLGA3	31.923	19.2834	7100000	11000000	NA	6900000	NA	NA	NA	NA	NA	14000000	12000000	13000000	NA	12000000	9800000	9700000	7500000	14000000	14000000	NA	9100000	NA	9500000	NA	5600000	NA	13000000	13000000	14000000	10000000	15000000	6300000	36000000	30000000	20000000	25000000
F1PU63	TMEM165	48.6968	32.5041	19000000	19000000	4900000	NA	56000000	NA	38000000	37000000	14000000	10000000	NA	25000000	40000000	45000000	25000000	41000000	28000000	NA	6800000	61000000	54000000	60000000	19000000	15000000	NA	NA	45000000	44000000	NA	23000000	39000000	NA	34000000	7800000	39000000	37000000
E2RLS3	SLC29A1	30.5716	17.2195	740000000	520000000	730000000	670000000	890000000	1200000000	390000000	620000000	300000000	950000000	710000000	650000000	640000000	900000000	620000000	1300000000	710000000	700000000	700000000	1300000000	660000000	970000000	750000000	490000000	730000000	690000000	750000000	1400000000	650000000	570000000	880000000	590000000	760000000	360000000	1100000000	1200000000
E2RKA8	RPL32	48.4698	35.685	58000000	17000000	110000000	110000000	120000000	110000000	130000000	90000000	80000000	160000000	150000000	80000000	NA	140000000	180000000	110000000	6900000	75000000	120000000	130000000	210000000	150000000	120000000	140000000	140000000	6800000	30000000	110000000	6700000	190000000	91000000	96000000	150000000	NA	240000000	100000000
E2QZ50	CAP1	41.1517	28.1472	86000000	35000000	36000000	49000000	100000000	88000000	47000000	64000000	52000000	11000000	58000000	71000000	54000000	24000000	71000000	67000000	82000000	66000000	36000000	69000000	92000000	220000000	110000000	14000000	100000000	91000000	120000000	82000000	11000000	61000000	72000000	44000000	60000000	87000000	120000000	91000000
F1P9G4	DEK	41.4534	27.8048	NA	28000000	24000000	29000000	60000000	18000000	NA	NA	11000000	NA	NA	NA	NA	NA	NA	38000000	21000000	NA	NA	46000000	29000000	46000000	43000000	7100000	44000000	34000000	NA	35000000	8800000	22000000	30000000	NA	NA	NA	NA	NA
E2QXI3	AIMP1	25.3009	13.4337	59000000	58000000	58000000	77000000	85000000	88000000	61000000	68000000	44000000	75000000	63000000	76000000	61000000	71000000	54000000	86000000	68000000	56000000	43000000	93000000	84000000	94000000	78000000	24000000	84000000	60000000	82000000	87000000	39000000	58000000	95000000	56000000	80000000	30000000	89000000	49000000
E2REX3	TRADD	33.752	24.6178	16000000	NA	25000000	38000000	61000000	31000000	16000000	31000000	NA	27000000	38000000	46000000	28000000	26000000	50000000	51000000	41000000	61000000	26000000	51000000	55000000	52000000	23000000	25000000	30000000	50000000	56000000	55000000	55000000	45000000	64000000	29000000	NA	87000000	48000000	62000000
F1Q264	EIF5A	26.7911	24.3363	270000000	600000000	360000000	730000000	990000000	780000000	270000000	410000000	350000000	530000000	450000000	300000000	480000000	550000000	740000000	460000000	560000000	530000000	360000000	720000000	560000000	450000000	640000000	530000000	760000000	390000000	840000000	220000000	300000000	540000000	370000000	310000000	570000000	450000000	610000000	490000000
J9NYL5	RPL31	59.1488	43.9352	5900000	3200000	6600000	15000000	68000000	36000000	11000000	99000000	5500000	13000000	100000000	110000000	51000000	15000000	9600000	65000000	65000000	13000000	6100000	48000000	16000000	15000000	16000000	NA	21000000	11000000	34000000	19000000	NA	20000000	13000000	NA	18000000	NA	15000000	45000000
E2RPW4	BCKDHA	19.9843	27.4273	3000000	NA	6000000	NA	21000000	NA	14000000	NA	NA	25000000	NA	26000000	22000000	26000000	20000000	NA	31000000	16000000	NA	17000000	8900000	17000000	17000000	NA	12000000	NA	14000000	36000000	NA	NA	25000000	NA	25000000	19000000	25000000	26000000
E2RG67	ARL1	39.7859	56.2292	15000000	12000000	17000000	17000000	35000000	NA	8600000	6600000	27000000	NA	NA	NA	18000000	NA	23000000	NA	6100000	5900000	15000000	NA	NA	26000000	26000000	20000000	33000000	NA	85000000	NA	14000000	NA	9700000	20000000	23000000	55000000	15000000	18000000
E2RCC5	BDH1	20.0968	20.0258	NA	NA	NA	NA	NA	NA	5600000	7000000	4600000	NA	NA	8300000	NA	NA	18000000	12000000	11000000	NA	11000000	16000000	16000000	NA	NA	NA	NA	12000000	NA	17000000	11000000	12000000	NA	NA	NA	13000000	20000000	12000000
J9NRV1	GSTK1	40.7452	16.0392	12000000	14000000	9900000	14000000	28000000	23000000	9900000	20000000	14000000	33000000	4800000	38000000	26000000	NA	38000000	5300000	37000000	36000000	13000000	28000000	32000000	NA	28000000	15000000	NA	NA	24000000	37000000	18000000	33000000	41000000	9100000	30000000	NA	39000000	30000000
P54714	TPI1	25.6946	10.5926	970000000	1800000000	990000000	1200000000	1400000000	1300000000	1000000000	1300000000	750000000	990000000	940000000	1000000000	970000000	1100000000	1000000000	1400000000	1200000000	1200000000	410000000	940000000	700000000	770000000	730000000	490000000	1100000000	620000000	760000000	680000000	300000000	420000000	670000000	250000000	560000000	280000000	660000000	530000000
F1PS48	RANBP3	20.2125	11.5869	NA	NA	NA	NA	11000000	10000000	NA	10000000	5600000	6400000	6400000	9400000	7900000	NA	NA	NA	NA	8800000	NA	8400000	NA	8800000	8900000	7600000	NA	5600000	9800000	NA	NA	NA	NA	NA	NA	NA	6700000	7100000
E2QU52	PPP4C	60.4896	38.6964	NA	42000000	18000000	NA	NA	76000000	38000000	45000000	28000000	43000000	NA	NA	NA	68000000	35000000	50000000	57000000	50000000	2500000	39000000	59000000	76000000	53000000	NA	NA	61000000	7500000	62000000	NA	2600000	NA	NA	NA	NA	70000000	NA
E2RC95	UBAP1	19.9474	19.7454	NA	NA	5400000	9500000	10000000	NA	5500000	5600000	NA	NA	8300000	8500000	14000000	15000000	5600000	12000000	12000000	10000000	NA	8400000	7200000	11000000	8400000	3900000	NA	9800000	6700000	14000000	4300000	5300000	10000000	NA	9900000	NA	13000000	12000000
E2QZV5	PRKAR1A	18.0286	16.4178	52000000	70000000	42000000	72000000	84000000	76000000	53000000	62000000	40000000	68000000	63000000	65000000	50000000	67000000	57000000	93000000	71000000	75000000	43000000	63000000	70000000	66000000	64000000	46000000	62000000	63000000	67000000	81000000	42000000	63000000	78000000	84000000	71000000	28000000	69000000	55000000
F1PL97	P4HB	47.3269	18.4313	580000000	580000000	420000000	640000000	460000000	170000000	330000000	540000000	390000000	330000000	340000000	140000000	630000000	640000000	780000000	790000000	370000000	670000000	260000000	280000000	650000000	640000000	640000000	66000000	630000000	100000000	520000000	600000000	180000000	310000000	380000000	100000000	480000000	160000000	490000000	210000000
E2R857	BLMH	14.6143	17.9018	24000000	31000000	22000000	NA	NA	NA	21000000	17000000	20000000	38000000	36000000	30000000	36000000	NA	44000000	NA	NA	39000000	35000000	42000000	NA	52000000	44000000	35000000	40000000	39000000	41000000	46000000	28000000	32000000	NA	NA	45000000	20000000	NA	NA
E2RTB1	NPM1	27.3935	22.4632	1200000000	1500000000	1700000000	2500000000	3000000000	2300000000	1300000000	2000000000	1100000000	2200000000	1800000000	1600000000	2300000000	2700000000	2800000000	2400000000	2400000000	2300000000	1800000000	1700000000	1500000000	2600000000	2800000000	640000000	620000000	2400000000	2800000000	2600000000	1300000000	670000000	2500000000	1700000000	2400000000	2100000000	3400000000	2700000000
E2RBM3	ETF1	50.0125	27.2229	32000000	33000000	26000000	20000000	64000000	50000000	4100000	29000000	13000000	4800000	10000000	26000000	6700000	21000000	33000000	21000000	19000000	40000000	23000000	55000000	67000000	32000000	65000000	28000000	58000000	31000000	52000000	33000000	14000000	45000000	15000000	11000000	35000000	19000000	28000000	32000000
J9NWS6	AP2A1	24.1523	10.2625	39000000	39000000	19000000	39000000	41000000	NA	26000000	43000000	31000000	28000000	NA	23000000	23000000	37000000	42000000	35000000	32000000	31000000	19000000	40000000	50000000	41000000	32000000	22000000	22000000	40000000	36000000	33000000	17000000	23000000	NA	26000000	30000000	32000000	21000000	NA
E2RFF7	CSK	20.0749	19.2976	11000000	11000000	8200000	20000000	18000000	17000000	NA	16000000	NA	NA	14000000	NA	NA	NA	NA	14000000	16000000	12000000	14000000	24000000	22000000	18000000	17000000	16000000	23000000	22000000	24000000	16000000	6500000	5900000	4800000	NA	6900000	NA	NA	NA
E2R8L3	PRPF19	68.5715	46.0529	110000000	140000000	14000000	170000000	220000000	35000000	25000000	NA	9800000	18000000	190000000	94000000	90000000	170000000	120000000	52000000	130000000	260000000	92000000	140000000	74000000	170000000	160000000	42000000	120000000	NA	21000000	23000000	41000000	91000000	230000000	NA	95000000	9800000	160000000	41000000
F1PAH7	EIF4G2	32.1928	34.9366	27000000	24000000	66000000	82000000	91000000	110000000	34000000	43000000	26000000	45000000	30000000	46000000	47000000	54000000	55000000	68000000	92000000	63000000	27000000	60000000	46000000	93000000	110000000	52000000	55000000	53000000	28000000	73000000	48000000	35000000	67000000	26000000	37000000	46000000	28000000	69000000
F1P9H9	NUCKS1	48.0248	26.0675	4600000	2200000	6500000	21000000	14000000	13000000	8100000	21000000	5200000	21000000	19000000	12000000	13000000	23000000	12000000	24000000	16000000	16000000	4500000	20000000	18000000	20000000	8400000	NA	21000000	18000000	10000000	17000000	7200000	12000000	15000000	1600000	NA	NA	13000000	20000000
F1PMS0	LRRFIP1	44.3782	28.3575	NA	NA	NA	NA	32000000	13000000	NA	NA	NA	NA	22000000	47000000	NA	18000000	NA	62000000	33000000	49000000	35000000	16000000	NA	18000000	15000000	41000000	NA	30000000	12000000	18000000	27000000	16000000	NA	NA	38000000	31000000	33000000	25000000
E2R1V3	U2SURP	28.0647	24.2945	8300000	8000000	6300000	19000000	20000000	19000000	7100000	16000000	7400000	11000000	11000000	9300000	9400000	14000000	6300000	19000000	12000000	11000000	11000000	20000000	15000000	19000000	18000000	6500000	NA	7500000	11000000	11000000	NA	14000000	15000000	8900000	12000000	6500000	17000000	13000000
E2R479	CSTF3	50.3698	44.7206	13000000	9100000	15000000	20000000	19000000	57000000	23000000	32000000	6400000	NA	NA	NA	45000000	33000000	26000000	NA	NA	44000000	18000000	58000000	25000000	18000000	20000000	10000000	53000000	20000000	30000000	NA	6400000	NA	NA	7600000	14000000	9300000	57000000	23000000
E2QWD3	CRK	35.5962	26.0267	NA	NA	NA	12000000	11000000	13000000	NA	NA	NA	NA	NA	NA	NA	6300000	20000000	NA	NA	NA	11000000	23000000	9500000	NA	25000000	19000000	9500000	27000000	11000000	NA	6600000	NA	NA	12000000	NA	11000000	NA	11000000
J9P504	EIF5B	31.6237	14.7083	55000000	57000000	29000000	97000000	92000000	90000000	28000000	70000000	25000000	80000000	77000000	79000000	87000000	68000000	96000000	90000000	62000000	100000000	39000000	81000000	94000000	87000000	47000000	54000000	45000000	94000000	66000000	150000000	58000000	100000000	130000000	77000000	110000000	54000000	170000000	86000000
F6V8G4	DDX21	18.061	21.6815	150000000	180000000	120000000	260000000	280000000	250000000	120000000	170000000	96000000	150000000	180000000	190000000	190000000	200000000	250000000	200000000	190000000	200000000	180000000	250000000	260000000	290000000	250000000	110000000	240000000	230000000	240000000	250000000	160000000	180000000	140000000	110000000	160000000	190000000	300000000	300000000
F1P6V8	DYNC1LI2	29.309	37.2727	NA	NA	NA	58000000	28000000	NA	15000000	13000000	NA	23000000	18000000	NA	21000000	33000000	41000000	50000000	22000000	17000000	NA	17000000	28000000	18000000	NA	26000000	12000000	NA	11000000	24000000	22000000	19000000	47000000	21000000	NA	23000000	36000000	31000000
E2RIV3	SHMT1	24.6122	14.7115	40000000	29000000	28000000	40000000	47000000	62000000	28000000	36000000	20000000	62000000	32000000	59000000	43000000	42000000	70000000	51000000	66000000	24000000	28000000	64000000	61000000	46000000	40000000	43000000	45000000	57000000	59000000	60000000	42000000	66000000	66000000	53000000	70000000	40000000	53000000	58000000
F2Z4N3	RPL27	44.7846	43.9389	19000000	21000000	38000000	75000000	120000000	60000000	52000000	28000000	22000000	28000000	24000000	81000000	84000000	93000000	48000000	61000000	23000000	28000000	29000000	100000000	22000000	39000000	23000000	38000000	97000000	22000000	87000000	44000000	47000000	18000000	21000000	17000000	19000000	35000000	34000000	55000000
E2R552	RALY	60.3976	60.998	NA	5000000	7500000	39000000	49000000	NA	11000000	22000000	4400000	24000000	NA	7600000	NA	10000000	5000000	43000000	NA	16000000	3100000	18000000	15000000	31000000	27000000	6500000	4800000	NA	27000000	NA	2000000	11000000	25000000	NA	7900000	NA	28000000	19000000
E2QYZ0	ALDH18A1	33.4139	30.1499	82000000	87000000	120000000	170000000	210000000	130000000	33000000	120000000	70000000	120000000	70000000	130000000	180000000	220000000	230000000	200000000	84000000	73000000	83000000	170000000	150000000	170000000	140000000	69000000	170000000	150000000	160000000	200000000	72000000	69000000	130000000	79000000	140000000	140000000	210000000	170000000
E2QZV1	UBA5	42.9383	26.2538	NA	NA	30000000	76000000	56000000	52000000	47000000	41000000	6200000	55000000	58000000	29000000	36000000	65000000	43000000	19000000	NA	53000000	34000000	64000000	23000000	83000000	58000000	38000000	63000000	70000000	68000000	48000000	NA	NA	76000000	NA	39000000	NA	54000000	20000000
E2RLF1	PSAP	35.7723	32.5117	200000000	340000000	97000000	140000000	170000000	140000000	30000000	110000000	71000000	110000000	100000000	110000000	120000000	190000000	280000000	100000000	120000000	160000000	55000000	150000000	160000000	190000000	180000000	120000000	170000000	150000000	170000000	190000000	130000000	29000000	110000000	340000000	230000000	130000000	180000000	260000000
E2RNM4	AGFG1	44.9679	21.521	NA	24000000	NA	41000000	8900000	21000000	14000000	29000000	18000000	26000000	19000000	24000000	35000000	48000000	14000000	NA	11000000	23000000	7400000	27000000	NA	50000000	22000000	NA	NA	32000000	43000000	30000000	NA	15000000	23000000	15000000	20000000	NA	27000000	14000000
E2RJ93	GLS	27.5585	31.0244	42000000	31000000	73000000	58000000	59000000	41000000	38000000	40000000	21000000	27000000	22000000	26000000	33000000	35000000	34000000	37000000	36000000	11000000	24000000	23000000	25000000	10000000	29000000	24000000	20000000	26000000	17000000	NA	4500000	NA	57000000	29000000	26000000	22000000	17000000	27000000
E2RT55	COPS4	29.044	20.5482	28000000	22000000	26000000	12000000	54000000	34000000	27000000	19000000	16000000	14000000	16000000	23000000	24000000	39000000	22000000	29000000	24000000	31000000	24000000	41000000	38000000	43000000	39000000	32000000	49000000	34000000	41000000	34000000	12000000	13000000	36000000	26000000	35000000	17000000	33000000	34000000
F6UVH0	WDR77	44.9913	25.662	NA	NA	38000000	120000000	86000000	130000000	66000000	80000000	23000000	62000000	83000000	33000000	37000000	91000000	52000000	77000000	68000000	58000000	NA	100000000	21000000	110000000	64000000	58000000	93000000	91000000	68000000	150000000	47000000	19000000	140000000	52000000	85000000	39000000	70000000	67000000
E2RMA3	SPARC	51.6373	39.6271	160000000	81000000	45000000	140000000	130000000	60000000	270000000	270000000	NA	190000000	250000000	71000000	230000000	63000000	NA	270000000	130000000	56000000	110000000	48000000	64000000	190000000	150000000	130000000	36000000	85000000	63000000	260000000	54000000	210000000	40000000	71000000	130000000	81000000	300000000	58000000
F6XB90	AUP1	17.0607	25.0683	NA	35000000	NA	37000000	39000000	NA	NA	22000000	16000000	9400000	20000000	20000000	23000000	NA	35000000	NA	19000000	NA	NA	NA	25000000	NA	NA	NA	29000000	28000000	26000000	NA	19000000	14000000	NA	NA	NA	25000000	25000000	NA
E2R9R2	COX6B1	43.2823	43.1988	16000000	16000000	13000000	40000000	24000000	45000000	9500000	NA	19000000	37000000	40000000	23000000	NA	NA	15000000	63000000	63000000	34000000	24000000	63000000	NA	32000000	12000000	33000000	36000000	61000000	14000000	58000000	27000000	56000000	38000000	NA	11000000	28000000	49000000	67000000
F1PLI4	DHRS7B	22.5264	20.4537	8300000	7300000	6600000	15000000	18000000	13000000	6800000	11000000	NA	9800000	10000000	9600000	12000000	16000000	12000000	18000000	8100000	13000000	6400000	14000000	12000000	NA	10000000	NA	11000000	9900000	7700000	13000000	5600000	9500000	9000000	NA	7600000	NA	14000000	10000000
F1PAM9	EPS15	24.0953	30.7261	14000000	13000000	NA	NA	13000000	9900000	10000000	7200000	8700000	5600000	NA	3600000	7000000	6600000	NA	8200000	5400000	NA	12000000	1000000	13000000	NA	7200000	NA	NA	NA	1100000	5900000	NA	NA	5700000	8400000	NA	NA	7200000	6400000
E2RDN1	PSAT1	51.3481	27.1972	230000000	130000000	100000000	250000000	62000000	110000000	34000000	110000000	57000000	67000000	58000000	63000000	72000000	190000000	95000000	72000000	200000000	80000000	120000000	390000000	170000000	210000000	370000000	150000000	170000000	370000000	220000000	200000000	54000000	56000000	65000000	43000000	82000000	33000000	100000000	45000000
F1PJY9	GTPBP4	26.6965	28.065	27000000	NA	NA	60000000	NA	73000000	30000000	34000000	26000000	38000000	17000000	34000000	46000000	74000000	62000000	55000000	53000000	48000000	51000000	76000000	NA	41000000	58000000	68000000	68000000	71000000	44000000	67000000	34000000	16000000	47000000	38000000	46000000	38000000	73000000	NA
E2R6J0	APPL1	21.8422	31.9195	6900000	13000000	NA	NA	NA	NA	NA	14000000	NA	16000000	12000000	NA	15000000	NA	NA	24000000	NA	NA	NA	15000000	15000000	NA	NA	12000000	NA	NA	NA	23000000	NA	17000000	11000000	9400000	15000000	5800000	NA	NA
F2Z4N2	HIST1H4L	23.5044	20.7471	2400000000	2500000000	2000000000	3300000000	4400000000	4000000000	2500000000	3000000000	1700000000	3400000000	3500000000	3700000000	3300000000	3600000000	3300000000	4000000000	3100000000	2700000000	1900000000	3500000000	3100000000	2400000000	2100000000	1300000000	2300000000	2400000000	2200000000	2500000000	950000000	2000000000	410000000	1100000000	1500000000	1000000000	2200000000	1600000000
E2RH68	AAAS	31.6572	18.4738	26000000	24000000	19000000	22000000	23000000	21000000	24000000	22000000	16000000	24000000	19000000	23000000	37000000	22000000	19000000	30000000	23000000	21000000	17000000	29000000	20000000	47000000	25000000	31000000	31000000	24000000	22000000	29000000	4800000	18000000	53000000	6500000	28000000	24000000	55000000	35000000
F1P8D3	HNRNPH3	53.4275	18.0462	95000000	36000000	20000000	49000000	57000000	62000000	91000000	39000000	14000000	80000000	110000000	38000000	39000000	63000000	14000000	48000000	50000000	44000000	17000000	53000000	130000000	130000000	53000000	27000000	60000000	140000000	60000000	68000000	56000000	30000000	48000000	NA	32000000	44000000	70000000	12000000
E2RAE2	ETFA	37.2772	24.9944	34000000	57000000	88000000	140000000	150000000	94000000	74000000	48000000	34000000	62000000	140000000	150000000	130000000	230000000	170000000	190000000	180000000	180000000	53000000	150000000	64000000	170000000	91000000	56000000	52000000	140000000	160000000	220000000	120000000	110000000	180000000	100000000	140000000	130000000	240000000	150000000
J9P7A6	ALDOA	30.1398	21.3382	140000000	300000000	220000000	420000000	160000000	470000000	240000000	220000000	150000000	230000000	200000000	200000000	360000000	390000000	410000000	400000000	310000000	300000000	530000000	280000000	63000000	250000000	170000000	310000000	240000000	230000000	240000000	150000000	110000000	130000000	120000000	180000000	110000000	200000000	260000000	39000000
E2R8C0	ACIN1	58.3456	30.0126	45000000	46000000	45000000	34000000	38000000	13000000	59000000	4000000	31000000	26000000	3200000	18000000	NA	5100000	18000000	39000000	53000000	4300000	32000000	53000000	37000000	71000000	47000000	13000000	30000000	59000000	9600000	20000000	20000000	26000000	4200000	27000000	45000000	9600000	8900000	27000000
E2QZA1	C19orf70	25.4449	21.7831	18000000	16000000	10000000	16000000	22000000	14000000	9000000	13000000	8500000	NA	11000000	8800000	21000000	21000000	21000000	11000000	14000000	18000000	18000000	15000000	21000000	20000000	19000000	25000000	9000000	17000000	27000000	16000000	13000000	7300000	18000000	11000000	14000000	7800000	21000000	19000000
F1PCM9	SH3GLB1	54.7163	56.4692	22000000	NA	38000000	NA	NA	55000000	15000000	16000000	12000000	NA	NA	15000000	NA	72000000	NA	60000000	13000000	NA	NA	56000000	NA	NA	42000000	11000000	NA	37000000	NA	26000000	9400000	17000000	NA	NA	NA	NA	NA	NA
E2RBY0	GRWD1	30.1288	23.9851	18000000	31000000	35000000	41000000	59000000	46000000	22000000	46000000	20000000	40000000	37000000	52000000	49000000	71000000	50000000	55000000	46000000	36000000	19000000	65000000	44000000	75000000	57000000	33000000	31000000	24000000	52000000	57000000	31000000	25000000	39000000	31000000	45000000	56000000	60000000	59000000
F1Q3S9	PFKL	25.194	14.7342	46000000	29000000	42000000	46000000	51000000	56000000	22000000	53000000	27000000	57000000	59000000	39000000	68000000	61000000	74000000	85000000	84000000	79000000	15000000	21000000	21000000	28000000	25000000	17000000	17000000	21000000	21000000	47000000	23000000	21000000	27000000	19000000	41000000	14000000	39000000	32000000
F1PW97	DBN1	38.945	16.9227	80000000	45000000	55000000	NA	86000000	53000000	35000000	90000000	50000000	60000000	NA	56000000	69000000	NA	120000000	4600000	76000000	77000000	65000000	91000000	53000000	69000000	110000000	68000000	95000000	94000000	83000000	79000000	23000000	80000000	84000000	48000000	93000000	26000000	NA	100000000
E2RI60	C17orf75	27.2257	24.6524	8900000	9900000	5300000	15000000	16000000	NA	NA	11000000	3700000	10000000	NA	10000000	NA	NA	12000000	9400000	15000000	11000000	7200000	13000000	15000000	NA	18000000	8200000	16000000	NA	NA	11000000	6800000	7100000	15000000	12000000	14000000	7800000	NA	9800000
E2RFF0	RHEB	33.1274	18.2038	8600000	35000000	28000000	41000000	NA	NA	30000000	31000000	NA	51000000	56000000	57000000	3900000	72000000	63000000	NA	NA	NA	28000000	39000000	NA	NA	NA	43000000	35000000	NA	NA	NA	42000000	110000000	59000000	54000000	73000000	41000000	53000000	58000000
E2QXW5	FHL3	23.8417	21.0753	13000000	NA	7100000	18000000	18000000	NA	14000000	NA	9700000	29000000	27000000	NA	43000000	56000000	48000000	32000000	52000000	NA	NA	18000000	14000000	NA	14000000	NA	14000000	19000000	11000000	NA	NA	27000000	45000000	NA	34000000	21000000	52000000	23000000
E2RGE0	BANF1	79.0854	47.2568	560000000	550000000	38000000	580000000	30000000	570000000	74000000	380000000	290000000	92000000	36000000	440000000	390000000	500000000	540000000	810000000	86000000	640000000	440000000	670000000	83000000	39000000	490000000	71000000	610000000	560000000	560000000	33000000	24000000	350000000	30000000	440000000	11000000	320000000	580000000	490000000
E2RL90	PDHA1	68.005	30.4447	22000000	96000000	19000000	92000000	19000000	21000000	77000000	13000000	56000000	85000000	10000000	23000000	140000000	100000000	80000000	54000000	10000000	120000000	58000000	110000000	110000000	140000000	93000000	85000000	91000000	12000000	130000000	160000000	31000000	140000000	100000000	29000000	NA	35000000	17000000	62000000
F1PU47	FHL2	35.6899	42.5187	23000000	4300000	21000000	43000000	46000000	60000000	15000000	NA	6900000	32000000	NA	19000000	24000000	23000000	44000000	14000000	NA	NA	10000000	8900000	NA	22000000	16000000	13000000	17000000	16000000	16000000	49000000	23000000	29000000	32000000	13000000	35000000	15000000	47000000	64000000
F1P916	TPM1	25.1843	17.0445	NA	NA	NA	19000000	32000000	31000000	34000000	28000000	NA	49000000	56000000	58000000	71000000	83000000	68000000	79000000	53000000	70000000	32000000	NA	40000000	36000000	NA	NA	11000000	25000000	33000000	90000000	68000000	61000000	85000000	23000000	42000000	40000000	61000000	65000000
F6UTB0	GNL3	48.25	54.266	12000000	9700000	45000000	57000000	69000000	76000000	28000000	51000000	10000000	35000000	29000000	5100000	27000000	82000000	91000000	75000000	81000000	55000000	53000000	10000000	27000000	14000000	77000000	48000000	19000000	19000000	19000000	23000000	9800000	10000000	63000000	39000000	56000000	69000000	110000000	38000000
F1PQM1	PNP	36.7329	34.62	94000000	160000000	150000000	59000000	65000000	110000000	47000000	36000000	12000000	36000000	18000000	30000000	47000000	50000000	52000000	53000000	43000000	44000000	28000000	100000000	170000000	74000000	60000000	81000000	100000000	70000000	96000000	85000000	19000000	27000000	100000000	65000000	37000000	26000000	55000000	35000000
E2RPY1	NAP1L4	30.5695	26.2178	140000000	110000000	150000000	270000000	290000000	270000000	180000000	190000000	74000000	130000000	130000000	140000000	200000000	260000000	190000000	230000000	160000000	210000000	87000000	270000000	230000000	320000000	250000000	120000000	260000000	260000000	260000000	260000000	41000000	180000000	130000000	47000000	170000000	93000000	270000000	210000000
F1PXI6	IKBIP	18.0181	15.8237	8100000	6700000	NA	7300000	14000000	8100000	NA	7000000	NA	NA	NA	NA	NA	7000000	5100000	NA	NA	4400000	NA	7400000	6600000	7600000	7100000	4600000	6600000	NA	8000000	NA	NA	NA	NA	NA	NA	NA	4500000	4100000
E2RTG1	UBE2Z	22.779	39.4842	9200000	10000000	9500000	NA	13000000	NA	8400000	12000000	NA	NA	NA	7800000	NA	14000000	9400000	NA	NA	NA	4800000	8100000	NA	15000000	11000000	NA	NA	NA	2400000	NA	NA	NA	12000000	NA	8800000	NA	NA	NA
F6XD28	MARS	34.8643	24.285	27000000	28000000	64000000	53000000	9300000	16000000	31000000	47000000	28000000	48000000	24000000	26000000	50000000	65000000	26000000	68000000	62000000	53000000	45000000	120000000	74000000	85000000	87000000	79000000	32000000	73000000	68000000	25000000	26000000	26000000	42000000	54000000	38000000	56000000	45000000	24000000
J9P425	RPS19	67.457	37.8509	14000000	120000000	91000000	210000000	250000000	350000000	140000000	190000000	78000000	220000000	26000000	22000000	160000000	130000000	5800000	33000000	17000000	130000000	120000000	190000000	30000000	180000000	21000000	110000000	260000000	240000000	160000000	260000000	61000000	220000000	280000000	76000000	4700000	150000000	150000000	130000000
E2R9A2	COPB1	18.9546	16.4967	150000000	120000000	130000000	160000000	140000000	190000000	89000000	180000000	95000000	150000000	180000000	160000000	170000000	150000000	190000000	230000000	180000000	210000000	180000000	170000000	170000000	170000000	120000000	86000000	160000000	150000000	170000000	150000000	94000000	140000000	180000000	160000000	250000000	130000000	160000000	250000000
E2RJY0	KCTD12	80.9078	66.9592	10000000	NA	32000000	22000000	110000000	2300000	11000000	11000000	46000000	9400000	110000000	NA	17000000	22000000	NA	100000000	15000000	79000000	9000000	26000000	84000000	NA	19000000	52000000	NA	NA	160000000	27000000	8500000	NA	86000000	41000000	150000000	9200000	23000000	72000000
F1PUH1	WDR11	33.9688	20.4462	23000000	12000000	3600000	19000000	23000000	NA	9700000	17000000	6800000	14000000	15000000	NA	16000000	14000000	25000000	17000000	23000000	23000000	20000000	25000000	27000000	35000000	19000000	760000	NA	23000000	25000000	25000000	NA	NA	20000000	16000000	23000000	8700000	23000000	29000000
F1P7L2	PSMD5	14.0361	21.6085	8900000	23000000	23000000	27000000	30000000	28000000	15000000	15000000	15000000	NA	16000000	NA	21000000	26000000	NA	27000000	25000000	28000000	19000000	26000000	30000000	35000000	29000000	17000000	26000000	26000000	27000000	23000000	NA	21000000	21000000	18000000	23000000	NA	33000000	30000000
F1PIK5	PEA15	35.1626	20.3667	57000000	NA	25000000	42000000	55000000	60000000	29000000	57000000	41000000	40000000	90000000	92000000	64000000	90000000	110000000	76000000	63000000	51000000	21000000	44000000	32000000	56000000	76000000	53000000	63000000	42000000	59000000	NA	81000000	NA	NA	NA	61000000	4500000	95000000	67000000
E2QY85	MYL12A	22.8335	20.3473	50000000	61000000	73000000	120000000	99000000	84000000	67000000	66000000	45000000	95000000	99000000	55000000	120000000	78000000	160000000	120000000	120000000	150000000	52000000	76000000	83000000	93000000	90000000	44000000	75000000	93000000	88000000	110000000	71000000	95000000	99000000	65000000	62000000	82000000	120000000	120000000
F1P6W6	ACADM	41.6017	41.7698	NA	NA	6200000	36000000	39000000	40000000	8300000	27000000	3400000	30000000	33000000	15000000	49000000	19000000	59000000	28000000	26000000	22000000	3700000	35000000	44000000	22000000	33000000	13000000	20000000	28000000	44000000	32000000	NA	NA	24000000	NA	29000000	NA	49000000	NA
E2RD92	MLEC	36.9114	33.748	51000000	27000000	59000000	NA	77000000	49000000	27000000	NA	27000000	48000000	34000000	37000000	34000000	71000000	71000000	34000000	35000000	27000000	14000000	35000000	37000000	55000000	61000000	15000000	61000000	55000000	46000000	50000000	3300000	22000000	26000000	25000000	31000000	3500000	79000000	52000000
E2RRM0	UBTF	25.7769	25.4376	22000000	36000000	26000000	77000000	47000000	41000000	17000000	27000000	21000000	34000000	26000000	35000000	26000000	30000000	39000000	49000000	33000000	53000000	26000000	31000000	59000000	48000000	31000000	35000000	44000000	37000000	49000000	29000000	18000000	21000000	NA	20000000	35000000	28000000	40000000	38000000
E2RER1	EEF1A1	32.5264	22.2322	9300000	4600000	13000000	3400000	NA	NA	NA	4800000	9500000	8700000	9100000	4700000	11000000	8200000	NA	6900000	NA	13000000	12000000	NA	NA	NA	9900000	16000000	8700000	NA	11000000	17000000	NA	NA	8000000	14000000	16000000	20000000	NA	15000000
F1PHP2	RPAP1	35.033	28.4065	11000000	13000000	9900000	3900000	15000000	8200000	9700000	9400000	3700000	3500000	NA	NA	NA	NA	NA	4900000	3500000	930000	11000000	19000000	16000000	20000000	11000000	6500000	11000000	19000000	16000000	5100000	3700000	NA	10000000	NA	10000000	NA	NA	2100000
E2RPG9	COPG1	17.8537	16.2552	170000000	150000000	130000000	210000000	230000000	210000000	140000000	190000000	73000000	200000000	180000000	220000000	210000000	250000000	230000000	250000000	230000000	230000000	140000000	200000000	190000000	240000000	200000000	160000000	210000000	210000000	200000000	320000000	140000000	180000000	140000000	130000000	190000000	180000000	280000000	260000000
E2RJW8	PGRMC1	50.6192	55.7394	6500000	46000000	80000000	97000000	90000000	78000000	NA	29000000	49000000	30000000	NA	50000000	NA	NA	110000000	82000000	150000000	24000000	79000000	24000000	67000000	NA	28000000	46000000	NA	170000000	160000000	68000000	33000000	20000000	NA	NA	120000000	32000000	180000000	20000000
F1PRC5	SLC3A2	22.6072	15.9452	66000000	40000000	67000000	100000000	77000000	99000000	60000000	57000000	41000000	53000000	52000000	69000000	67000000	78000000	54000000	77000000	72000000	59000000	46000000	94000000	68000000	99000000	84000000	69000000	89000000	92000000	96000000	87000000	45000000	51000000	84000000	37000000	79000000	45000000	76000000	47000000
E2R002	PTGR1	51.2631	33.517	22000000	15000000	36000000	10000000	26000000	NA	7100000	11000000	15000000	22000000	NA	7200000	16000000	12000000	46000000	6800000	31000000	43000000	71000000	100000000	36000000	59000000	31000000	44000000	22000000	47000000	73000000	46000000	50000000	8100000	15000000	35000000	26000000	70000000	52000000	50000000
E2QUJ4	NUDT21	52.8566	44.1444	11000000	16000000	NA	25000000	33000000	NA	88000000	13000000	NA	14000000	15000000	53000000	17000000	NA	17000000	78000000	18000000	NA	NA	89000000	20000000	NA	23000000	14000000	26000000	NA	NA	20000000	NA	14000000	NA	15000000	NA	8600000	21000000	NA
E2R4L0	RBM39	32.1156	17.8585	5700000	89000000	47000000	84000000	42000000	79000000	57000000	64000000	NA	34000000	28000000	56000000	52000000	66000000	43000000	68000000	55000000	56000000	35000000	68000000	62000000	74000000	66000000	56000000	56000000	60000000	9100000	80000000	NA	48000000	64000000	NA	47000000	NA	57000000	47000000
F1PFZ5	MFGE8	33.868	12.1091	NA	NA	12000000	NA	NA	NA	14000000	9900000	15000000	22000000	26000000	27000000	16000000	39000000	31000000	28000000	35000000	19000000	NA	10000000	NA	6200000	17000000	NA	11000000	8800000	18000000	26000000	17000000	6000000	26000000	NA	27000000	15000000	25000000	NA
E2REK5	TNPO3	28.4345	26.3855	17000000	NA	11000000	13000000	28000000	20000000	9000000	14000000	NA	NA	13000000	11000000	NA	13000000	6800000	8200000	18000000	NA	NA	NA	NA	17000000	14000000	NA	17000000	NA	33000000	NA	NA	8000000	12000000	9900000	13000000	NA	14000000	15000000
J9P2G7	CFL2	22.8688	24.8775	180000000	NA	140000000	180000000	180000000	170000000	NA	29000000	110000000	59000000	62000000	57000000	74000000	79000000	NA	96000000	100000000	89000000	87000000	56000000	110000000	160000000	39000000	81000000	160000000	150000000	120000000	120000000	80000000	88000000	97000000	95000000	120000000	93000000	110000000	100000000
J9PAY8	TOP2A	39.1296	23.1448	32000000	13000000	19000000	42000000	26000000	17000000	17000000	16000000	14000000	9700000	53000000	19000000	27000000	32000000	33000000	27000000	14000000	17000000	31000000	39000000	46000000	41000000	11000000	25000000	16000000	25000000	29000000	21000000	15000000	18000000	17000000	8200000	24000000	9500000	25000000	7400000
J9NY29	TRMT61A	41.7611	35.7866	NA	NA	NA	7300000	NA	14000000	NA	5700000	NA	NA	16000000	NA	9000000	29000000	NA	NA	11000000	13000000	NA	NA	8100000	11000000	NA	NA	9500000	21000000	6600000	NA	NA	NA	7100000	12000000	NA	19000000	NA	26000000
J9NZ28	RANGAP1	40.3293	24.5196	NA	NA	8700000	14000000	4900000	5700000	4800000	NA	NA	19000000	NA	NA	4600000	6000000	NA	13000000	10000000	24000000	NA	13000000	7400000	NA	NA	8600000	NA	NA	NA	23000000	27000000	15000000	27000000	NA	19000000	20000000	37000000	9200000
L7N065	RPS24	34.4107	28.276	630000000	490000000	400000000	600000000	600000000	950000000	440000000	500000000	310000000	210000000	510000000	500000000	520000000	1400000000	820000000	780000000	710000000	520000000	560000000	1300000000	540000000	750000000	590000000	390000000	840000000	680000000	810000000	730000000	300000000	40000000	580000000	490000000	490000000	510000000	650000000	820000000
E2QS13	PARK7	59.2653	34.6439	220000000	130000000	96000000	160000000	230000000	180000000	14000000	240000000	100000000	250000000	230000000	190000000	11000000	280000000	150000000	21000000	71000000	240000000	150000000	130000000	110000000	160000000	260000000	48000000	76000000	23000000	150000000	7600000	97000000	250000000	NA	210000000	290000000	44000000	120000000	170000000
E2RHB3	API5	36.2714	36.3637	37000000	29000000	26000000	56000000	67000000	45000000	23000000	53000000	23000000	32000000	71000000	6000000	67000000	38000000	79000000	38000000	43000000	46000000	31000000	39000000	51000000	80000000	100000000	45000000	17000000	41000000	18000000	NA	30000000	NA	35000000	30000000	50000000	34000000	57000000	66000000
G1K268	HSP70	30.8759	15.7548	100000000	160000000	52000000	110000000	130000000	190000000	64000000	150000000	100000000	130000000	110000000	120000000	50000000	100000000	200000000	150000000	110000000	74000000	190000000	130000000	210000000	240000000	220000000	200000000	150000000	160000000	240000000	120000000	98000000	84000000	54000000	88000000	110000000	130000000	110000000	190000000
F1PSC2	TLN1	17.5822	19.4393	200000000	220000000	200000000	270000000	290000000	290000000	150000000	190000000	120000000	250000000	230000000	240000000	250000000	340000000	310000000	300000000	340000000	320000000	150000000	240000000	220000000	260000000	250000000	160000000	230000000	240000000	230000000	360000000	140000000	170000000	220000000	130000000	200000000	230000000	370000000	310000000
E2QUH4	RSL24D1	30.7151	32.2861	12000000	12000000	NA	19000000	43000000	36000000	14000000	18000000	7400000	18000000	17000000	NA	28000000	19000000	NA	32000000	18000000	21000000	NA	27000000	23000000	18000000	3500000	11000000	22000000	20000000	27000000	26000000	NA	6800000	27000000	NA	16000000	NA	17000000	21000000
E2RMC1	ST13	46.1428	32.481	35000000	15000000	16000000	59000000	26000000	88000000	46000000	15000000	27000000	28000000	53000000	50000000	66000000	71000000	74000000	25000000	60000000	36000000	16000000	67000000	60000000	93000000	84000000	17000000	27000000	54000000	13000000	110000000	42000000	27000000	79000000	54000000	78000000	50000000	96000000	78000000
F1Q0J3	CALD1	58.6846	44.2564	41000000	27000000	11000000	61000000	73000000	14000000	47000000	48000000	29000000	11000000	12000000	59000000	75000000	75000000	66000000	27000000	13000000	11000000	14000000	50000000	56000000	54000000	48000000	33000000	49000000	42000000	8600000	100000000	9400000	87000000	16000000	30000000	12000000	9600000	95000000	9500000
F1PXG4	ANXA4	32.4682	19.3378	79000000	4400000	45000000	56000000	33000000	54000000	18000000	NA	29000000	75000000	45000000	67000000	54000000	65000000	93000000	73000000	50000000	51000000	20000000	53000000	29000000	50000000	39000000	45000000	24000000	52000000	41000000	110000000	88000000	120000000	92000000	120000000	47000000	66000000	NA	76000000
P61010	SRP54	32.6899	31.9294	32000000	39000000	27000000	33000000	41000000	35000000	24000000	17000000	13000000	NA	24000000	19000000	NA	62000000	25000000	56000000	58000000	39000000	55000000	42000000	60000000	44000000	53000000	22000000	32000000	30000000	42000000	26000000	9900000	23000000	28000000	30000000	59000000	65000000	21000000	22000000
F6XHM3	MBD3	13.4557	26.6155	12000000	NA	9900000	15000000	19000000	NA	NA	NA	4800000	NA	NA	NA	15000000	NA	14000000	NA	15000000	10000000	NA	18000000	15000000	NA	14000000	11000000	16000000	18000000	16000000	NA	9300000	NA	NA	14000000	NA	16000000	16000000	14000000
P24643	CANX	59.5094	35.1886	95000000	31000000	21000000	58000000	120000000	NA	70000000	100000000	59000000	82000000	NA	NA	21000000	57000000	200000000	82000000	200000000	130000000	110000000	220000000	120000000	63000000	97000000	53000000	29000000	170000000	120000000	70000000	42000000	NA	67000000	170000000	210000000	19000000	310000000	NA
E2RHC4	FTSJ3	26.5492	24.0868	14000000	29000000	36000000	57000000	100000000	70000000	38000000	53000000	28000000	61000000	55000000	45000000	42000000	62000000	88000000	58000000	36000000	51000000	61000000	80000000	52000000	63000000	56000000	66000000	55000000	90000000	75000000	70000000	44000000	48000000	64000000	30000000	46000000	52000000	66000000	84000000
F1PA22	PFN2	37.9814	23.3209	49000000	24000000	63000000	110000000	7900000	130000000	85000000	82000000	20000000	90000000	70000000	91000000	110000000	130000000	72000000	76000000	86000000	81000000	55000000	78000000	61000000	160000000	110000000	36000000	130000000	110000000	120000000	82000000	52000000	62000000	150000000	49000000	96000000	29000000	140000000	100000000
F6XRK3	DKC1	45.8322	25.7024	59000000	120000000	89000000	23000000	70000000	64000000	29000000	NA	NA	62000000	60000000	59000000	15000000	76000000	86000000	37000000	110000000	53000000	51000000	110000000	15000000	150000000	84000000	79000000	78000000	140000000	14000000	110000000	33000000	64000000	51000000	62000000	72000000	64000000	99000000	81000000
E2R541	AIFM1	30.1081	20.44	33000000	44000000	35000000	54000000	60000000	34000000	21000000	25000000	26000000	6400000	29000000	41000000	33000000	39000000	41000000	32000000	7500000	35000000	31000000	26000000	27000000	24000000	27000000	39000000	19000000	22000000	22000000	58000000	23000000	36000000	55000000	28000000	42000000	25000000	57000000	32000000
F1Q1D5	PRKCA	44.8686	22.8811	NA	9300000	33000000	52000000	27000000	7000000	NA	9100000	NA	27000000	NA	40000000	29000000	NA	17000000	13000000	30000000	18000000	NA	NA	26000000	29000000	27000000	19000000	NA	NA	NA	38000000	27000000	NA	36000000	19000000	24000000	11000000	49000000	36000000
E2QU79	COASY	35.8011	40.6796	NA	NA	NA	29000000	NA	25000000	NA	NA	11000000	16000000	NA	16000000	8400000	18000000	NA	NA	NA	NA	13000000	30000000	NA	35000000	NA	19000000	29000000	NA	27000000	5100000	NA	NA	24000000	NA	NA	7900000	2500000	19000000
E2RIX2	HNRNPD	31.6757	13.8144	170000000	230000000	97000000	260000000	170000000	250000000	160000000	260000000	140000000	180000000	310000000	150000000	260000000	230000000	210000000	250000000	240000000	79000000	190000000	230000000	73000000	320000000	280000000	190000000	310000000	240000000	250000000	190000000	120000000	200000000	250000000	100000000	180000000	130000000	210000000	210000000
E2RHI0	HSPA14	34.6561	25.2404	18000000	38000000	11000000	50000000	5500000	26000000	23000000	23000000	15000000	19000000	19000000	NA	21000000	17000000	5900000	24000000	31000000	37000000	23000000	31000000	25000000	40000000	33000000	41000000	12000000	39000000	42000000	34000000	5100000	19000000	21000000	NA	25000000	31000000	34000000	35000000
Q6YKA4	HMGB1	28.4583	34.3981	550000000	1100000000	560000000	530000000	630000000	540000000	930000000	630000000	280000000	720000000	720000000	700000000	1400000000	1500000000	440000000	490000000	610000000	630000000	430000000	490000000	650000000	460000000	390000000	780000000	530000000	480000000	370000000	1100000000	660000000	400000000	43000000	52000000	66000000	430000000	430000000	600000000
J9P334	SNW1	56.4236	35.6784	26000000	9300000	24000000	51000000	13000000	45000000	6800000	28000000	23000000	7200000	5800000	36000000	30000000	8800000	39000000	8600000	5800000	6500000	24000000	36000000	8700000	45000000	11000000	25000000	11000000	36000000	39000000	7000000	21000000	5700000	27000000	17000000	27000000	21000000	8600000	31000000
F1Q4K4	HDGFRP2	39.7882	41.431	2700000	3000000	NA	2400000	4600000	NA	NA	2000000	750000	NA	1600000	NA	NA	2600000	1400000	6700000	NA	NA	NA	NA	3300000	6000000	3100000	2400000	6200000	NA	2300000	3900000	NA	4200000	NA	NA	NA	NA	2700000	NA
H9GWB6	PPP1R7	33.1775	25.739	29000000	31000000	14000000	17000000	38000000	33000000	16000000	25000000	35000000	15000000	19000000	NA	14000000	25000000	43000000	18000000	21000000	23000000	54000000	19000000	46000000	58000000	54000000	58000000	25000000	20000000	40000000	NA	23000000	35000000	14000000	21000000	11000000	34000000	14000000	48000000
E2RDZ4	EIF4A3	25.1023	12.2739	210000000	92000000	90000000	170000000	200000000	230000000	120000000	160000000	63000000	120000000	120000000	160000000	110000000	140000000	150000000	160000000	170000000	130000000	95000000	180000000	140000000	190000000	140000000	89000000	130000000	120000000	130000000	200000000	58000000	150000000	130000000	120000000	140000000	110000000	120000000	140000000
J9P9V1	LCMT1	30.9501	34.2072	NA	NA	15000000	35000000	32000000	NA	14000000	18000000	NA	18000000	15000000	17000000	21000000	27000000	23000000	20000000	19000000	NA	NA	NA	18000000	NA	26000000	320000	NA	NA	NA	20000000	12000000	6700000	NA	NA	NA	NA	28000000	25000000
F1PLN3	FTO	30.3407	32.0643	20000000	24000000	NA	8800000	16000000	20000000	15000000	8100000	16000000	12000000	19000000	NA	10000000	NA	19000000	13000000	NA	12000000	NA	23000000	24000000	NA	11000000	5500000	NA	15000000	NA	NA	18000000	26000000	NA	18000000	7400000	11000000	6900000	14000000
F1PGZ0	BAG1	52.9055	35.3231	26000000	16000000	NA	NA	40000000	NA	NA	23000000	NA	NA	47000000	NA	NA	45000000	51000000	NA	NA	NA	16000000	NA	28000000	23000000	30000000	22000000	NA	NA	25000000	NA	19000000	1700000	49000000	32000000	73000000	21000000	NA	2300000
J9P4C1	ACOT9	25.0001	26.0768	NA	26000000	17000000	27000000	31000000	16000000	15000000	12000000	15000000	24000000	14000000	27000000	26000000	31000000	49000000	31000000	23000000	33000000	27000000	NA	31000000	24000000	25000000	16000000	NA	18000000	28000000	NA	19000000	11000000	9100000	13000000	16000000	21000000	26000000	28000000
F6UZG3	ZW10	40.348	32.6786	22000000	11000000	13000000	12000000	21000000	25000000	NA	14000000	220000	NA	11000000	13000000	15000000	25000000	21000000	7100000	13000000	15000000	8300000	13000000	16000000	17000000	16000000	29000000	15000000	9400000	22000000	16000000	16000000	6600000	13000000	NA	20000000	19000000	19000000	28000000
F1Q332	GARS	42.3436	30.2222	59000000	87000000	25000000	27000000	39000000	42000000	76000000	78000000	52000000	41000000	51000000	NA	43000000	14000000	130000000	58000000	59000000	93000000	110000000	90000000	80000000	NA	53000000	110000000	NA	38000000	45000000	15000000	62000000	32000000	4900000	97000000	58000000	85000000	38000000	88000000
E2RH14	XPO7	43.0129	35.815	6100000	9200000	NA	2100000	5400000	34000000	NA	NA	11000000	2300000	NA	NA	8700000	9100000	8900000	NA	NA	12000000	3400000	11000000	6600000	NA	NA	9100000	9500000	NA	11000000	NA	6300000	NA	NA	11000000	13000000	6100000	17000000	NA
F1PI16	RPL13A	27.4182	25.6862	61000000	70000000	55000000	NA	190000000	NA	69000000	85000000	48000000	92000000	56000000	62000000	100000000	NA	88000000	140000000	86000000	100000000	43000000	72000000	NA	NA	NA	NA	51000000	39000000	71000000	68000000	35000000	78000000	64000000	53000000	70000000	43000000	98000000	NA
F1PWN6	NSFL1C	27.7591	23.6973	22000000	40000000	26000000	39000000	69000000	61000000	37000000	30000000	27000000	43000000	42000000	48000000	68000000	50000000	70000000	38000000	56000000	60000000	13000000	48000000	30000000	58000000	37000000	35000000	54000000	27000000	56000000	65000000	31000000	46000000	43000000	38000000	25000000	27000000	34000000	44000000
J9NT16	EEF1B2	30.7562	21.6609	55000000	57000000	98000000	120000000	180000000	110000000	57000000	36000000	82000000	96000000	100000000	94000000	140000000	50000000	100000000	110000000	98000000	110000000	99000000	120000000	44000000	150000000	120000000	51000000	110000000	99000000	110000000	180000000	90000000	94000000	100000000	69000000	98000000	82000000	120000000	38000000
F6V1U9	MCM4	22.1713	14.502	50000000	52000000	24000000	44000000	53000000	51000000	29000000	32000000	28000000	34000000	25000000	21000000	41000000	44000000	44000000	42000000	46000000	36000000	32000000	54000000	61000000	65000000	60000000	38000000	47000000	53000000	48000000	40000000	18000000	34000000	44000000	31000000	21000000	20000000	41000000	37000000
F6V153	NUP107	43.6198	37.1413	NA	2700000	NA	9200000	16000000	21000000	8600000	7600000	NA	5800000	5600000	13000000	9400000	14000000	7600000	11000000	NA	10000000	NA	13000000	NA	440000	12000000	NA	NA	NA	NA	11000000	5200000	6900000	9700000	3900000	7700000	4200000	NA	7900000
E2RRT4	SF1	75.7598	31.4267	93000000	41000000	29000000	73000000	63000000	57000000	170000000	14000000	33000000	NA	NA	23000000	21000000	93000000	130000000	91000000	59000000	210000000	46000000	73000000	13000000	NA	130000000	49000000	41000000	81000000	150000000	19000000	5300000	160000000	140000000	35000000	14000000	95000000	18000000	110000000
F6V234	PLS3	37.9883	21.7059	NA	27000000	NA	66000000	NA	NA	30000000	40000000	NA	68000000	53000000	18000000	63000000	35000000	56000000	NA	90000000	43000000	NA	37000000	NA	42000000	NA	NA	42000000	35000000	36000000	90000000	11000000	47000000	65000000	42000000	78000000	42000000	79000000	64000000
F1PEN6	TFRC	26.6984	29.5134	140000000	84000000	90000000	180000000	210000000	230000000	110000000	140000000	87000000	150000000	120000000	86000000	120000000	190000000	170000000	170000000	160000000	140000000	79000000	77000000	110000000	110000000	84000000	63000000	92000000	73000000	110000000	120000000	60000000	33000000	20000000	14000000	32000000	69000000	110000000	100000000
F1PGY1	HSP90AA1	24.7667	14.0297	910000000	1100000000	830000000	780000000	1100000000	1000000000	500000000	970000000	320000000	830000000	640000000	650000000	730000000	740000000	920000000	940000000	820000000	660000000	720000000	1100000000	740000000	800000000	820000000	550000000	780000000	780000000	1200000000	780000000	340000000	560000000	600000000	710000000	830000000	400000000	850000000	770000000
F1Q1K6	HNRNPA2B1	35.213	33.9824	110000000	25000000	130000000	340000000	400000000	320000000	150000000	220000000	99000000	150000000	160000000	150000000	240000000	290000000	190000000	220000000	210000000	120000000	140000000	300000000	300000000	340000000	300000000	210000000	320000000	250000000	290000000	250000000	88000000	86000000	380000000	130000000	170000000	73000000	86000000	190000000
F1PHS5	PLEC	17.8694	18.9232	430000000	430000000	290000000	390000000	440000000	500000000	310000000	370000000	280000000	380000000	410000000	400000000	550000000	870000000	630000000	420000000	500000000	530000000	340000000	500000000	480000000	490000000	520000000	350000000	470000000	400000000	560000000	560000000	580000000	460000000	870000000	730000000	410000000	690000000	1100000000	950000000
F1PPR3	DOCK7	22.088	15.6204	12000000	NA	11000000	NA	17000000	12000000	9100000	12000000	NA	NA	7400000	6200000	11000000	16000000	NA	13000000	NA	12000000	NA	13000000	11000000	15000000	15000000	260000	11000000	12000000	8300000	NA	NA	NA	12000000	8100000	NA	NA	10000000	11000000
E2RJN1	AP3M1	42.8065	41.2531	30000000	24000000	8300000	27000000	11000000	29000000	NA	4300000	4700000	9500000	NA	16000000	17000000	13000000	11000000	21000000	24000000	12000000	8000000	34000000	30000000	43000000	13000000	8700000	11000000	6800000	5200000	24000000	7700000	12000000	16000000	17000000	23000000	23000000	43000000	14000000
J9NSW5	LMNA	26.2801	26.7097	440000000	480000000	130000000	480000000	740000000	610000000	390000000	420000000	260000000	310000000	410000000	360000000	500000000	520000000	550000000	560000000	460000000	580000000	350000000	220000000	240000000	640000000	580000000	360000000	470000000	550000000	620000000	160000000	260000000	360000000	160000000	280000000	430000000	320000000	280000000	500000000
E2R5Y7	NUMA1	45.5643	39.6304	4900000	7800000	6500000	15000000	8000000	12000000	5600000	7500000	4400000	7600000	3800000	2900000	19000000	11000000	24000000	12000000	10000000	15000000	7000000	NA	13000000	2700000	3600000	9600000	10000000	5200000	28000000	NA	6800000	NA	2900000	5900000	6800000	5000000	2900000	13000000
F1PB10	CSDA	28.4709	50.6574	NA	5100000	NA	NA	17000000	NA	NA	10000000	7300000	NA	14000000	13000000	NA	NA	3300000	NA	NA	NA	3200000	15000000	NA	14000000	12000000	11000000	14000000	NA	17000000	NA	11000000	NA	NA	NA	7300000	11000000	18000000	13000000
F1PU14	PDAP1	24.2335	18.2586	13000000	NA	16000000	NA	28000000	NA	11000000	16000000	13000000	11000000	NA	NA	11000000	14000000	30000000	22000000	14000000	14000000	12000000	20000000	22000000	18000000	NA	21000000	18000000	NA	20000000	21000000	17000000	16000000	21000000	6900000	26000000	17000000	19000000	NA
F1PY49	GFPT1	29.168	19.5545	21000000	45000000	13000000	50000000	54000000	37000000	19000000	16000000	18000000	30000000	41000000	43000000	38000000	48000000	56000000	67000000	40000000	50000000	22000000	32000000	36000000	24000000	50000000	25000000	24000000	22000000	40000000	68000000	31000000	52000000	68000000	43000000	52000000	37000000	67000000	43000000
J9P5A8	PPP1CA	27.7717	29.0398	NA	55000000	28000000	84000000	70000000	76000000	40000000	54000000	NA	NA	42000000	42000000	37000000	53000000	NA	61000000	47000000	52000000	26000000	57000000	NA	80000000	58000000	NA	NA	49000000	55000000	71000000	6700000	41000000	58000000	NA	40000000	NA	88000000	NA
F1PSC0	SLC25A13	33.6442	21.1493	3900000	NA	26000000	44000000	33000000	30000000	31000000	49000000	24000000	61000000	36000000	41000000	45000000	41000000	12000000	50000000	31000000	37000000	18000000	56000000	42000000	48000000	28000000	40000000	27000000	43000000	42000000	31000000	31000000	30000000	55000000	45000000	30000000	28000000	28000000	27000000
E2R8A8	RPS7	64.1366	41.6944	610000000	650000000	160000000	520000000	1700000000	1600000000	130000000	940000000	200000000	130000000	55000000	330000000	380000000	210000000	430000000	230000000	900000000	280000000	750000000	490000000	470000000	590000000	1600000000	840000000	480000000	430000000	1500000000	450000000	530000000	28000000	210000000	550000000	1000000000	850000000	540000000	240000000
E2RJZ5	SCRN3	33.5423	29.4997	25000000	21000000	22000000	29000000	31000000	32000000	20000000	23000000	NA	25000000	23000000	30000000	29000000	52000000	61000000	22000000	32000000	10000000	14000000	6600000	33000000	22000000	NA	13000000	32000000	34000000	14000000	18000000	19000000	15000000	9900000	23000000	58000000	24000000	37000000	NA
J9NY70	UBE2G2	55.0727	32.1786	80000000	2300000	58000000	7100000	110000000	97000000	60000000	71000000	NA	NA	NA	63000000	64000000	79000000	42000000	NA	NA	33000000	NA	NA	76000000	NA	9300000	35000000	77000000	67000000	84000000	97000000	5300000	NA	NA	62000000	NA	NA	87000000	71000000
F1PVE5	VPS4B	79.7974	45.6725	55000000	35000000	16000000	18000000	36000000	NA	NA	26000000	61000000	11000000	5300000	NA	3000000	18000000	87000000	11000000	43000000	NA	110000000	NA	NA	20000000	1100000	66000000	17000000	13000000	160000000	NA	75000000	25000000	18000000	34000000	31000000	59000000	7200000	11000000
E2RBP8	OPTN	36.407	37.3777	NA	NA	NA	4700000	6100000	NA	NA	2500000	2200000	NA	2400000	NA	2500000	2500000	5900000	760000	NA	3300000	4900000	NA	5100000	2900000	5400000	NA	4900000	NA	7100000	NA	NA	1700000	NA	2100000	4400000	NA	NA	NA
F1Q3V2	ACLY	24.863	9.41952	430000000	470000000	420000000	520000000	490000000	320000000	380000000	570000000	270000000	220000000	390000000	210000000	360000000	510000000	540000000	450000000	430000000	350000000	330000000	540000000	640000000	690000000	510000000	340000000	520000000	490000000	520000000	400000000	180000000	270000000	260000000	240000000	380000000	220000000	360000000	370000000
E2RT63	HSPA4	25.0081	22.4955	72000000	81000000	69000000	99000000	110000000	95000000	86000000	120000000	59000000	83000000	57000000	35000000	86000000	96000000	120000000	170000000	140000000	94000000	92000000	97000000	160000000	190000000	87000000	150000000	85000000	97000000	96000000	140000000	51000000	57000000	90000000	120000000	120000000	110000000	97000000	90000000
H9GWC8	TBCD	47.172	36.7353	17000000	22000000	7300000	35000000	44000000	32000000	21000000	8600000	16000000	12000000	9800000	10000000	11000000	24000000	12000000	41000000	25000000	33000000	6200000	49000000	35000000	27000000	33000000	4100000	28000000	35000000	35000000	43000000	17000000	32000000	54000000	NA	1400000	14000000	36000000	24000000
E2QWU0	ARPC4	34.7844	27.9284	13000000	14000000	12000000	41000000	32000000	22000000	14000000	38000000	13000000	17000000	NA	NA	24000000	16000000	23000000	25000000	17000000	15000000	15000000	23000000	26000000	17000000	35000000	28000000	34000000	21000000	45000000	NA	7300000	NA	NA	NA	16000000	6700000	NA	18000000
F1PVV7	MYH10	22.7407	11.4782	14000000	19000000	14000000	26000000	28000000	26000000	18000000	17000000	11000000	NA	NA	NA	NA	14000000	12000000	13000000	13000000	12000000	14000000	23000000	19000000	22000000	20000000	18000000	22000000	9900000	26000000	17000000	6700000	NA	13000000	8000000	13000000	NA	13000000	NA
F1PU02	EIF3F	46.0827	37.4338	69000000	55000000	42000000	120000000	130000000	130000000	22000000	92000000	32000000	150000000	70000000	24000000	80000000	120000000	99000000	200000000	180000000	61000000	42000000	78000000	110000000	120000000	110000000	19000000	74000000	77000000	76000000	200000000	22000000	55000000	25000000	18000000	27000000	21000000	81000000	97000000
E2RMT4	ARPC1B	32.6701	21.5233	55000000	29000000	47000000	53000000	42000000	40000000	17000000	30000000	34000000	17000000	29000000	NA	14000000	35000000	45000000	NA	43000000	25000000	21000000	31000000	33000000	14000000	34000000	46000000	46000000	50000000	29000000	25000000	29000000	21000000	44000000	NA	30000000	NA	24000000	46000000
E2R2B7	WDR74	26.453	24.7558	NA	NA	NA	NA	15000000	22000000	NA	NA	NA	NA	6900000	NA	NA	5700000	8700000	NA	15000000	NA	NA	NA	21000000	26000000	16000000	NA	18000000	23000000	20000000	20000000	NA	13000000	NA	NA	15000000	NA	9900000	NA
F6XEV4	PGP	30.186	23.5892	51000000	56000000	41000000	66000000	72000000	39000000	31000000	60000000	33000000	22000000	NA	22000000	29000000	45000000	34000000	52000000	NA	NA	26000000	NA	53000000	33000000	56000000	21000000	31000000	43000000	25000000	NA	12000000	21000000	31000000	20000000	33000000	NA	34000000	20000000
F1PFM6	COL6A1	30.7413	16.5608	NA	NA	16000000	29000000	29000000	20000000	13000000	18000000	25000000	54000000	35000000	31000000	40000000	73000000	59000000	49000000	83000000	46000000	22000000	24000000	17000000	21000000	26000000	NA	20000000	26000000	25000000	44000000	14000000	39000000	55000000	26000000	16000000	30000000	56000000	36000000
F1PKR6	RPS16	26.9408	36.2584	79000000	140000000	94000000	180000000	210000000	230000000	100000000	130000000	97000000	170000000	140000000	140000000	140000000	140000000	140000000	80000000	37000000	150000000	130000000	170000000	48000000	60000000	150000000	100000000	150000000	170000000	140000000	150000000	75000000	79000000	30000000	25000000	32000000	81000000	130000000	140000000
E2RA50	HNRNPK	36.938	32.5389	730000000	500000000	510000000	1500000000	1700000000	610000000	630000000	470000000	320000000	640000000	1000000000	600000000	540000000	920000000	2100000000	1300000000	1300000000	1800000000	1400000000	1400000000	1200000000	1700000000	1400000000	450000000	1200000000	1800000000	1400000000	1400000000	310000000	960000000	1100000000	1000000000	560000000	750000000	1600000000	2100000000
E2RFA4	WBP2	91.0128	34.7552	NA	NA	18000000	23000000	18000000	2500000	10000000	3900000	NA	10000000	NA	NA	NA	13000000	9400000	2500000	1100000	9400000	NA	2200000	28000000	1600000	17000000	580000	25000000	NA	8600000	16000000	590000	11000000	1900000	NA	15000000	880000	5600000	24000000
E2RKH8	EMG1	29.6486	43.7548	11000000	NA	22000000	NA	52000000	40000000	14000000	NA	16000000	26000000	18000000	28000000	NA	24000000	NA	15000000	12000000	27000000	40000000	NA	32000000	32000000	NA	NA	78000000	NA	NA	18000000	7900000	25000000	NA	NA	NA	NA	30000000	NA
F2Z4Q1	RPS4X	27.6854	23.2878	670000000	720000000	310000000	930000000	1000000000	860000000	490000000	450000000	250000000	620000000	400000000	570000000	560000000	800000000	930000000	490000000	210000000	730000000	590000000	790000000	810000000	880000000	860000000	350000000	790000000	720000000	810000000	780000000	250000000	490000000	630000000	420000000	590000000	610000000	750000000	790000000
Q8SPS9	DYNLT3	31.5818	27.8985	14000000	NA	12000000	23000000	28000000	23000000	14000000	20000000	11000000	26000000	12000000	NA	25000000	28000000	NA	NA	NA	36000000	13000000	23000000	23000000	21000000	21000000	15000000	23000000	NA	28000000	61000000	21000000	50000000	39000000	23000000	NA	9500000	42000000	NA
E2R4F5	RPL13	34.2175	17.675	46000000	63000000	54000000	76000000	100000000	120000000	39000000	82000000	34000000	51000000	84000000	84000000	71000000	55000000	57000000	92000000	49000000	81000000	61000000	110000000	74000000	93000000	67000000	75000000	110000000	54000000	76000000	110000000	40000000	77000000	86000000	22000000	58000000	27000000	93000000	43000000
F1Q3G5	LRRC59	26.222	23.2685	220000000	280000000	360000000	590000000	610000000	620000000	470000000	520000000	330000000	560000000	480000000	530000000	480000000	630000000	580000000	340000000	670000000	330000000	460000000	710000000	640000000	650000000	530000000	370000000	610000000	810000000	610000000	370000000	230000000	390000000	240000000	70000000	270000000	150000000	520000000	470000000
H9GWE2	UPP1	25.8927	17.9785	48000000	46000000	42000000	45000000	22000000	NA	41000000	44000000	16000000	NA	30000000	NA	34000000	42000000	41000000	46000000	43000000	40000000	40000000	58000000	29000000	70000000	35000000	41000000	43000000	NA	NA	NA	21000000	NA	39000000	28000000	35000000	31000000	NA	44000000
E2R6L1	TNKS1BP1	32.155	29.872	6300000	13000000	9200000	13000000	16000000	18000000	NA	11000000	8500000	NA	8000000	NA	NA	3500000	7700000	14000000	9300000	11000000	10000000	13000000	15000000	18000000	14000000	13000000	18000000	14000000	11000000	6500000	1800000	NA	14000000	7900000	13000000	6700000	NA	12000000
E2R431	MAT2A	60.1789	40.8424	49000000	29000000	10000000	77000000	51000000	38000000	26000000	29000000	43000000	32000000	9100000	6700000	37000000	4400000	120000000	15000000	9800000	44000000	60000000	31000000	84000000	15000000	42000000	94000000	35000000	25000000	57000000	19000000	35000000	38000000	15000000	33000000	41000000	17000000	97000000	64000000
E2RMN1	CUL4B	20.1306	20.6096	NA	NA	NA	3400000	3700000	NA	NA	2800000	NA	3200000	4200000	1300000	1900000	4300000	3900000	4200000	NA	NA	NA	3300000	NA	NA	NA	3300000	NA	5400000	4700000	NA	NA	NA	4000000	NA	4100000	NA	6000000	4900000
F1Q3W0	HNRNPU	49.7878	59.3764	260000000	260000000	960000000	1100000000	1100000000	1100000000	220000000	840000000	170000000	140000000	260000000	640000000	160000000	210000000	230000000	990000000	930000000	910000000	800000000	1200000000	1000000000	210000000	1100000000	830000000	1000000000	160000000	170000000	1100000000	620000000	670000000	200000000	120000000	140000000	780000000	1100000000	130000000
E2R8Z5	KRT5	17.1295	64.6601	44000000	47000000	NA	NA	120000000	NA	NA	NA	NA	NA	NA	NA	NA	74000000	100000000	280000000	260000000	290000000	NA	NA	NA	140000000	120000000	99000000	NA	NA	NA	NA	32000000	NA	NA	NA	58000000	110000000	140000000	63000000
E2RCY4	DNAJC10	27.486	14.5923	NA	5700000	3800000	7800000	9500000	11000000	NA	6700000	5300000	14000000	11000000	9900000	9800000	14000000	13000000	12000000	11000000	12000000	NA	7200000	8000000	14000000	5100000	6200000	8400000	NA	7400000	13000000	7100000	NA	13000000	3100000	6800000	4600000	13000000	11000000
F1PVP9	RAB1B	56.8397	39.8358	92000000	100000000	75000000	130000000	150000000	4300000	3300000	84000000	NA	73000000	53000000	73000000	120000000	150000000	4000000	150000000	99000000	46000000	62000000	140000000	130000000	59000000	130000000	83000000	4400000	NA	3500000	160000000	68000000	100000000	140000000	46000000	80000000	58000000	160000000	2900000
E2REW4	CBFB	31.7682	29.4548	12000000	23000000	13000000	35000000	46000000	37000000	16000000	20000000	15000000	20000000	27000000	20000000	NA	30000000	21000000	40000000	24000000	26000000	13000000	29000000	28000000	30000000	11000000	17000000	46000000	38000000	28000000	40000000	14000000	44000000	32000000	23000000	21000000	11000000	33000000	41000000
F6XHT8	HADH	23.9131	41.5294	29000000	NA	44000000	37000000	52000000	81000000	21000000	NA	NA	28000000	32000000	32000000	44000000	NA	NA	39000000	32000000	NA	NA	26000000	NA	47000000	44000000	NA	28000000	43000000	34000000	74000000	NA	NA	32000000	15000000	NA	NA	NA	NA
E2R9T6	ILF2	19.2929	14.9203	180000000	200000000	140000000	270000000	310000000	230000000	150000000	240000000	110000000	220000000	220000000	210000000	220000000	290000000	240000000	230000000	240000000	250000000	190000000	290000000	260000000	220000000	280000000	150000000	280000000	200000000	280000000	190000000	120000000	170000000	220000000	140000000	240000000	170000000	240000000	250000000
E2QUS9	HSPE1	29.0386	23.0922	300000000	320000000	380000000	1100000000	420000000	360000000	390000000	390000000	220000000	360000000	420000000	380000000	650000000	410000000	330000000	350000000	240000000	270000000	160000000	190000000	350000000	390000000	310000000	390000000	320000000	250000000	250000000	370000000	270000000	240000000	470000000	130000000	190000000	220000000	290000000	270000000
E2QW60	LMAN1	59.8074	47.1928	NA	9600000	29000000	62000000	47000000	42000000	38000000	110000000	45000000	25000000	270000000	49000000	87000000	22000000	38000000	66000000	33000000	45000000	18000000	40000000	NA	75000000	45000000	51000000	58000000	88000000	NA	44000000	22000000	170000000	57000000	19000000	NA	33000000	74000000	25000000
E2RM09	DNAJA1	43.9863	47.7659	32000000	55000000	25000000	250000000	310000000	230000000	110000000	130000000	3100000	120000000	95000000	180000000	80000000	350000000	250000000	220000000	100000000	43000000	140000000	190000000	180000000	210000000	150000000	120000000	190000000	99000000	220000000	94000000	66000000	120000000	100000000	61000000	18000000	120000000	260000000	170000000
F1PKQ7	UGGT2	33.3657	29.4924	3200000	1800000	14000000	18000000	18000000	14000000	NA	11000000	11000000	15000000	12000000	9100000	31000000	5200000	7300000	NA	19000000	23000000	1500000	21000000	14000000	18000000	20000000	NA	25000000	NA	24000000	24000000	19000000	NA	20000000	30000000	28000000	21000000	29000000	25000000
E2REK6	CALM1	33.3868	53.9663	42000000	42000000	70000000	420000000	320000000	410000000	37000000	89000000	44000000	98000000	100000000	120000000	250000000	300000000	240000000	250000000	170000000	170000000	120000000	350000000	250000000	250000000	220000000	120000000	230000000	320000000	240000000	230000000	120000000	110000000	110000000	40000000	110000000	69000000	360000000	230000000
F1PVU1	DDOST	25.4931	36.7801	110000000	220000000	170000000	250000000	390000000	320000000	160000000	190000000	79000000	240000000	240000000	150000000	220000000	360000000	340000000	280000000	160000000	270000000	240000000	290000000	300000000	280000000	260000000	190000000	200000000	100000000	280000000	150000000	150000000	180000000	66000000	67000000	96000000	250000000	380000000	280000000
E2R2D2	MRPS35	17.8968	21.1255	30000000	NA	28000000	52000000	53000000	50000000	25000000	34000000	20000000	32000000	NA	32000000	29000000	48000000	43000000	38000000	NA	38000000	39000000	58000000	59000000	54000000	51000000	28000000	49000000	47000000	49000000	44000000	24000000	14000000	NA	NA	27000000	32000000	53000000	40000000
E2RNG2	ATP5A1	20.5168	23.2531	400000000	330000000	290000000	490000000	540000000	350000000	160000000	250000000	220000000	450000000	440000000	390000000	660000000	710000000	820000000	580000000	430000000	560000000	290000000	610000000	510000000	380000000	440000000	460000000	540000000	490000000	590000000	620000000	280000000	550000000	400000000	330000000	550000000	350000000	710000000	700000000
J9P6H6	RAB35	34.6257	26.1068	57000000	4200000	43000000	NA	NA	75000000	NA	51000000	28000000	36000000	32000000	35000000	28000000	49000000	5000000	44000000	45000000	41000000	50000000	NA	68000000	78000000	72000000	45000000	82000000	71000000	45000000	NA	23000000	35000000	NA	24000000	36000000	NA	NA	49000000
E2R1A0	YBX1	79.5173	62.1524	5300000	240000	130000000	140000000	47000000	37000000	170000000	14000000	65000000	20000000	130000000	160000000	8500000	21000000	14000000	38000000	20000000	89000000	6400000	NA	18000000	240000000	130000000	NA	36000000	180000000	120000000	150000000	56000000	120000000	270000000	120000000	10000000	2300000	23000000	83000000
E2R9F5	HSD17B10	29.391	22.7544	77000000	86000000	48000000	69000000	140000000	110000000	34000000	44000000	47000000	76000000	68000000	78000000	85000000	78000000	140000000	94000000	74000000	41000000	68000000	50000000	99000000	110000000	91000000	53000000	58000000	87000000	70000000	100000000	37000000	58000000	74000000	51000000	87000000	57000000	110000000	97000000
E2RLA8	PAFAH1B3	54.4944	31.2933	55000000	37000000	11000000	39000000	25000000	18000000	31000000	16000000	28000000	6600000	23000000	10000000	46000000	18000000	39000000	75000000	46000000	21000000	5400000	23000000	8500000	10000000	23000000	8700000	22000000	5800000	15000000	19000000	21000000	7600000	26000000	27000000	35000000	27000000	7500000	3200000
F1PPZ7	AKR7L	24.3635	17.8282	49000000	6500000	44000000	71000000	57000000	65000000	43000000	NA	NA	NA	57000000	60000000	62000000	81000000	NA	82000000	79000000	34000000	NA	70000000	67000000	76000000	66000000	NA	63000000	47000000	64000000	83000000	NA	52000000	44000000	NA	52000000	NA	81000000	39000000
E2R9J9	TPP2	28.9024	18.5231	49000000	48000000	31000000	57000000	100000000	85000000	50000000	67000000	38000000	72000000	79000000	80000000	56000000	82000000	83000000	92000000	110000000	85000000	51000000	26000000	93000000	99000000	89000000	65000000	40000000	79000000	64000000	120000000	62000000	92000000	130000000	51000000	110000000	55000000	130000000	89000000
F1P7C2	AARS	20.7806	13.9689	71000000	70000000	67000000	110000000	130000000	120000000	81000000	93000000	51000000	93000000	87000000	78000000	85000000	120000000	120000000	120000000	100000000	110000000	79000000	130000000	110000000	160000000	130000000	80000000	110000000	110000000	140000000	150000000	76000000	70000000	130000000	67000000	120000000	84000000	130000000	92000000
P60952	CDC42	32.1869	22.7805	210000000	130000000	150000000	170000000	190000000	190000000	58000000	120000000	50000000	110000000	110000000	88000000	110000000	110000000	160000000	160000000	110000000	110000000	120000000	110000000	72000000	230000000	92000000	99000000	140000000	120000000	180000000	150000000	65000000	36000000	150000000	160000000	63000000	110000000	150000000	80000000
J9NS24	GPD1L	31.2718	52.7584	NA	NA	9800000	28000000	34000000	44000000	20000000	9200000	12000000	41000000	21000000	25000000	15000000	15000000	7300000	72000000	77000000	26000000	NA	18000000	26000000	14000000	18000000	6100000	17000000	34000000	18000000	53000000	NA	42000000	23000000	NA	29000000	NA	25000000	21000000
E2RGP2	SERPINB6	51.8864	56.6986	13000000	7200000	11000000	41000000	25000000	25000000	14000000	7500000	4100000	5400000	5600000	22000000	17000000	33000000	39000000	7000000	27000000	6400000	12000000	28000000	11000000	70000000	20000000	32000000	12000000	9800000	48000000	15000000	12000000	21000000	9300000	11000000	11000000	15000000	38000000	34000000
E2R149	RPL9	54.7201	39.1217	32000000	110000000	83000000	410000000	430000000	320000000	140000000	230000000	27000000	210000000	240000000	170000000	360000000	270000000	210000000	300000000	79000000	110000000	84000000	310000000	160000000	360000000	200000000	180000000	430000000	160000000	460000000	350000000	26000000	230000000	310000000	14000000	140000000	90000000	330000000	140000000
E2QY07	ACTN1	17.0286	21.4128	240000000	250000000	210000000	310000000	370000000	380000000	140000000	150000000	160000000	180000000	160000000	180000000	250000000	270000000	300000000	230000000	220000000	210000000	130000000	310000000	310000000	330000000	280000000	240000000	240000000	300000000	300000000	220000000	80000000	140000000	200000000	150000000	230000000	160000000	180000000	230000000
E2R4J2	TMPO	51.9814	25.6423	44000000	67000000	81000000	84000000	140000000	270000000	130000000	160000000	64000000	59000000	80000000	79000000	22000000	110000000	12000000	64000000	140000000	45000000	82000000	110000000	170000000	190000000	97000000	72000000	150000000	250000000	140000000	60000000	23000000	60000000	90000000	29000000	47000000	7000000	94000000	61000000
F1PVA9	SMARCC2	25.4936	51.4932	NA	NA	20000000	NA	NA	4900000	8000000	12000000	NA	9300000	NA	9400000	29000000	NA	17000000	41000000	27000000	24000000	NA	NA	17000000	NA	NA	NA	8400000	6500000	9000000	20000000	NA	11000000	NA	NA	34000000	NA	32000000	NA
E2RBF2	KIAA0020	56.0014	32.6208	12000000	7400000	NA	5500000	13000000	19000000	6100000	8600000	10000000	14000000	1600000	NA	NA	NA	NA	25000000	NA	2300000	8700000	14000000	5200000	25000000	26000000	NA	19000000	34000000	7200000	21000000	NA	7400000	32000000	13000000	20000000	21000000	8100000	14000000
F1PLS4	VIM	33.8106	23.3912	13000000000	12000000000	12000000000	17000000000	18000000000	13000000000	11000000000	13000000000	8300000000	13000000000	10000000000	11000000000	16000000000	4900000000	20000000000	19000000000	18000000000	8500000000	11000000000	14000000000	3300000000	13000000000	15000000000	8900000000	8500000000	16000000000	16000000000	15000000000	3500000000	3700000000	9200000000	5300000000	7000000000	11000000000	17000000000	14000000000
E2RL17	EIF2S1	32.0001	19.5575	160000000	220000000	210000000	120000000	280000000	300000000	140000000	93000000	140000000	91000000	69000000	120000000	59000000	98000000	170000000	210000000	140000000	93000000	200000000	180000000	260000000	350000000	270000000	190000000	120000000	260000000	170000000	120000000	140000000	97000000	170000000	110000000	110000000	100000000	77000000	200000000
E2R0T6	HSPA8	29.8317	31.7936	650000000	1800000000	1000000000	2400000000	1900000000	2800000000	1700000000	1400000000	790000000	1100000000	1700000000	1100000000	2000000000	2100000000	1800000000	2000000000	2000000000	1800000000	600000000	1700000000	1700000000	2700000000	2200000000	1600000000	2600000000	1400000000	2600000000	2300000000	880000000	1400000000	840000000	540000000	770000000	1200000000	2300000000	1300000000
F6Y8P9	IMMT	27.2613	19.3402	180000000	170000000	130000000	110000000	170000000	170000000	120000000	93000000	110000000	120000000	16000000	80000000	72000000	110000000	99000000	140000000	140000000	160000000	130000000	140000000	190000000	130000000	170000000	130000000	140000000	170000000	180000000	170000000	96000000	81000000	230000000	78000000	110000000	110000000	170000000	180000000
E2R422	ALG5	72.9854	32.1357	NA	15000000	NA	NA	NA	NA	NA	16000000	24000000	NA	NA	NA	NA	NA	NA	7400000	50000000	NA	1400000	33000000	NA	NA	NA	17000000	24000000	31000000	49000000	45000000	9900000	NA	32000000	16000000	NA	14000000	NA	NA
F1PVZ0	NT5DC2	35.0039	19.5458	11000000	28000000	19000000	16000000	22000000	30000000	17000000	18000000	18000000	5300000	NA	21000000	32000000	34000000	33000000	43000000	39000000	23000000	13000000	27000000	22000000	NA	23000000	13000000	3800000	28000000	NA	29000000	28000000	35000000	33000000	25000000	22000000	27000000	30000000	25000000
F1PWP6	GIGYF2	38.2378	19.5426	NA	16000000	NA	19000000	20000000	5200000	NA	18000000	NA	NA	NA	NA	16000000	17000000	11000000	22000000	20000000	22000000	16000000	20000000	3100000	14000000	3100000	18000000	20000000	3000000	15000000	NA	14000000	12000000	NA	20000000	22000000	20000000	36000000	NA
F1PFD8	SEPHS1	52.3444	32.7952	25000000	31000000	39000000	55000000	18000000	50000000	7300000	30000000	29000000	11000000	29000000	23000000	NA	9500000	NA	14000000	36000000	12000000	27000000	15000000	43000000	15000000	27000000	28000000	41000000	NA	81000000	31000000	NA	25000000	26000000	4600000	44000000	2100000	18000000	68000000
E2RJ26	PSMD11	32.4977	24.4292	160000000	160000000	120000000	230000000	240000000	240000000	82000000	100000000	62000000	99000000	150000000	99000000	170000000	140000000	89000000	110000000	200000000	110000000	93000000	230000000	220000000	130000000	200000000	120000000	140000000	140000000	250000000	120000000	64000000	150000000	190000000	95000000	210000000	28000000	170000000	100000000
J9NY60	MRC2	45.915	45.0421	19000000	32000000	20000000	44000000	48000000	20000000	13000000	41000000	7400000	11000000	9800000	12000000	76000000	56000000	NA	44000000	14000000	17000000	NA	19000000	22000000	NA	19000000	NA	20000000	42000000	NA	18000000	NA	10000000	41000000	NA	14000000	45000000	NA	13000000
E2RB62	MYO1B	33.2926	24.4333	170000000	130000000	59000000	88000000	100000000	82000000	67000000	46000000	29000000	89000000	31000000	24000000	52000000	98000000	110000000	63000000	73000000	45000000	72000000	76000000	73000000	56000000	79000000	130000000	67000000	87000000	75000000	46000000	41000000	70000000	46000000	24000000	54000000	83000000	45000000	39000000
E2RCY1	FAM49B	21.5759	22.9843	95000000	71000000	87000000	93000000	140000000	100000000	51000000	39000000	59000000	28000000	39000000	44000000	47000000	54000000	86000000	66000000	100000000	55000000	98000000	110000000	100000000	130000000	100000000	110000000	110000000	100000000	110000000	69000000	32000000	40000000	53000000	54000000	86000000	50000000	70000000	70000000
E2RL34	RPL18A	31.8803	21.7007	92000000	66000000	100000000	66000000	96000000	120000000	96000000	72000000	85000000	24000000	54000000	77000000	100000000	82000000	110000000	140000000	56000000	52000000	130000000	180000000	65000000	160000000	130000000	81000000	100000000	120000000	83000000	120000000	140000000	140000000	100000000	59000000	21000000	110000000	86000000	72000000
E2RJ79	HSD17B12	46.671	29.2871	100000000	18000000	70000000	73000000	93000000	89000000	39000000	49000000	17000000	98000000	38000000	43000000	92000000	72000000	110000000	110000000	51000000	91000000	21000000	88000000	30000000	91000000	94000000	24000000	89000000	47000000	43000000	57000000	42000000	31000000	NA	NA	39000000	23000000	120000000	73000000
F1PU09	ATL3	56.8822	23.614	110000000	75000000	64000000	100000000	210000000	87000000	24000000	74000000	39000000	25000000	62000000	75000000	28000000	120000000	40000000	41000000	26000000	100000000	22000000	86000000	93000000	35000000	110000000	20000000	88000000	88000000	110000000	83000000	57000000	32000000	33000000	64000000	73000000	9700000	110000000	29000000
F1Q0B7	GRSF1	29.3032	30.0352	6400000	4900000	NA	16000000	NA	19000000	8100000	9600000	5700000	14000000	13000000	9300000	NA	NA	16000000	12000000	11000000	NA	9700000	21000000	18000000	22000000	16000000	5800000	19000000	NA	NA	7900000	NA	15000000	NA	NA	16000000	11000000	29000000	20000000
E2RE13	ARL8B	46.9583	38.1785	33000000	68000000	99000000	250000000	170000000	110000000	86000000	74000000	24000000	190000000	82000000	NA	160000000	190000000	190000000	77000000	84000000	55000000	82000000	140000000	150000000	150000000	120000000	97000000	140000000	210000000	220000000	140000000	14000000	21000000	94000000	34000000	86000000	50000000	180000000	32000000
P05124	CKB	27.8995	42.449	160000000	130000000	91000000	540000000	660000000	320000000	110000000	120000000	77000000	2300000000	2100000000	1800000000	3000000000	2400000000	6500000000	3100000000	2600000000	4200000000	300000000	330000000	220000000	260000000	220000000	170000000	190000000	280000000	310000000	3400000000	1600000000	2300000000	3100000000	1300000000	1700000000	3500000000	4200000000	3600000000
F1PQS3	CAPZB	65.5802	53.5095	70000000	26000000	19000000	6000000	47000000	61000000	12000000	37000000	8900000	4800000	15000000	130000000	29000000	24000000	NA	13000000	5700000	37000000	13000000	68000000	25000000	12000000	6500000	31000000	51000000	42000000	NA	8300000	25000000	22000000	95000000	24000000	43000000	9700000	15000000	9000000
E2R1T2	MECR	42.75	33.6542	3900000	NA	NA	2200000	3300000	3100000	2300000	NA	NA	19000000	10000000	17000000	4900000	22000000	6800000	5900000	8600000	11000000	3000000	NA	3900000	4000000	2800000	10000000	NA	2600000	NA	5300000	NA	9900000	18000000	17000000	3900000	5000000	5800000	8600000
E2RHR0	ARFGAP1	21.6598	21.4514	18000000	13000000	11000000	29000000	34000000	32000000	21000000	23000000	16000000	14000000	24000000	24000000	20000000	37000000	36000000	30000000	26000000	26000000	18000000	28000000	31000000	38000000	32000000	23000000	22000000	21000000	19000000	41000000	22000000	28000000	37000000	23000000	34000000	23000000	40000000	37000000
E2R9E3	DDB1	32.4852	34.7774	72000000	59000000	59000000	18000000	77000000	60000000	15000000	19000000	35000000	29000000	23000000	50000000	58000000	40000000	94000000	82000000	47000000	61000000	49000000	74000000	70000000	55000000	76000000	61000000	64000000	64000000	75000000	23000000	31000000	75000000	18000000	9500000	18000000	52000000	72000000	63000000
O18840	ACTB	27.1319	26.1434	9500000000	6700000000	11000000000	28000000000	29000000000	27000000000	16000000000	21000000000	13000000000	25000000000	22000000000	23000000000	23000000000	16000000000	17000000000	13000000000	24000000000	14000000000	14000000000	20000000000	12000000000	25000000000	23000000000	11000000000	11000000000	9100000000	23000000000	17000000000	12000000000	5700000000	13000000000	10000000000	17000000000	13000000000	18000000000	18000000000
E2RH09	SSB	28.4851	18.7516	170000000	280000000	85000000	250000000	290000000	160000000	94000000	260000000	140000000	310000000	310000000	230000000	380000000	510000000	540000000	430000000	220000000	310000000	230000000	320000000	310000000	410000000	260000000	160000000	260000000	160000000	240000000	220000000	250000000	280000000	330000000	240000000	300000000	240000000	400000000	350000000
E2QXL2	DNM1L	28.3851	30.3699	8800000	26000000	16000000	43000000	29000000	41000000	13000000	26000000	14000000	28000000	24000000	25000000	39000000	51000000	56000000	19000000	38000000	34000000	25000000	27000000	32000000	31000000	51000000	26000000	37000000	30000000	47000000	48000000	9900000	27000000	37000000	36000000	34000000	35000000	57000000	41000000
F1PP40	CRIP2	54.4287	28.3709	310000000	310000000	370000000	430000000	160000000	31000000	NA	NA	230000000	36000000	36000000	250000000	310000000	360000000	320000000	NA	170000000	NA	270000000	400000000	380000000	470000000	5400000	160000000	220000000	NA	420000000	310000000	89000000	220000000	330000000	110000000	140000000	230000000	170000000	260000000
F1PM17	CUX1	23.8431	24.0372	NA	NA	12000000	5100000	12000000	14000000	7800000	8400000	6100000	6500000	NA	6300000	8100000	12000000	12000000	NA	NA	5700000	8200000	NA	12000000	6900000	13000000	NA	7900000	NA	NA	5500000	4600000	NA	NA	NA	NA	NA	NA	NA
E2QY55	IDH3G	37.0934	37.9681	4300000	8900000	18000000	75000000	81000000	76000000	45000000	54000000	14000000	62000000	34000000	60000000	60000000	95000000	55000000	71000000	37000000	38000000	49000000	NA	56000000	54000000	11000000	18000000	57000000	45000000	64000000	42000000	21000000	73000000	56000000	NA	70000000	38000000	72000000	76000000
E2RIH9	ADPGK	24.7941	10.7047	77000000	20000000	59000000	66000000	NA	55000000	30000000	50000000	17000000	NA	NA	NA	35000000	48000000	43000000	35000000	39000000	NA	50000000	51000000	49000000	61000000	NA	39000000	NA	53000000	NA	19000000	24000000	NA	NA	NA	NA	15000000	28000000	22000000
J9NV14	PARVA	37.1439	23.4146	1900000	2000000	1600000	NA	NA	NA	NA	NA	NA	NA	11000000	12000000	NA	NA	10000000	NA	NA	3900000	5100000	NA	12000000	NA	NA	NA	NA	7200000	12000000	14000000	3100000	12000000	9600000	9300000	2800000	8600000	NA	NA
F1PHQ0	CLTC	20.1994	16.3667	180000000	320000000	150000000	360000000	270000000	210000000	110000000	180000000	140000000	240000000	340000000	180000000	200000000	240000000	270000000	230000000	220000000	220000000	260000000	220000000	300000000	300000000	250000000	210000000	240000000	250000000	320000000	440000000	260000000	330000000	220000000	200000000	210000000	280000000	350000000	240000000
E2R9V0	RPL10A	52.2021	29.0632	26000000	76000000	31000000	33000000	130000000	140000000	38000000	42000000	26000000	30000000	31000000	39000000	40000000	58000000	44000000	67000000	44000000	57000000	17000000	33000000	100000000	26000000	80000000	70000000	34000000	24000000	83000000	65000000	26000000	58000000	18000000	4800000	88000000	14000000	55000000	34000000
E2RI87	STAT1	50.0864	40.6151	3000000	1300000	12000000	16000000	17000000	11000000	18000000	20000000	8400000	14000000	15000000	12000000	5400000	12000000	8100000	14000000	NA	8600000	3300000	23000000	9400000	22000000	20000000	3300000	23000000	23000000	13000000	NA	1400000	6000000	NA	1200000	2000000	9300000	NA	4900000
F1PY21	GSR	39.1435	50.367	6900000	4800000	17000000	4000000	4500000	NA	2800000	NA	NA	90000000	NA	NA	54000000	7400000	51000000	49000000	59000000	60000000	23000000	65000000	81000000	84000000	66000000	47000000	9900000	47000000	31000000	150000000	47000000	130000000	81000000	NA	56000000	34000000	NA	28000000
J9P4R8	RPS26	62.9229	43.5304	560000000	380000000	450000000	11000000	24000000	22000000	310000000	400000000	NA	620000000	510000000	330000000	420000000	13000000	1100000000	540000000	980000000	NA	570000000	16000000	13000000	26000000	350000000	570000000	320000000	510000000	20000000	540000000	4300000	710000000	350000000	960000000	1300000000	480000000	340000000	560000000
E2R3S9	TBCE	30.0904	28.0401	17000000	11000000	14000000	38000000	20000000	42000000	NA	24000000	16000000	29000000	30000000	31000000	45000000	37000000	64000000	27000000	32000000	26000000	27000000	44000000	43000000	51000000	44000000	27000000	34000000	46000000	45000000	56000000	18000000	27000000	34000000	20000000	4700000	49000000	37000000	28000000
F6X735	PIGS	27.4017	33.1072	19000000	16000000	12000000	32000000	27000000	31000000	9600000	14000000	7200000	26000000	16000000	13000000	22000000	26000000	36000000	NA	18000000	30000000	20000000	28000000	22000000	19000000	26000000	11000000	31000000	16000000	25000000	23000000	23000000	20000000	11000000	29000000	13000000	NA	43000000	36000000
F2Z4P4	EEF1A1	55.3761	51.2659	210000000	460000000	120000000	860000000	1600000000	1000000000	420000000	800000000	180000000	510000000	440000000	740000000	980000000	920000000	1000000000	590000000	960000000	720000000	81000000	720000000	600000000	970000000	1000000000	440000000	2600000000	710000000	680000000	920000000	140000000	91000000	270000000	230000000	560000000	480000000	1600000000	530000000
F1PBH0	CLIC1	23.7927	9.91822	250000000	260000000	420000000	420000000	460000000	460000000	390000000	410000000	240000000	340000000	330000000	340000000	370000000	410000000	340000000	490000000	420000000	350000000	290000000	530000000	390000000	560000000	440000000	280000000	480000000	460000000	440000000	450000000	220000000	330000000	440000000	160000000	360000000	150000000	450000000	350000000
F1PRY9	ATXN2L	42.0243	56.7573	110000000	47000000	100000000	92000000	180000000	180000000	96000000	48000000	9800000	89000000	36000000	NA	NA	NA	15000000	110000000	110000000	98000000	46000000	50000000	61000000	190000000	83000000	66000000	160000000	130000000	140000000	150000000	84000000	NA	45000000	53000000	6500000	NA	NA	130000000
F1PFL8	NUP214	68.049	38.6785	NA	8500000	8100000	18000000	NA	10000000	NA	NA	14000000	NA	7200000	NA	20000000	11000000	6200000	9900000	490000	1400000	600000	NA	12000000	15000000	9800000	NA	12000000	9600000	16000000	9000000	4500000	1800000	1700000	NA	22000000	14000000	1600000	13000000
E2RQ10	COMMD3	40.6359	33.0555	2400000	NA	9100000	NA	NA	16000000	7600000	13000000	7900000	20000000	20000000	16000000	15000000	NA	6800000	19000000	20000000	23000000	13000000	18000000	11000000	NA	12000000	14000000	NA	NA	NA	24000000	9500000	1900000	25000000	16000000	27000000	19000000	NA	46000000
E2RS54	DNAJC2	41.7471	17.3146	27000000	16000000	13000000	23000000	21000000	15000000	8300000	22000000	12000000	NA	NA	NA	15000000	27000000	19000000	18000000	22000000	8700000	21000000	32000000	24000000	28000000	19000000	18000000	22000000	22000000	25000000	22000000	13000000	11000000	NA	1100000	17000000	9100000	NA	22000000
J9P3S5	NME1	24.4026	27.8659	520000000	710000000	450000000	970000000	1100000000	780000000	NA	NA	430000000	NA	560000000	NA	770000000	NA	1100000000	620000000	NA	850000000	650000000	NA	890000000	900000000	1000000000	750000000	880000000	740000000	940000000	730000000	580000000	330000000	330000000	NA	780000000	910000000	NA	1100000000
F1PZH2	LNPEP	38.7811	29.7066	7000000	7500000	NA	NA	NA	3300000	NA	NA	3800000	NA	NA	NA	NA	NA	7000000	NA	3600000	2100000	8700000	NA	3500000	590000	6500000	9600000	6600000	4300000	NA	NA	5000000	NA	NA	4500000	NA	4200000	6000000	5700000
E2RNL9	KDM1A	64.4827	28.874	7600000	19000000	9300000	3100000	4700000	7600000	6800000	2700000	NA	2500000	6600000	NA	900000	3500000	9400000	4300000	2700000	5600000	NA	11000000	2200000	11000000	2800000	NA	3200000	NA	5900000	3700000	NA	NA	1800000	13000000	7700000	NA	NA	5800000
F1PHP1	TXNDC5	48.519	26.5662	82000000	79000000	90000000	140000000	110000000	220000000	84000000	110000000	53000000	45000000	74000000	49000000	100000000	70000000	8600000	96000000	61000000	55000000	51000000	16000000	160000000	82000000	77000000	61000000	15000000	92000000	34000000	100000000	40000000	15000000	92000000	75000000	100000000	88000000	74000000	13000000
J9NYJ7	C14orf142	42.9826	34.898	NA	NA	NA	14000000	35000000	14000000	13000000	21000000	NA	8400000	18000000	8800000	NA	24000000	12000000	8900000	9400000	21000000	NA	NA	38000000	15000000	38000000	NA	13000000	26000000	31000000	5800000	NA	NA	12000000	NA	8800000	NA	31000000	21000000
E2RBH1	PREB	41.2423	47.7012	26000000	25000000	32000000	27000000	82000000	60000000	NA	41000000	NA	NA	NA	NA	41000000	NA	54000000	NA	NA	NA	33000000	NA	NA	73000000	NA	34000000	NA	NA	61000000	3000000	19000000	NA	NA	NA	NA	NA	42000000	36000000
F1PH90	MTHFD1L	24.0795	25.7949	5800000	8400000	10000000	19000000	26000000	17000000	11000000	9400000	8300000	NA	17000000	16000000	14000000	19000000	31000000	20000000	17000000	17000000	16000000	14000000	18000000	19000000	12000000	24000000	19000000	15000000	22000000	24000000	13000000	18000000	12000000	3300000	16000000	12000000	14000000	16000000
E2QZ05	DCTN2	24.3503	17.6508	50000000	61000000	45000000	77000000	78000000	78000000	49000000	61000000	41000000	72000000	47000000	62000000	22000000	90000000	69000000	88000000	89000000	76000000	45000000	82000000	70000000	86000000	60000000	50000000	77000000	84000000	72000000	84000000	45000000	62000000	120000000	55000000	81000000	50000000	100000000	69000000
E2RJW4	GNPNAT1	42.0667	35.6583	4400000	NA	51000000	90000000	98000000	86000000	NA	33000000	39000000	39000000	38000000	NA	44000000	NA	54000000	61000000	55000000	NA	53000000	4500000	71000000	NA	75000000	53000000	61000000	39000000	NA	3200000	NA	48000000	62000000	18000000	58000000	42000000	66000000	NA
E2RE24	NAE1	38.9387	70.1608	2000000	NA	NA	12000000	15000000	10000000	4600000	NA	NA	9100000	5000000	8300000	48000000	18000000	22000000	NA	13000000	13000000	47000000	10000000	42000000	6900000	13000000	22000000	12000000	9700000	13000000	13000000	NA	9100000	NA	46000000	10000000	73000000	45000000	35000000
E2RK77	TPD52L2	53.3994	58.3041	6900000	3800000	NA	4600000	8200000	NA	7900000	NA	7000000	4000000	20000000	30000000	28000000	66000000	9400000	14000000	23000000	8400000	4600000	7200000	4200000	5800000	44000000	63000000	27000000	3700000	15000000	6200000	14000000	NA	16000000	31000000	51000000	77000000	NA	NA
J9NYQ8	EIF1AX	49.6279	44.8235	92000000	NA	20000000	NA	23000000	17000000	19000000	18000000	NA	9300000	11000000	17000000	17000000	26000000	14000000	32000000	10000000	4200000	6300000	32000000	5700000	14000000	17000000	NA	3400000	NA	8300000	18000000	NA	8500000	21000000	NA	NA	8900000	11000000	4200000
E2RFG1	MAPRE2	55.4962	46.7548	19000000	9600000	16000000	53000000	62000000	54000000	70000000	50000000	12000000	22000000	9800000	23000000	NA	90000000	60000000	87000000	49000000	12000000	13000000	57000000	38000000	100000000	51000000	17000000	95000000	80000000	93000000	98000000	20000000	17000000	NA	25000000	98000000	NA	15000000	57000000
F1PHR6	EIF3L	18.628	16.3245	62000000	76000000	58000000	140000000	150000000	130000000	78000000	88000000	54000000	92000000	84000000	83000000	89000000	110000000	110000000	120000000	110000000	100000000	81000000	120000000	110000000	130000000	120000000	78000000	120000000	110000000	130000000	130000000	67000000	87000000	120000000	61000000	110000000	62000000	120000000	110000000
E2R293	NDC1	29.3924	41.0733	26000000	24000000	26000000	20000000	23000000	18000000	15000000	7300000	17000000	12000000	13000000	14000000	25000000	38000000	24000000	8200000	11000000	14000000	27000000	7300000	11000000	11000000	12000000	NA	7000000	7800000	11000000	9400000	7500000	23000000	NA	34000000	NA	25000000	9700000	20000000
J9P0G2	PES1	89.0566	83.9214	NA	430000	14000000	NA	2700000	NA	64000000	22000000	NA	NA	20000000	1600000	28000000	9700000	29000000	2100000	NA	1100000	65000000	6300000	8400000	11000000	12000000	46000000	3000000	NA	7900000	110000000	34000000	20000000	NA	15000000	25000000	980000	66000000	1300000
J9NWA9	NUDT2	52.0864	41.3377	39000000	67000000	7000000	73000000	62000000	NA	45000000	NA	23000000	NA	NA	NA	39000000	6500000	14000000	38000000	35000000	8200000	54000000	57000000	72000000	28000000	15000000	5000000	50000000	NA	18000000	47000000	NA	31000000	58000000	58000000	12000000	24000000	17000000	9300000
F1Q482	CECR5	21.5118	19.0115	NA	19000000	19000000	19000000	46000000	27000000	15000000	17000000	NA	13000000	19000000	9600000	19000000	18000000	NA	NA	21000000	20000000	NA	31000000	15000000	21000000	28000000	NA	39000000	21000000	16000000	18000000	NA	NA	19000000	NA	20000000	NA	28000000	21000000
E2RND8	PTRH2	69.3521	38.1933	15000000	44000000	56000000	NA	140000000	43000000	13000000	210000000	64000000	88000000	NA	NA	16000000	90000000	65000000	110000000	190000000	170000000	74000000	40000000	120000000	46000000	95000000	55000000	120000000	6300000	110000000	220000000	22000000	14000000	NA	76000000	61000000	7200000	13000000	62000000
J9P7R9	MESDC2	31.559	21.9283	180000000	NA	100000000	200000000	100000000	230000000	160000000	88000000	NA	100000000	83000000	99000000	83000000	NA	100000000	140000000	130000000	130000000	100000000	130000000	170000000	120000000	190000000	11000000	190000000	180000000	98000000	78000000	51000000	61000000	130000000	96000000	110000000	59000000	130000000	56000000
J9NX73	RPIA	11.3496	21.3932	NA	NA	29000000	34000000	NA	35000000	NA	30000000	NA	23000000	NA	18000000	29000000	33000000	NA	32000000	32000000	37000000	NA	37000000	36000000	56000000	45000000	34000000	NA	NA	27000000	NA	30000000	NA	NA	NA	NA	NA	49000000	39000000
E2RCL7	PICALM	19.7008	17.4226	54000000	37000000	63000000	78000000	66000000	64000000	39000000	48000000	32000000	57000000	52000000	44000000	54000000	71000000	NA	68000000	61000000	61000000	50000000	68000000	75000000	93000000	61000000	65000000	73000000	80000000	63000000	78000000	48000000	61000000	62000000	54000000	35000000	61000000	99000000	NA
F1PV61	PPP5C	30.465	26.22	NA	NA	NA	38000000	38000000	42000000	21000000	24000000	NA	24000000	18000000	NA	29000000	37000000	NA	NA	NA	20000000	NA	NA	42000000	47000000	NA	NA	6600000	35000000	41000000	34000000	NA	24000000	23000000	NA	29000000	NA	37000000	9500000
E2RCF9	PCBP2	51.2717	24.2461	250000000	290000000	150000000	170000000	320000000	190000000	340000000	500000000	17000000	240000000	220000000	220000000	260000000	38000000	160000000	320000000	170000000	330000000	120000000	600000000	280000000	300000000	270000000	52000000	240000000	220000000	85000000	220000000	44000000	160000000	140000000	74000000	68000000	100000000	170000000	44000000
J9NZX5	DPM1	11.492	17.1956	41000000	42000000	37000000	39000000	41000000	37000000	26000000	30000000	14000000	28000000	NA	28000000	44000000	48000000	60000000	40000000	45000000	44000000	34000000	41000000	39000000	39000000	36000000	NA	31000000	NA	36000000	45000000	35000000	35000000	NA	33000000	41000000	36000000	44000000	45000000
F1PPA2	SNX4	23.9871	27.3458	NA	28000000	16000000	NA	NA	37000000	NA	NA	NA	NA	31000000	NA	NA	41000000	47000000	18000000	NA	NA	NA	NA	NA	43000000	36000000	NA	39000000	30000000	41000000	53000000	NA	NA	25000000	NA	47000000	NA	62000000	NA
E2RCI3	COMMD9	13.8559	28.4203	35000000	47000000	36000000	57000000	55000000	NA	NA	NA	25000000	NA	NA	18000000	45000000	NA	52000000	NA	NA	30000000	31000000	64000000	30000000	NA	31000000	34000000	NA	NA	50000000	NA	NA	NA	NA	31000000	32000000	39000000	31000000	33000000
E2RQL3	SYAP1	43.8012	26.5522	NA	NA	NA	31000000	43000000	43000000	22000000	27000000	9900000	47000000	40000000	26000000	36000000	34000000	30000000	41000000	19000000	32000000	NA	15000000	36000000	51000000	29000000	2200000	37000000	41000000	26000000	59000000	2100000	23000000	16000000	NA	NA	21000000	38000000	36000000
E2RCN8	ANO10	19.1544	30.2273	NA	3400000	NA	6900000	9400000	8700000	NA	NA	NA	NA	5500000	7500000	NA	9700000	NA	13000000	6100000	NA	NA	NA	NA	8500000	NA	NA	7000000	6700000	NA	11000000	NA	8500000	7300000	4600000	5500000	8500000	8600000	NA
J9NUT2	DTD2	28.1548	22.5135	31000000	39000000	29000000	32000000	59000000	53000000	26000000	31000000	12000000	24000000	NA	NA	26000000	NA	35000000	NA	30000000	29000000	33000000	51000000	51000000	65000000	NA	37000000	51000000	31000000	31000000	36000000	NA	10000000	27000000	NA	25000000	30000000	45000000	37000000
E2R2N2	MAPK1	29.3573	19.4249	11000000	16000000	22000000	24000000	25000000	30000000	20000000	21000000	11000000	28000000	22000000	27000000	31000000	30000000	32000000	24000000	29000000	24000000	8600000	23000000	38000000	40000000	32000000	21000000	35000000	26000000	34000000	41000000	NA	20000000	30000000	13000000	NA	NA	42000000	26000000
E2RT65	PGAM4	47.4649	27.8431	770000000	800000000	200000000	660000000	960000000	280000000	620000000	230000000	350000000	470000000	170000000	460000000	610000000	680000000	570000000	170000000	330000000	570000000	110000000	400000000	300000000	430000000	81000000	60000000	310000000	370000000	360000000	380000000	32000000	230000000	290000000	290000000	270000000	260000000	520000000	310000000
J9P969	AHNAK	41.034	35.7963	370000000	490000000	110000000	570000000	660000000	610000000	240000000	300000000	47000000	610000000	440000000	190000000	440000000	660000000	160000000	600000000	590000000	560000000	260000000	150000000	470000000	480000000	220000000	99000000	460000000	260000000	490000000	590000000	240000000	630000000	380000000	280000000	450000000	220000000	180000000	160000000
E2RBM2	PCYT1A	50.8284	53.9624	29000000	25000000	5300000	NA	69000000	59000000	NA	NA	NA	41000000	41000000	5000000	4300000	NA	36000000	67000000	NA	27000000	NA	NA	33000000	6000000	NA	NA	NA	15000000	36000000	48000000	NA	36000000	NA	23000000	20000000	NA	42000000	NA
E2RFB4	PPM1G	44.4038	19.2562	65000000	91000000	47000000	85000000	150000000	110000000	34000000	140000000	22000000	110000000	110000000	120000000	68000000	130000000	110000000	190000000	120000000	120000000	82000000	60000000	120000000	88000000	110000000	41000000	54000000	210000000	77000000	170000000	62000000	99000000	220000000	70000000	77000000	74000000	160000000	140000000
E2QZ13	PAPSS1	66.249	34.3163	14000000	18000000	50000000	84000000	120000000	43000000	21000000	52000000	NA	67000000	3700000	76000000	76000000	97000000	32000000	34000000	92000000	50000000	13000000	87000000	58000000	39000000	3900000	18000000	39000000	66000000	60000000	NA	9900000	96000000	82000000	NA	39000000	21000000	52000000	140000000
J9PBL1	HK1	32.9805	23.8827	75000000	110000000	120000000	95000000	150000000	82000000	62000000	72000000	24000000	56000000	52000000	68000000	67000000	110000000	110000000	130000000	120000000	98000000	51000000	60000000	63000000	57000000	49000000	22000000	54000000	56000000	27000000	50000000	23000000	24000000	43000000	19000000	21000000	19000000	55000000	31000000
F1PQN3	FBL	19.3285	21.4827	43000000	53000000	NA	62000000	84000000	76000000	81000000	52000000	44000000	60000000	73000000	53000000	66000000	68000000	61000000	32000000	58000000	28000000	50000000	62000000	57000000	55000000	65000000	48000000	51000000	55000000	86000000	84000000	46000000	64000000	81000000	67000000	80000000	37000000	37000000	44000000
F1PR93	WDR1	38.4558	14.7779	160000000	46000000	88000000	130000000	240000000	110000000	110000000	180000000	57000000	180000000	150000000	84000000	170000000	97000000	160000000	270000000	92000000	180000000	68000000	260000000	140000000	160000000	150000000	99000000	140000000	120000000	250000000	160000000	140000000	210000000	150000000	160000000	220000000	120000000	150000000	190000000
E2RDY8	CTH	32.3208	27.9706	9100000	8800000	9000000	31000000	NA	31000000	13000000	19000000	NA	32000000	31000000	29000000	32000000	44000000	42000000	38000000	39000000	8800000	19000000	32000000	NA	35000000	30000000	20000000	30000000	30000000	NA	43000000	3600000	24000000	NA	9100000	45000000	29000000	55000000	31000000
Q9TT99	ATOX1	49.2558	43.2844	110000000	33000000	24000000	160000000	200000000	120000000	60000000	23000000	99000000	20000000	130000000	74000000	160000000	140000000	300000000	55000000	21000000	76000000	130000000	110000000	170000000	120000000	170000000	140000000	180000000	120000000	190000000	100000000	64000000	86000000	32000000	23000000	170000000	31000000	38000000	78000000
E2RNW5	ERO1L	45.4499	28.4942	71000000	68000000	81000000	99000000	77000000	62000000	86000000	170000000	34000000	48000000	56000000	44000000	64000000	96000000	NA	57000000	55000000	47000000	16000000	54000000	26000000	74000000	62000000	17000000	23000000	59000000	42000000	34000000	7300000	7100000	5900000	3700000	9000000	NA	31000000	7200000
F6Y5Z5	MAPRE1	22.6028	16.3557	83000000	99000000	86000000	140000000	170000000	150000000	74000000	100000000	60000000	88000000	77000000	120000000	88000000	110000000	90000000	130000000	100000000	94000000	65000000	99000000	110000000	130000000	120000000	73000000	110000000	93000000	84000000	120000000	62000000	54000000	130000000	70000000	95000000	68000000	120000000	96000000
F1P835	GALNT2	44.7126	15.5475	4700000	16000000	22000000	25000000	30000000	41000000	NA	35000000	22000000	36000000	31000000	24000000	40000000	52000000	24000000	NA	39000000	29000000	23000000	45000000	19000000	45000000	33000000	18000000	30000000	35000000	26000000	37000000	3900000	NA	39000000	8200000	20000000	12000000	36000000	23000000
E2QYQ9	PFAS	38.2813	42.2702	23000000	42000000	24000000	49000000	66000000	45000000	13000000	20000000	8000000	19000000	24000000	34000000	25000000	36000000	24000000	39000000	37000000	51000000	12000000	28000000	38000000	50000000	26000000	8700000	30000000	42000000	49000000	28000000	42000000	14000000	21000000	10000000	14000000	19000000	63000000	62000000
E2QTC7	PPID	40.6587	18.5201	47000000	44000000	29000000	18000000	43000000	67000000	32000000	18000000	37000000	37000000	47000000	22000000	16000000	17000000	29000000	31000000	44000000	21000000	22000000	40000000	20000000	31000000	17000000	32000000	36000000	49000000	26000000	35000000	24000000	17000000	53000000	4400000	13000000	23000000	23000000	17000000
F1PX57	PSMD1	47.223	60.451	NA	14000000	28000000	39000000	46000000	18000000	13000000	NA	7600000	NA	14000000	NA	77000000	NA	NA	42000000	11000000	15000000	13000000	74000000	35000000	23000000	31000000	11000000	NA	21000000	NA	29000000	NA	15000000	78000000	89000000	NA	NA	84000000	NA
E2RM30	TSTA3	37.2528	56.4654	47000000	48000000	41000000	38000000	40000000	55000000	7000000	11000000	NA	18000000	2700000	9300000	NA	NA	55000000	57000000	83000000	55000000	12000000	60000000	43000000	70000000	43000000	NA	60000000	15000000	60000000	NA	16000000	21000000	NA	NA	100000000	34000000	NA	58000000
E2RSU3	TUFM	81.2387	19.6943	140000000	130000000	120000000	18000000	210000000	29000000	22000000	130000000	100000000	130000000	32000000	13000000	19000000	56000000	140000000	28000000	9700000	47000000	130000000	19000000	63000000	50000000	49000000	140000000	23000000	18000000	190000000	23000000	91000000	170000000	2200000	110000000	180000000	98000000	20000000	150000000
P33731	SRP72	35.3772	28.7173	110000000	140000000	120000000	36000000	92000000	82000000	41000000	77000000	79000000	150000000	110000000	69000000	56000000	180000000	180000000	150000000	93000000	57000000	130000000	76000000	60000000	200000000	100000000	94000000	170000000	160000000	170000000	93000000	36000000	130000000	170000000	120000000	180000000	100000000	150000000	210000000
F1P6K2	NAMPT	30.257	22.1768	41000000	44000000	46000000	63000000	64000000	78000000	30000000	37000000	32000000	13000000	40000000	68000000	29000000	35000000	34000000	53000000	26000000	15000000	NA	37000000	44000000	53000000	58000000	34000000	68000000	39000000	66000000	38000000	43000000	9000000	19000000	47000000	65000000	48000000	43000000	37000000
E2RB31	HYOU1	20.6729	24.5063	160000000	190000000	180000000	250000000	260000000	210000000	140000000	180000000	59000000	160000000	160000000	170000000	140000000	250000000	280000000	220000000	220000000	240000000	140000000	190000000	220000000	230000000	190000000	170000000	160000000	150000000	110000000	110000000	84000000	120000000	200000000	130000000	230000000	120000000	260000000	230000000
E2QVP4	NDUFV2	35.003	18.4305	37000000	NA	NA	75000000	72000000	49000000	41000000	38000000	NA	62000000	60000000	43000000	39000000	83000000	55000000	NA	NA	53000000	40000000	48000000	75000000	75000000	65000000	NA	78000000	70000000	63000000	82000000	NA	8200000	68000000	NA	NA	NA	93000000	37000000
E2R8E5	SRSF5	33.2159	18.5129	NA	NA	44000000	NA	55000000	43000000	55000000	NA	28000000	NA	NA	51000000	NA	59000000	60000000	72000000	NA	50000000	51000000	63000000	83000000	110000000	94000000	57000000	110000000	87000000	NA	1500000	29000000	46000000	NA	38000000	61000000	36000000	74000000	NA
F1P7M0	NPEPPS	52.265	27.5611	20000000	54000000	10000000	74000000	67000000	38000000	43000000	45000000	17000000	38000000	NA	25000000	8500000	60000000	81000000	46000000	41000000	56000000	26000000	43000000	61000000	64000000	24000000	32000000	30000000	44000000	62000000	NA	11000000	25000000	NA	8500000	34000000	3000000	54000000	54000000
E2RSA1	TPRKB	32.6115	25.2312	20000000	23000000	25000000	18000000	29000000	22000000	20000000	27000000	20000000	NA	15000000	21000000	29000000	37000000	25000000	28000000	22000000	NA	21000000	8700000	7600000	30000000	42000000	31000000	12000000	35000000	24000000	23000000	8000000	7500000	18000000	20000000	24000000	33000000	12000000	NA
F1PIU8	LARP4	27.9909	47.8516	36000000	49000000	31000000	77000000	80000000	66000000	NA	NA	23000000	NA	22000000	26000000	49000000	40000000	72000000	NA	7600000	59000000	40000000	54000000	55000000	59000000	58000000	41000000	54000000	NA	55000000	NA	NA	1100000	NA	35000000	56000000	48000000	79000000	65000000
E2QT97	CBX1	27.7472	40.1827	6300000	11000000	11000000	41000000	38000000	43000000	26000000	33000000	16000000	28000000	26000000	28000000	51000000	41000000	56000000	30000000	24000000	13000000	9000000	30000000	37000000	34000000	36000000	NA	44000000	43000000	43000000	31000000	NA	17000000	31000000	3900000	12000000	NA	31000000	26000000
E2RFV4	NSF	39.4239	21.4324	16000000	18000000	5100000	25000000	32000000	45000000	27000000	15000000	14000000	25000000	14000000	17000000	15000000	31000000	16000000	15000000	10000000	22000000	13000000	39000000	17000000	39000000	16000000	23000000	28000000	20000000	20000000	19000000	22000000	18000000	27000000	20000000	7400000	17000000	37000000	18000000
E2RP04	RPS6KA3	46.3237	31.1359	20000000	36000000	22000000	29000000	34000000	50000000	23000000	43000000	15000000	30000000	21000000	11000000	32000000	31000000	24000000	NA	8800000	34000000	26000000	9200000	28000000	38000000	26000000	27000000	9600000	6000000	51000000	NA	17000000	32000000	62000000	NA	57000000	5700000	29000000	24000000
J9P6R1	PSMD7	28.826	28.7222	68000000	74000000	62000000	130000000	110000000	120000000	76000000	100000000	49000000	82000000	94000000	59000000	140000000	140000000	67000000	100000000	99000000	75000000	64000000	130000000	66000000	150000000	77000000	150000000	63000000	120000000	94000000	78000000	36000000	34000000	160000000	84000000	120000000	79000000	150000000	120000000
E2R2U3	DHX15	29.3541	22.7309	14000000	79000000	72000000	56000000	84000000	100000000	61000000	66000000	40000000	65000000	63000000	59000000	93000000	73000000	91000000	84000000	81000000	57000000	67000000	63000000	33000000	31000000	46000000	65000000	62000000	54000000	47000000	80000000	42000000	41000000	NA	36000000	18000000	63000000	94000000	62000000
F1P9Y3	NDUFS3	39.173	22.7908	NA	55000000	38000000	25000000	NA	31000000	NA	28000000	5400000	41000000	38000000	44000000	40000000	62000000	33000000	48000000	45000000	43000000	NA	24000000	15000000	16000000	NA	NA	20000000	21000000	NA	55000000	27000000	18000000	32000000	4500000	49000000	9300000	49000000	76000000
E2RTC3	RUVBL2	34.9643	21.9075	42000000	18000000	66000000	130000000	110000000	140000000	100000000	130000000	38000000	110000000	110000000	110000000	96000000	130000000	50000000	140000000	150000000	130000000	44000000	150000000	160000000	190000000	160000000	81000000	150000000	160000000	150000000	170000000	23000000	120000000	140000000	56000000	140000000	73000000	150000000	110000000
E2RF16	NT5C2	36.8338	21.8225	13000000	10000000	11000000	NA	5900000	6800000	NA	12000000	3500000	NA	NA	NA	NA	6100000	NA	NA	8300000	4000000	4700000	NA	5500000	14000000	13000000	2000000	11000000	NA	NA	7400000	NA	5000000	NA	9400000	NA	NA	8100000	NA
F1PGY4	PSMD14	64.5125	40.1978	NA	22000000	56000000	92000000	110000000	15000000	46000000	67000000	7900000	69000000	11000000	16000000	90000000	65000000	100000000	25000000	78000000	15000000	85000000	29000000	96000000	110000000	26000000	18000000	85000000	69000000	100000000	65000000	12000000	44000000	30000000	12000000	49000000	92000000	100000000	18000000
E2RH59	GNPDA2	33.2354	25.155	30000000	37000000	31000000	46000000	58000000	49000000	39000000	47000000	15000000	15000000	41000000	35000000	50000000	47000000	32000000	43000000	42000000	40000000	35000000	49000000	79000000	29000000	59000000	16000000	26000000	57000000	74000000	31000000	37000000	35000000	20000000	22000000	36000000	15000000	67000000	68000000
J9P4U8	CACYBP	37.3642	39.837	180000000	68000000	90000000	350000000	450000000	280000000	240000000	190000000	100000000	260000000	250000000	200000000	91000000	82000000	80000000	340000000	290000000	290000000	190000000	260000000	250000000	320000000	230000000	91000000	430000000	380000000	250000000	200000000	12000000	290000000	80000000	140000000	150000000	5200000	310000000	200000000
E2RQG4	DBT	30.1194	24.4287	NA	13000000	NA	NA	NA	NA	19000000	NA	14000000	NA	11000000	20000000	NA	35000000	26000000	29000000	12000000	12000000	NA	39000000	27000000	40000000	NA	NA	NA	NA	NA	14000000	17000000	23000000	24000000	16000000	23000000	NA	31000000	NA
E2QXZ2	SART3	30.4058	22.2582	8700000	10000000	5100000	17000000	14000000	13000000	12000000	17000000	6500000	13000000	6900000	15000000	NA	21000000	16000000	16000000	16000000	12000000	8900000	14000000	10000000	11000000	17000000	9100000	7800000	7700000	11000000	14000000	8000000	5500000	10000000	10000000	19000000	12000000	19000000	9500000
E2RBB4	NAT10	32.306	55.0417	6800000	6200000	NA	NA	32000000	31000000	NA	NA	NA	NA	20000000	NA	NA	15000000	18000000	NA	3100000	6500000	15000000	21000000	12000000	4100000	17000000	16000000	21000000	NA	NA	NA	10000000	NA	29000000	11000000	18000000	5900000	NA	13000000
E2RGR9	FH	35.859	25.6412	210000000	260000000	150000000	210000000	110000000	240000000	110000000	140000000	120000000	130000000	120000000	140000000	240000000	110000000	330000000	200000000	200000000	220000000	190000000	210000000	230000000	230000000	200000000	61000000	160000000	200000000	180000000	230000000	32000000	74000000	150000000	93000000	28000000	66000000	260000000	220000000
E2QYN0	TBCB	39.0222	34.9301	18000000	15000000	16000000	48000000	55000000	49000000	21000000	43000000	16000000	32000000	35000000	37000000	15000000	33000000	23000000	48000000	28000000	36000000	1500000	37000000	45000000	43000000	44000000	9100000	43000000	38000000	43000000	51000000	NA	39000000	40000000	14000000	NA	320000	34000000	29000000
F1PBS6	SURF4	44.9393	29.1853	150000000	170000000	NA	390000000	150000000	360000000	190000000	280000000	93000000	310000000	7100000	260000000	190000000	430000000	460000000	290000000	330000000	170000000	110000000	290000000	160000000	300000000	310000000	110000000	130000000	120000000	270000000	NA	110000000	220000000	230000000	120000000	NA	150000000	390000000	340000000
F6UQI5	LUC7L2	31.7844	29.6775	12000000	14000000	10000000	29000000	38000000	38000000	16000000	16000000	7400000	20000000	15000000	21000000	16000000	35000000	20000000	39000000	22000000	11000000	NA	14000000	12000000	13000000	20000000	12000000	13000000	22000000	28000000	14000000	11000000	23000000	31000000	13000000	20000000	13000000	28000000	21000000
E2QRT0	HNRPDL	39.639	34.4754	24000000	15000000	23000000	93000000	72000000	81000000	19000000	65000000	19000000	26000000	17000000	28000000	28000000	70000000	58000000	70000000	38000000	50000000	26000000	64000000	66000000	60000000	78000000	40000000	93000000	39000000	74000000	43000000	13000000	47000000	35000000	14000000	32000000	18000000	19000000	43000000
E2R7M4	PCID2	32.3771	57.0618	NA	NA	NA	7800000	NA	6500000	6100000	28000000	16000000	NA	8100000	8300000	5800000	5100000	7900000	5900000	6300000	26000000	15000000	6400000	25000000	9700000	11000000	14000000	7100000	6600000	8900000	5200000	6900000	NA	32000000	NA	NA	6700000	5300000	7100000
F1PLG2	NNT	33.7387	30.0394	59000000	NA	30000000	130000000	80000000	NA	31000000	32000000	NA	42000000	42000000	25000000	13000000	11000000	83000000	47000000	49000000	51000000	33000000	50000000	48000000	38000000	25000000	53000000	41000000	39000000	54000000	15000000	24000000	14000000	33000000	25000000	23000000	14000000	45000000	38000000
F1P975	CAPN2	38.0579	29.1129	22000000	23000000	18000000	38000000	84000000	80000000	13000000	33000000	23000000	38000000	61000000	73000000	70000000	100000000	33000000	58000000	140000000	80000000	31000000	64000000	41000000	45000000	43000000	30000000	46000000	39000000	43000000	96000000	31000000	73000000	56000000	24000000	80000000	26000000	120000000	63000000
F1PIC7	HSPA5	36.954	25.5997	440000000	300000000	790000000	1600000000	1100000000	1400000000	850000000	1100000000	320000000	810000000	590000000	480000000	640000000	1100000000	1100000000	1100000000	320000000	500000000	1100000000	1200000000	660000000	1300000000	970000000	940000000	620000000	530000000	1300000000	850000000	730000000	520000000	360000000	690000000	1100000000	600000000	990000000	1100000000
F6UV28	TPR	33.235	27.9314	16000000	13000000	21000000	16000000	19000000	9700000	NA	7600000	7200000	NA	13000000	7000000	18000000	17000000	4400000	24000000	7500000	19000000	12000000	21000000	9700000	32000000	20000000	15000000	NA	16000000	15000000	17000000	12000000	13000000	34000000	10000000	11000000	13000000	11000000	11000000
J9NYU7	XRCC5	43.7159	15.8766	15000000	11000000	9300000	NA	13000000	NA	9300000	NA	14000000	NA	15000000	5900000	17000000	NA	11000000	NA	18000000	8700000	19000000	29000000	24000000	NA	2200000	22000000	NA	24000000	NA	NA	NA	NA	11000000	9800000	14000000	NA	NA	13000000
E2REK3	EIF3D	21.4141	17.6448	110000000	120000000	40000000	99000000	190000000	110000000	88000000	85000000	48000000	160000000	150000000	120000000	120000000	130000000	110000000	200000000	110000000	180000000	110000000	120000000	110000000	140000000	160000000	130000000	88000000	92000000	120000000	150000000	120000000	96000000	190000000	110000000	110000000	130000000	130000000	130000000
F1PRJ5	BRI3BP	25.8817	19.5903	19000000	NA	24000000	33000000	27000000	20000000	24000000	15000000	23000000	29000000	4600000	13000000	31000000	37000000	NA	20000000	20000000	20000000	25000000	44000000	21000000	24000000	37000000	28000000	NA	41000000	34000000	36000000	18000000	23000000	32000000	26000000	NA	23000000	39000000	30000000
E2RTJ0	CIAPIN1	19.3761	18.5076	67000000	NA	46000000	97000000	100000000	100000000	63000000	75000000	50000000	73000000	70000000	71000000	83000000	100000000	88000000	100000000	100000000	99000000	3700000	110000000	99000000	120000000	98000000	87000000	66000000	100000000	100000000	120000000	62000000	87000000	110000000	NA	100000000	NA	110000000	93000000
E2RNQ5	DHCR7	49.3446	32.4764	49000000	45000000	37000000	12000000	13000000	1500000	NA	37000000	25000000	9000000	30000000	20000000	42000000	29000000	730000	NA	16000000	31000000	15000000	37000000	26000000	66000000	34000000	12000000	63000000	17000000	34000000	24000000	15000000	9800000	37000000	NA	27000000	NA	NA	20000000
F6V4W0	BZW1	57.3176	45.069	46000000	32000000	100000000	41000000	230000000	17000000	27000000	36000000	91000000	73000000	61000000	40000000	25000000	27000000	43000000	69000000	35000000	210000000	110000000	43000000	43000000	54000000	51000000	45000000	45000000	38000000	54000000	39000000	13000000	58000000	110000000	170000000	250000000	200000000	39000000	36000000
F1Q2D2	GSS	29.7407	29.1014	7200000	8000000	9500000	6500000	5600000	NA	NA	NA	NA	NA	6400000	4000000	13000000	NA	6500000	9000000	NA	13000000	5600000	NA	7500000	NA	NA	NA	14000000	7300000	NA	NA	NA	14000000	NA	10000000	NA	4700000	12000000	9100000
E2RIG0	NDUFA10	38.1961	25.9833	30000000	55000000	NA	73000000	62000000	29000000	NA	36000000	9800000	42000000	NA	28000000	68000000	26000000	64000000	NA	53000000	49000000	46000000	39000000	56000000	23000000	51000000	72000000	30000000	34000000	93000000	32000000	40000000	8500000	NA	42000000	48000000	53000000	61000000	64000000
E2RNJ4	HEL-S-162eP	33.8183	38.5016	2800000	3100000	3600000	NA	NA	NA	3600000	NA	NA	NA	NA	NA	1100000	NA	NA	NA	4300000	4000000	2100000	6600000	5700000	4200000	4500000	1600000	6500000	3800000	4200000	6000000	NA	6700000	4400000	1100000	NA	NA	3600000	NA
F1P8D7	SMAP	29.8557	41.0311	1400000	NA	530000	6200000	8100000	6900000	NA	NA	2100000	NA	6100000	NA	NA	4800000	2900000	6700000	3700000	NA	NA	6600000	5400000	2600000	5400000	4900000	6500000	5400000	4000000	6400000	NA	5300000	NA	NA	3500000	NA	NA	3800000
F1Q1F5	FKBP9	15.4708	20.0335	NA	19000000	NA	25000000	28000000	23000000	18000000	20000000	13000000	19000000	19000000	18000000	NA	25000000	31000000	NA	28000000	28000000	16000000	22000000	21000000	28000000	24000000	19000000	22000000	28000000	17000000	24000000	11000000	24000000	NA	NA	NA	30000000	31000000	27000000
E2R4L7	SHMT2	24.8321	11.5102	100000000	110000000	72000000	110000000	130000000	88000000	100000000	99000000	67000000	130000000	130000000	97000000	150000000	180000000	110000000	200000000	140000000	140000000	94000000	190000000	120000000	170000000	110000000	55000000	130000000	120000000	110000000	140000000	87000000	110000000	130000000	84000000	120000000	92000000	180000000	130000000
F1PEL5	ZC3H15	55.0139	31.7087	NA	18000000	NA	NA	25000000	19000000	NA	NA	NA	27000000	NA	100000000	38000000	57000000	51000000	3900000	NA	58000000	12000000	NA	62000000	NA	57000000	NA	84000000	NA	73000000	NA	15000000	NA	NA	NA	23000000	26000000	31000000	50000000
E2QZR6	HBS1L	53.8922	42.0784	NA	NA	NA	22000000	NA	26000000	24000000	27000000	19000000	NA	NA	13000000	NA	NA	33000000	42000000	38000000	NA	3300000	NA	NA	NA	13000000	2700000	1400000	28000000	NA	NA	8200000	NA	37000000	9300000	27000000	7100000	26000000	13000000
E2QYG5	LEPREL4	41.7811	37.8663	30000000	29000000	12000000	19000000	13000000	28000000	3700000	8300000	5200000	13000000	23000000	21000000	28000000	11000000	37000000	14000000	37000000	31000000	NA	3800000	19000000	25000000	23000000	11000000	32000000	19000000	35000000	17000000	5100000	21000000	22000000	30000000	31000000	21000000	29000000	30000000
J9NYU5	HIST2H2BE	32.469	34.3437	NA	NA	110000000	73000000	120000000	110000000	55000000	NA	NA	37000000	74000000	110000000	NA	170000000	120000000	150000000	35000000	82000000	NA	92000000	66000000	NA	NA	NA	58000000	51000000	38000000	NA	NA	NA	NA	NA	NA	49000000	64000000	44000000
E2RL01	ACACA	41.2132	25.7719	20000000	51000000	40000000	45000000	67000000	18000000	NA	75000000	53000000	55000000	53000000	NA	85000000	56000000	15000000	NA	100000000	55000000	37000000	12000000	16000000	43000000	51000000	50000000	49000000	67000000	43000000	57000000	41000000	41000000	44000000	50000000	70000000	87000000	7000000	NA
E2QXV5	AP3D1	39.2474	22.4588	16000000	20000000	17000000	11000000	12000000	7000000	10000000	8800000	13000000	16000000	NA	4600000	12000000	11000000	26000000	16000000	11000000	8700000	18000000	13000000	9700000	16000000	9600000	14000000	23000000	17000000	12000000	7800000	21000000	4200000	9200000	9900000	17000000	23000000	9100000	13000000
E2R413	CAPG	36.062	19.7953	140000000	78000000	260000000	140000000	260000000	290000000	150000000	210000000	130000000	220000000	220000000	130000000	160000000	250000000	210000000	150000000	260000000	330000000	130000000	180000000	90000000	260000000	200000000	120000000	200000000	180000000	120000000	260000000	85000000	100000000	260000000	120000000	260000000	110000000	110000000	180000000
E2RLU9	QDPR	31.5798	25.7102	19000000	18000000	14000000	26000000	42000000	27000000	25000000	12000000	7600000	9200000	15000000	18000000	16000000	17000000	18000000	27000000	20000000	20000000	20000000	26000000	27000000	78000000	27000000	14000000	26000000	23000000	23000000	26000000	9400000	19000000	20000000	NA	15000000	8700000	23000000	17000000
J9JHG4	ENAH	54.5865	51.8408	8400000	NA	NA	14000000	230000	NA	NA	NA	NA	4300000	NA	NA	9600000	14000000	8600000	5200000	NA	NA	NA	11000000	12000000	12000000	12000000	5500000	NA	89000000	13000000	5200000	8200000	NA	NA	8600000	NA	9200000	19000000	20000000
E2QZX4	NOC3L	29.2304	23.1729	NA	NA	12000000	NA	14000000	20000000	12000000	14000000	NA	NA	NA	NA	NA	21000000	19000000	23000000	7800000	13000000	12000000	18000000	15000000	17000000	16000000	NA	16000000	16000000	2900000	14000000	5000000	12000000	NA	NA	7300000	11000000	20000000	13000000
E2RF06	IPO5	18.4302	23.6214	190000000	220000000	240000000	270000000	360000000	320000000	150000000	260000000	120000000	270000000	270000000	280000000	270000000	320000000	470000000	270000000	240000000	300000000	270000000	300000000	190000000	410000000	340000000	310000000	350000000	280000000	380000000	310000000	170000000	190000000	330000000	300000000	410000000	420000000	400000000	470000000
E2RSK6	ATP6V1C1	34.3072	46.0264	26000000	NA	NA	NA	26000000	36000000	NA	15000000	11000000	NA	13000000	NA	NA	18000000	27000000	15000000	NA	NA	36000000	36000000	24000000	46000000	45000000	25000000	20000000	46000000	15000000	33000000	NA	13000000	1600000	NA	1100000	9600000	NA	NA
E2RRR1	AGK	23.8231	5.60038	65000000	61000000	66000000	73000000	NA	41000000	54000000	59000000	54000000	79000000	75000000	72000000	12000000	110000000	120000000	83000000	47000000	89000000	57000000	50000000	74000000	41000000	65000000	65000000	66000000	40000000	72000000	56000000	74000000	69000000	60000000	50000000	64000000	82000000	60000000	48000000
E2R9G7	RPL11	41.1925	21.9537	120000000	120000000	NA	220000000	190000000	240000000	86000000	200000000	99000000	67000000	180000000	NA	93000000	200000000	140000000	150000000	89000000	170000000	100000000	230000000	220000000	110000000	120000000	69000000	100000000	94000000	170000000	140000000	16000000	90000000	200000000	97000000	24000000	53000000	100000000	130000000
J9NZX6	RPS23	21.6686	25.5466	140000000	NA	130000000	290000000	310000000	380000000	140000000	170000000	58000000	180000000	170000000	210000000	190000000	310000000	260000000	220000000	220000000	220000000	140000000	290000000	210000000	200000000	150000000	120000000	230000000	180000000	230000000	210000000	96000000	200000000	NA	NA	NA	110000000	140000000	180000000
F1PIP0	HADHA	17.5229	19.5741	150000000	200000000	170000000	140000000	150000000	130000000	110000000	130000000	82000000	200000000	150000000	150000000	160000000	210000000	220000000	150000000	190000000	160000000	180000000	200000000	180000000	150000000	210000000	110000000	170000000	130000000	220000000	210000000	150000000	170000000	110000000	84000000	83000000	150000000	230000000	220000000
F1Q2K9	TTC37	32.7293	29.3047	NA	7400000	4900000	NA	NA	NA	NA	NA	NA	NA	NA	15000000	1300000	13000000	4600000	NA	7000000	NA	NA	NA	NA	6500000	NA	6200000	NA	NA	NA	5100000	5600000	5500000	8100000	2300000	7500000	NA	5800000	6700000
F1PKS1	PFKP	21.4365	20.7031	56000000	39000000	73000000	78000000	94000000	83000000	41000000	45000000	36000000	120000000	120000000	200000000	180000000	220000000	240000000	310000000	180000000	260000000	41000000	50000000	49000000	61000000	54000000	43000000	51000000	48000000	53000000	110000000	59000000	76000000	160000000	73000000	89000000	92000000	130000000	79000000
E2RT47	MAT2B	43.8911	29.0399	24000000	27000000	21000000	NA	48000000	44000000	NA	33000000	12000000	NA	21000000	NA	NA	36000000	20000000	41000000	NA	25000000	21000000	57000000	52000000	110000000	7100000	NA	NA	71000000	54000000	NA	19000000	33000000	57000000	31000000	41000000	13000000	36000000	NA
F6XCI1	G3BP2	22.7125	21.0669	36000000	36000000	25000000	51000000	38000000	47000000	NA	28000000	20000000	NA	NA	NA	27000000	NA	NA	34000000	31000000	11000000	28000000	20000000	33000000	47000000	NA	32000000	35000000	34000000	38000000	23000000	15000000	NA	32000000	28000000	35000000	28000000	43000000	33000000
J9P139	TSNAX	58.7271	32.5531	7700000	11000000	13000000	NA	6500000	11000000	NA	NA	10000000	NA	NA	NA	2200000	NA	13000000	NA	6000000	NA	4900000	30000000	30000000	NA	17000000	8000000	NA	NA	NA	7700000	NA	NA	32000000	3800000	33000000	NA	NA	38000000
E2RQC9	RUVBL1	18.472	10.584	180000000	220000000	180000000	270000000	250000000	260000000	160000000	230000000	140000000	220000000	210000000	200000000	200000000	220000000	230000000	240000000	280000000	170000000	190000000	330000000	310000000	360000000	290000000	210000000	350000000	300000000	310000000	310000000	160000000	180000000	220000000	140000000	190000000	160000000	240000000	240000000
E2RT33	HS1BP3	34.9957	34.9554	10000000	17000000	12000000	NA	26000000	26000000	NA	8800000	10000000	24000000	7000000	11000000	26000000	7200000	20000000	26000000	35000000	30000000	6900000	38000000	36000000	36000000	26000000	14000000	32000000	34000000	30000000	38000000	17000000	21000000	14000000	15000000	34000000	22000000	51000000	42000000
F1PUR1	TROVE2	34.8307	26.6467	20000000	NA	34000000	27000000	35000000	47000000	25000000	NA	16000000	51000000	NA	52000000	40000000	61000000	60000000	59000000	59000000	37000000	33000000	51000000	30000000	NA	30000000	10000000	32000000	38000000	54000000	53000000	32000000	15000000	31000000	22000000	18000000	25000000	46000000	89000000
E2QYF3	AFG3L2	44.972	18.225	12000000	18000000	9500000	12000000	9500000	16000000	13000000	14000000	5600000	9700000	3900000	11000000	1800000	29000000	6600000	16000000	14000000	4600000	20000000	23000000	25000000	19000000	37000000	16000000	31000000	33000000	25000000	16000000	2700000	16000000	16000000	10000000	8200000	8100000	24000000	22000000
F1PC72	VDAC1	40.7556	31.5507	110000000	82000000	120000000	240000000	190000000	100000000	86000000	130000000	39000000	110000000	100000000	67000000	170000000	190000000	230000000	190000000	130000000	140000000	110000000	160000000	170000000	160000000	250000000	99000000	160000000	79000000	180000000	220000000	53000000	160000000	98000000	21000000	59000000	43000000	230000000	73000000
J9P249	FAF1	33.0688	26.1388	14000000	15000000	18000000	16000000	34000000	29000000	15000000	15000000	8600000	14000000	5900000	22000000	19000000	24000000	21000000	26000000	21000000	20000000	13000000	31000000	32000000	32000000	30000000	13000000	33000000	30000000	33000000	8200000	6200000	20000000	26000000	15000000	20000000	8500000	27000000	16000000
E2RSV7	NUP93	28.2877	33.5652	57000000	71000000	39000000	91000000	81000000	29000000	33000000	46000000	46000000	NA	29000000	35000000	100000000	78000000	110000000	45000000	92000000	43000000	35000000	32000000	48000000	76000000	83000000	57000000	32000000	58000000	79000000	45000000	90000000	58000000	NA	53000000	78000000	95000000	130000000	90000000
E2RLX2	SMU1	36.4376	21.2016	45000000	26000000	28000000	71000000	100000000	65000000	45000000	43000000	32000000	44000000	42000000	52000000	53000000	66000000	34000000	65000000	68000000	30000000	42000000	78000000	57000000	45000000	52000000	55000000	61000000	26000000	65000000	69000000	23000000	28000000	79000000	9900000	77000000	20000000	71000000	32000000
F1PF95	ALPL	45.9637	66.4868	23000000	NA	NA	9900000	9000000	8500000	3500000	32000000	NA	2700000	NA	NA	NA	NA	4500000	38000000	25000000	NA	12000000	40000000	58000000	54000000	35000000	22000000	33000000	17000000	25000000	34000000	NA	25000000	5400000	2300000	NA	NA	NA	16000000
F1PWE3	TM9SF4	24.7464	26.4417	47000000	46000000	25000000	130000000	120000000	80000000	50000000	61000000	37000000	53000000	82000000	51000000	78000000	90000000	100000000	89000000	80000000	65000000	57000000	100000000	98000000	100000000	87000000	51000000	110000000	110000000	110000000	100000000	33000000	75000000	100000000	85000000	54000000	71000000	110000000	85000000
E2QWD1	GLRX	30.459	15.0713	20000000	23000000	18000000	24000000	57000000	46000000	31000000	31000000	17000000	26000000	NA	25000000	32000000	39000000	22000000	43000000	24000000	14000000	23000000	44000000	39000000	45000000	36000000	21000000	38000000	33000000	49000000	29000000	14000000	22000000	34000000	14000000	21000000	19000000	31000000	18000000
E2R5Z9	PGM3	41.8904	65.6563	NA	NA	23000000	4400000	NA	NA	4500000	7800000	NA	NA	6600000	7700000	39000000	7000000	60000000	43000000	11000000	2300000	NA	8900000	8100000	7200000	NA	6100000	12000000	7100000	7600000	9100000	6200000	NA	9300000	7600000	14000000	40000000	7800000	59000000
F1P8L7	GDI2	29.6295	16.321	240000000	160000000	130000000	270000000	360000000	190000000	150000000	200000000	150000000	280000000	270000000	190000000	180000000	270000000	180000000	420000000	380000000	190000000	220000000	190000000	350000000	350000000	250000000	220000000	310000000	130000000	340000000	430000000	200000000	310000000	330000000	210000000	240000000	190000000	350000000	330000000
F1PAY2	NFS1	36.629	28.896	6600000	10000000	8000000	17000000	18000000	16000000	6200000	10000000	NA	8000000	5300000	8700000	7300000	11000000	6200000	13000000	5100000	12000000	4800000	14000000	10000000	15000000	17000000	5200000	17000000	9000000	11000000	10000000	13000000	8200000	9700000	3400000	5200000	1000000	8100000	6100000
E2RJH2	ATP6AP2	16.3846	22.9167	NA	NA	NA	24000000	NA	26000000	15000000	22000000	NA	NA	NA	17000000	NA	33000000	NA	22000000	20000000	19000000	NA	NA	32000000	32000000	NA	NA	26000000	26000000	22000000	24000000	NA	15000000	NA	NA	NA	NA	NA	26000000
P63273	RPS17	34.9312	32.9373	76000000	180000000	190000000	550000000	370000000	380000000	180000000	360000000	120000000	290000000	290000000	230000000	450000000	510000000	500000000	260000000	310000000	350000000	250000000	290000000	440000000	470000000	240000000	270000000	340000000	340000000	480000000	310000000	67000000	190000000	280000000	27000000	230000000	220000000	430000000	300000000
F1Q419	URB1	59.2398	36.3832	9800000	1600000	NA	NA	5900000	NA	NA	NA	5500000	2700000	NA	NA	NA	5600000	16000000	3800000	NA	4700000	4300000	11000000	15000000	12000000	NA	4600000	9700000	NA	7800000	NA	12000000	7200000	NA	5200000	21000000	5200000	1000000	NA
E2REP2	TFG	40.3104	49.6244	32000000	NA	77000000	130000000	140000000	150000000	NA	40000000	NA	NA	82000000	110000000	30000000	32000000	94000000	33000000	37000000	39000000	28000000	NA	38000000	46000000	110000000	53000000	35000000	100000000	120000000	NA	23000000	36000000	34000000	32000000	110000000	50000000	42000000	98000000
E2QY46	DCXR	40.8112	24.23	NA	7000000	18000000	7100000	8400000	7600000	NA	6000000	3500000	10000000	NA	NA	12000000	8300000	11000000	11000000	9200000	8400000	4900000	10000000	16000000	20000000	11000000	NA	8900000	NA	18000000	25000000	NA	9500000	17000000	6700000	NA	NA	NA	11000000
F6XFY9	PRMT1	23.7661	22.8706	120000000	120000000	99000000	130000000	210000000	200000000	54000000	140000000	90000000	120000000	100000000	69000000	110000000	210000000	170000000	200000000	170000000	170000000	65000000	190000000	180000000	190000000	180000000	140000000	190000000	170000000	180000000	170000000	98000000	140000000	120000000	96000000	96000000	100000000	140000000	180000000
E2RSY6	NUDCD2	19.805	13.0022	17000000	NA	NA	25000000	31000000	22000000	NA	18000000	14000000	NA	17000000	18000000	NA	17000000	14000000	21000000	16000000	17000000	NA	29000000	31000000	28000000	30000000	NA	31000000	30000000	26000000	23000000	6900000	18000000	23000000	14000000	18000000	5300000	20000000	16000000
Q5JZR0	ppt1	32.3323	28.0843	61000000	66000000	15000000	79000000	NA	NA	47000000	43000000	22000000	30000000	25000000	20000000	15000000	25000000	NA	44000000	50000000	30000000	20000000	34000000	51000000	39000000	32000000	14000000	34000000	33000000	47000000	36000000	23000000	28000000	41000000	26000000	48000000	34000000	46000000	48000000
J9P4R4	PSMD1	18.9465	18.8499	81000000	88000000	52000000	95000000	70000000	84000000	27000000	52000000	NA	56000000	55000000	53000000	50000000	81000000	110000000	69000000	73000000	81000000	79000000	87000000	93000000	110000000	110000000	88000000	100000000	93000000	100000000	94000000	74000000	57000000	88000000	100000000	99000000	110000000	110000000	52000000
E2QVV3	EBNA1BP2	32.8604	24.5793	NA	21000000	17000000	NA	35000000	NA	NA	44000000	22000000	NA	NA	21000000	16000000	NA	NA	23000000	34000000	25000000	24000000	NA	NA	24000000	28000000	24000000	NA	NA	28000000	15000000	20000000	6600000	42000000	14000000	26000000	14000000	NA	24000000
E2RMS5	CKMT1B	26.454	17.4915	62000000	64000000	22000000	43000000	45000000	52000000	17000000	36000000	NA	NA	23000000	26000000	38000000	57000000	35000000	37000000	34000000	33000000	39000000	51000000	63000000	57000000	58000000	63000000	65000000	68000000	48000000	38000000	50000000	22000000	42000000	20000000	50000000	21000000	49000000	36000000
F1Q2N5	GLUD1	56.0716	32.1309	83000000	87000000	69000000	18000000	270000000	130000000	52000000	67000000	53000000	82000000	250000000	88000000	84000000	99000000	280000000	18000000	210000000	240000000	81000000	140000000	55000000	50000000	180000000	34000000	120000000	64000000	210000000	24000000	26000000	8000000	31000000	63000000	93000000	34000000	92000000	80000000
F1PRL5	SLC25A5	36.5336	21.1348	26000000	29000000	46000000	42000000	59000000	24000000	33000000	7700000	NA	38000000	90000000	34000000	56000000	47000000	61000000	92000000	72000000	33000000	NA	41000000	45000000	19000000	21000000	43000000	36000000	64000000	67000000	47000000	21000000	47000000	34000000	41000000	27000000	40000000	41000000	31000000
J9P381	SPAG9	48.9513	32.4494	13000000	27000000	10000000	35000000	16000000	33000000	NA	25000000	10000000	20000000	14000000	25000000	7200000	25000000	30000000	47000000	29000000	21000000	1500000	30000000	30000000	37000000	32000000	NA	29000000	14000000	35000000	5600000	6300000	18000000	15000000	NA	32000000	9900000	37000000	33000000
E2QYP1	HNRNPA1	31.6254	30.623	NA	3000000	3500000	NA	8500000	5700000	3800000	NA	3300000	3500000	3100000	3900000	260000	NA	3400000	NA	NA	3900000	3000000	4800000	4500000	NA	NA	NA	NA	NA	NA	NA	3000000	NA	NA	NA	2800000	2800000	3900000	3500000
E2RR33	SF3B3	26.0712	14.823	45000000	60000000	50000000	87000000	88000000	60000000	39000000	71000000	37000000	64000000	59000000	46000000	74000000	72000000	81000000	110000000	95000000	63000000	57000000	66000000	82000000	100000000	70000000	52000000	84000000	73000000	71000000	89000000	45000000	47000000	72000000	40000000	55000000	24000000	91000000	56000000
F6Y460	UBA3	45.26	23.2008	NA	22000000	8400000	7400000	5300000	20000000	NA	NA	8400000	9400000	NA	19000000	9900000	16000000	31000000	17000000	NA	12000000	16000000	32000000	22000000	24000000	4500000	19000000	13000000	20000000	22000000	4400000	13000000	20000000	16000000	12000000	17000000	16000000	19000000	27000000
E2RA48	PUF60	54.8074	31.7275	210000000	200000000	220000000	210000000	340000000	160000000	61000000	110000000	43000000	190000000	50000000	51000000	62000000	210000000	230000000	250000000	50000000	210000000	61000000	300000000	100000000	340000000	310000000	210000000	280000000	65000000	130000000	270000000	150000000	57000000	150000000	120000000	130000000	54000000	320000000	50000000
F6V2H2	PCK2	42.7277	45.4717	62000000	65000000	29000000	34000000	67000000	65000000	24000000	46000000	33000000	16000000	14000000	14000000	23000000	12000000	41000000	12000000	82000000	13000000	48000000	35000000	77000000	NA	49000000	57000000	20000000	17000000	39000000	97000000	21000000	54000000	19000000	19000000	28000000	13000000	5900000	15000000
F1PQ79	AP2M1	32.0748	18.0791	75000000	74000000	25000000	40000000	46000000	26000000	54000000	26000000	24000000	32000000	29000000	55000000	18000000	25000000	27000000	39000000	30000000	32000000	57000000	26000000	43000000	45000000	43000000	30000000	65000000	27000000	26000000	39000000	19000000	35000000	27000000	20000000	26000000	18000000	30000000	25000000
E2RLA2	P4HA1	21.0788	18.4616	210000000	160000000	140000000	190000000	260000000	230000000	120000000	180000000	110000000	160000000	130000000	130000000	150000000	220000000	220000000	170000000	170000000	200000000	77000000	110000000	93000000	110000000	110000000	70000000	70000000	59000000	140000000	48000000	64000000	51000000	83000000	65000000	88000000	73000000	120000000	96000000
J9P8N8	BTF3	48.4825	48.3605	NA	NA	NA	66000000	120000000	NA	NA	NA	NA	NA	21000000	NA	10000000	34000000	NA	NA	NA	91000000	NA	NA	88000000	NA	NA	NA	82000000	49000000	160000000	NA	NA	NA	NA	NA	NA	NA	110000000	140000000
E2R7F1	MSN	48.6387	26.224	49000000	32000000	37000000	NA	53000000	34000000	37000000	79000000	26000000	100000000	47000000	64000000	130000000	64000000	180000000	110000000	43000000	37000000	34000000	190000000	88000000	110000000	49000000	40000000	34000000	89000000	100000000	50000000	35000000	34000000	61000000	50000000	120000000	34000000	130000000	54000000
E2RBR6	PSMB4	28.6148	31.4171	89000000	120000000	92000000	120000000	91000000	100000000	74000000	73000000	63000000	32000000	70000000	36000000	96000000	55000000	140000000	73000000	65000000	94000000	41000000	73000000	110000000	77000000	120000000	140000000	120000000	95000000	120000000	87000000	67000000	16000000	44000000	61000000	75000000	110000000	120000000	150000000
E2RLL6	CCT6A	19.9126	22.4126	150000000	180000000	130000000	280000000	310000000	220000000	120000000	190000000	91000000	230000000	210000000	150000000	240000000	310000000	280000000	250000000	250000000	250000000	200000000	280000000	280000000	220000000	280000000	160000000	300000000	260000000	300000000	280000000	170000000	130000000	260000000	190000000	210000000	210000000	340000000	300000000
E2R5H4	ILK	33.9561	48.1979	24000000	NA	NA	NA	NA	NA	NA	3400000	11000000	NA	6400000	6600000	NA	NA	7700000	6500000	7000000	NA	NA	2500000	NA	5600000	1300000	16000000	NA	NA	NA	7800000	NA	NA	4800000	NA	4900000	NA	3400000	4600000
F1Q043	SEC24B	34.7005	20.448	9600000	NA	11000000	13000000	14000000	12000000	NA	NA	NA	NA	NA	5500000	2700000	12000000	NA	8100000	7500000	16000000	NA	12000000	12000000	20000000	9900000	NA	12000000	NA	9700000	12000000	NA	NA	NA	NA	NA	2700000	14000000	12000000
E2R6I0	PABPN1	22.0412	32.1116	2800000	NA	23000000	38000000	49000000	38000000	12000000	16000000	19000000	12000000	11000000	13000000	21000000	25000000	22000000	36000000	29000000	20000000	NA	29000000	33000000	31000000	27000000	NA	35000000	21000000	31000000	19000000	NA	19000000	17000000	NA	14000000	NA	24000000	20000000
E2RNB0	H2AFX	80.2944	29.6276	220000000	280000000	80000000	250000000	230000000	76000000	38000000	120000000	320000000	340000000	NA	92000000	160000000	180000000	540000000	58000000	180000000	640000000	230000000	87000000	380000000	85000000	350000	370000000	63000000	39000000	530000000	42000000	190000000	24000000	NA	85000000	49000000	300000000	280000000	120000000
F1PBJ8	ALDH2	18.4214	27.4269	41000000	31000000	44000000	51000000	44000000	29000000	28000000	26000000	23000000	34000000	22000000	23000000	41000000	43000000	46000000	41000000	43000000	37000000	34000000	52000000	41000000	27000000	44000000	26000000	31000000	22000000	48000000	25000000	28000000	22000000	16000000	14000000	17000000	34000000	45000000	42000000
E2R1S5	EIF6	41.2818	17.2526	150000000	160000000	67000000	190000000	150000000	220000000	93000000	140000000	69000000	160000000	120000000	130000000	110000000	130000000	150000000	170000000	190000000	120000000	110000000	50000000	240000000	190000000	240000000	70000000	120000000	200000000	200000000	200000000	78000000	25000000	150000000	43000000	58000000	74000000	95000000	150000000
E2RCD6	RTCB	52.8348	47.0279	11000000	17000000	2400000	21000000	33000000	4400000	2600000	9000000	NA	14000000	20000000	24000000	28000000	24000000	38000000	16000000	16000000	2500000	14000000	4400000	15000000	NA	20000000	28000000	3800000	190000	29000000	19000000	17000000	18000000	26000000	29000000	50000000	25000000	38000000	47000000
F6XIB7	CNPY2	37.5951	32.403	70000000	130000000	54000000	100000000	59000000	93000000	14000000	100000000	30000000	110000000	48000000	63000000	130000000	170000000	120000000	65000000	120000000	170000000	46000000	76000000	100000000	110000000	42000000	62000000	110000000	110000000	110000000	72000000	63000000	26000000	170000000	110000000	120000000	110000000	160000000	160000000
E2RFG8	MID1IP1	26.3663	17.3831	8100000	4400000	NA	NA	NA	NA	NA	NA	6400000	NA	NA	NA	NA	NA	10000000	NA	17000000	11000000	17000000	NA	NA	13000000	17000000	17000000	NA	14000000	NA	14000000	14000000	9200000	NA	20000000	21000000	5400000	15000000	13000000
F1PT81	MLL4	47.4052	18.3298	18000000	10000000	3100000	21000000	22000000	32000000	21000000	NA	8400000	NA	17000000	14000000	NA	NA	NA	5300000	34000000	15000000	NA	21000000	18000000	NA	NA	NA	5300000	NA	31000000	19000000	14000000	NA	26000000	8400000	13000000	10000000	NA	16000000
E2R8C6	USO1	36.532	13.5839	19000000	19000000	17000000	27000000	33000000	8400000	18000000	33000000	16000000	30000000	20000000	32000000	12000000	34000000	15000000	35000000	28000000	13000000	21000000	13000000	28000000	15000000	33000000	21000000	31000000	31000000	32000000	36000000	20000000	21000000	30000000	13000000	26000000	9900000	26000000	37000000
E2R6S7	MGC13170	52.9325	74.6898	3000000	NA	6800000	NA	36000000	NA	4500000	8000000	2000000	7800000	10000000	14000000	21000000	NA	NA	NA	28000000	15000000	2100000	2000000	2100000	22000000	4900000	3300000	NA	3800000	NA	22000000	3400000	13000000	5600000	4600000	25000000	2200000	NA	1900000
F1PZI6	NFIC	43.366	50.0154	NA	53000000	NA	37000000	41000000	NA	NA	7300000	31000000	NA	47000000	NA	NA	NA	88000000	25000000	50000000	NA	48000000	44000000	20000000	35000000	61000000	NA	34000000	8300000	NA	29000000	NA	23000000	46000000	NA	NA	6300000	10000000	9800000
F1PGI1	RAB21	29.4559	22.1247	NA	11000000	9200000	18000000	23000000	22000000	12000000	17000000	7900000	31000000	31000000	31000000	19000000	16000000	32000000	49000000	29000000	25000000	9200000	22000000	20000000	18000000	16000000	8100000	18000000	20000000	19000000	48000000	10000000	29000000	38000000	16000000	28000000	24000000	28000000	16000000
E2RJK8	TOMM34	34.8932	35.0066	15000000	13000000	12000000	23000000	17000000	12000000	6800000	11000000	1800000	NA	NA	8600000	NA	14000000	17000000	16000000	15000000	NA	24000000	21000000	22000000	23000000	20000000	39000000	15000000	21000000	16000000	26000000	5900000	9300000	6600000	NA	4800000	1100000	27000000	16000000
F1PXY4	SLC25A3	23.3596	24.2462	210000000	120000000	170000000	100000000	78000000	95000000	120000000	170000000	130000000	80000000	78000000	76000000	80000000	100000000	120000000	77000000	96000000	90000000	110000000	72000000	68000000	110000000	73000000	81000000	62000000	92000000	99000000	100000000	120000000	47000000	41000000	16000000	NA	110000000	94000000	91000000
E2RLX8	TRPV2	43.5857	19.5245	4000000	NA	18000000	12000000	21000000	14000000	13000000	16000000	3000000	23000000	17000000	21000000	22000000	17000000	18000000	29000000	19000000	14000000	20000000	27000000	24000000	19000000	17000000	3600000	27000000	16000000	13000000	21000000	NA	11000000	25000000	NA	NA	4900000	22000000	30000000
F1PB46	NOMO2	41.6432	27.5612	11000000	17000000	8400000	25000000	31000000	13000000	15000000	8900000	6500000	24000000	16000000	NA	6800000	22000000	26000000	17000000	19000000	8700000	8000000	59000000	13000000	22000000	15000000	21000000	11000000	25000000	11000000	23000000	18000000	13000000	NA	18000000	12000000	16000000	27000000	27000000
E2RRF8	DUT	25.4579	25.0433	65000000	53000000	52000000	67000000	94000000	83000000	33000000	40000000	46000000	22000000	22000000	14000000	17000000	7400000	41000000	26000000	NA	34000000	72000000	110000000	96000000	71000000	62000000	74000000	58000000	95000000	66000000	24000000	16000000	28000000	41000000	26000000	42000000	32000000	49000000	29000000
E2RJL3	SRSF1	62.9973	31.5949	NA	59000000	14000000	11000000	150000000	18000000	7700000	NA	59000000	NA	7200000	NA	13000000	10000000	6400000	16000000	7800000	NA	9100000	12000000	NA	10000000	19000000	39000000	12000000	31000000	7500000	11000000	NA	8400000	9000000	4800000	7700000	NA	21000000	6400000
E2R5D5	RCN3	33.5084	13.6802	100000000	70000000	50000000	110000000	140000000	120000000	100000000	110000000	57000000	98000000	140000000	140000000	89000000	120000000	110000000	100000000	110000000	140000000	54000000	81000000	130000000	110000000	59000000	55000000	120000000	75000000	93000000	150000000	42000000	52000000	120000000	58000000	100000000	36000000	130000000	86000000
F1PBZ4	NQO1	44.1989	26.3614	76000000	44000000	32000000	NA	130000000	100000000	80000000	110000000	11000000	71000000	80000000	100000000	28000000	44000000	43000000	67000000	67000000	51000000	44000000	90000000	100000000	92000000	170000000	40000000	110000000	85000000	98000000	140000000	38000000	58000000	77000000	23000000	120000000	19000000	120000000	47000000
J9NZT4	NAA15	46.0523	21.3081	29000000	29000000	4800000	24000000	20000000	36000000	NA	NA	11000000	6400000	27000000	NA	12000000	32000000	11000000	23000000	13000000	19000000	21000000	21000000	17000000	30000000	26000000	8600000	7800000	24000000	11000000	8100000	22000000	37000000	27000000	36000000	30000000	38000000	23000000	36000000
E2RE42	JMJD6	43.5213	49.0647	NA	NA	13000000	69000000	60000000	48000000	NA	NA	26000000	NA	NA	NA	17000000	45000000	NA	NA	57000000	NA	18000000	NA	NA	NA	26000000	20000000	28000000	36000000	29000000	NA	5300000	21000000	52000000	32000000	20000000	9400000	NA	23000000
E2RN38	CALU	43.6401	37.1011	41000000	120000000	37000000	310000000	330000000	270000000	110000000	140000000	76000000	140000000	360000000	310000000	220000000	180000000	580000000	180000000	210000000	350000000	130000000	180000000	160000000	240000000	400000000	130000000	460000000	140000000	240000000	160000000	70000000	150000000	380000000	130000000	140000000	110000000	190000000	230000000
F2Z4Q5	RPS3A	52.6669	32.9993	120000000	170000000	93000000	240000000	460000000	360000000	170000000	240000000	110000000	250000000	150000000	43000000	42000000	350000000	260000000	120000000	200000000	330000000	160000000	130000000	210000000	270000000	310000000	120000000	320000000	170000000	190000000	180000000	13000000	160000000	150000000	290000000	210000000	12000000	280000000	49000000
J9P1N0	PSMC6	26.4008	15.9246	190000000	150000000	150000000	210000000	190000000	120000000	68000000	170000000	120000000	110000000	120000000	120000000	140000000	100000000	31000000	170000000	180000000	180000000	160000000	170000000	200000000	160000000	250000000	140000000	160000000	200000000	200000000	170000000	73000000	110000000	170000000	77000000	160000000	130000000	170000000	96000000
J9NWI6	DCTN1	34.5242	27.1791	8000000	6000000	4700000	16000000	14000000	20000000	5100000	7500000	35000000	9000000	12000000	3500000	13000000	16000000	14000000	14000000	16000000	6600000	9800000	13000000	12000000	13000000	12000000	21000000	12000000	14000000	10000000	17000000	20000000	8900000	15000000	5900000	13000000	12000000	11000000	8400000
H9GW68	OGDH	34.5805	22.4396	56000000	50000000	43000000	68000000	94000000	39000000	57000000	34000000	54000000	94000000	49000000	76000000	110000000	130000000	110000000	80000000	78000000	13000000	71000000	96000000	86000000	87000000	56000000	53000000	54000000	65000000	94000000	110000000	56000000	64000000	110000000	20000000	39000000	44000000	74000000	44000000
F1PLR0	GNB2L1	32.664	20.9619	580000000	280000000	280000000	340000000	500000000	560000000	240000000	230000000	250000000	380000000	550000000	270000000	110000000	300000000	420000000	480000000	290000000	400000000	340000000	340000000	550000000	690000000	300000000	570000000	440000000	320000000	540000000	590000000	58000000	310000000	400000000	310000000	400000000	460000000	530000000	430000000
F1PGS0	POLR2A	29.0134	18.9842	18000000	24000000	11000000	23000000	24000000	32000000	16000000	18000000	4100000	13000000	14000000	17000000	15000000	26000000	12000000	24000000	22000000	18000000	12000000	28000000	21000000	19000000	20000000	16000000	23000000	23000000	21000000	33000000	13000000	20000000	17000000	26000000	18000000	11000000	24000000	18000000
E2RPJ7	BICD2	21.8296	27.3432	11000000	11000000	12000000	NA	19000000	19000000	11000000	12000000	NA	14000000	13000000	13000000	27000000	38000000	20000000	26000000	NA	22000000	11000000	21000000	19000000	21000000	20000000	6100000	17000000	19000000	23000000	38000000	NA	28000000	27000000	14000000	22000000	14000000	30000000	13000000
F1PEH9	ACSL4	34.5972	20.0707	NA	NA	23000000	22000000	16000000	25000000	20000000	22000000	NA	NA	NA	18000000	21000000	28000000	NA	21000000	20000000	22000000	NA	41000000	18000000	48000000	37000000	12000000	20000000	36000000	21000000	NA	8000000	NA	NA	NA	NA	7500000	NA	25000000
F1Q4I1	PTCD3	20.5759	13.0097	NA	18000000	21000000	26000000	29000000	30000000	16000000	21000000	NA	NA	22000000	NA	25000000	28000000	21000000	31000000	21000000	25000000	15000000	35000000	29000000	36000000	19000000	17000000	31000000	23000000	25000000	NA	NA	NA	NA	11000000	NA	NA	15000000	12000000
E2RB81	CCT5	35.3875	13.4269	94000000	230000000	130000000	150000000	260000000	63000000	110000000	150000000	140000000	180000000	270000000	130000000	290000000	250000000	240000000	190000000	310000000	54000000	170000000	130000000	210000000	420000000	200000000	220000000	230000000	180000000	330000000	330000000	220000000	220000000	270000000	150000000	370000000	210000000	310000000	270000000
E2RPY9	PSME3	30.2463	19.4554	85000000	31000000	60000000	75000000	58000000	97000000	47000000	44000000	19000000	66000000	48000000	56000000	51000000	51000000	86000000	56000000	75000000	62000000	46000000	99000000	86000000	98000000	73000000	49000000	58000000	59000000	54000000	85000000	23000000	40000000	84000000	64000000	77000000	60000000	96000000	52000000
E2RFM5	MGAT1	60.4256	76.299	860000	NA	NA	19000000	19000000	12000000	5000000	NA	1100000	NA	2100000	2100000	NA	9100000	1400000	2400000	NA	NA	6200000	3200000	3000000	3500000	NA	970000	15000000	2400000	13000000	3300000	8100000	1800000	NA	NA	NA	NA	NA	9500000
F6V0W4	KLHDC4	29.6511	30.1658	3500000	NA	3400000	NA	8800000	NA	NA	4900000	1700000	5400000	4300000	5900000	NA	9100000	5400000	NA	NA	5500000	NA	NA	6000000	NA	6000000	NA	6400000	4900000	NA	NA	3300000	NA	11000000	5100000	5800000	4300000	NA	5900000
E2R471	CRYL1	27.4532	33.5085	NA	12000000	NA	19000000	19000000	16000000	NA	11000000	10000000	12000000	4700000	14000000	33000000	NA	32000000	6600000	19000000	19000000	NA	7600000	12000000	16000000	14000000	16000000	13000000	8600000	22000000	8000000	21000000	10000000	16000000	20000000	23000000	13000000	21000000	13000000
J9PB94	UBAP2	21.9101	22.931	37000000	40000000	50000000	55000000	58000000	58000000	13000000	37000000	16000000	40000000	39000000	40000000	37000000	48000000	71000000	40000000	32000000	37000000	16000000	34000000	45000000	30000000	45000000	20000000	45000000	44000000	45000000	34000000	34000000	39000000	30000000	28000000	33000000	20000000	39000000	41000000
E2QW34	PSMB2	16.3991	24.4346	170000000	200000000	NA	240000000	230000000	220000000	140000000	97000000	95000000	NA	210000000	180000000	210000000	250000000	250000000	190000000	210000000	NA	110000000	230000000	200000000	280000000	240000000	130000000	220000000	200000000	220000000	NA	110000000	NA	230000000	140000000	220000000	NA	300000000	250000000
E2RI17	SRI	23.4609	19.4669	43000000	46000000	34000000	NA	83000000	62000000	NA	NA	26000000	NA	NA	30000000	NA	37000000	30000000	NA	NA	31000000	26000000	NA	38000000	47000000	NA	28000000	NA	NA	NA	NA	17000000	29000000	NA	23000000	30000000	19000000	NA	25000000
F6Y290	LTA4H	53.6198	44.8248	82000000	24000000	50000000	73000000	83000000	65000000	15000000	51000000	5900000	14000000	10000000	13000000	19000000	45000000	13000000	47000000	72000000	51000000	12000000	93000000	54000000	74000000	110000000	21000000	110000000	77000000	110000000	92000000	27000000	27000000	47000000	42000000	63000000	7100000	69000000	16000000
F1PBF9	UBR5	27.4737	28.4773	5700000	NA	NA	7800000	5900000	6100000	2200000	4200000	2000000	NA	4000000	3500000	3100000	5300000	5800000	NA	NA	5200000	5400000	8400000	9500000	14000000	11000000	5400000	11000000	NA	11000000	7000000	NA	2600000	NA	NA	NA	NA	7900000	9500000
E2RD37	TRA2B	49.1386	21.6816	NA	51000000	69000000	92000000	78000000	120000000	72000000	84000000	41000000	31000000	18000000	95000000	74000000	110000000	75000000	81000000	43000000	130000000	67000000	120000000	100000000	130000000	53000000	87000000	72000000	100000000	86000000	120000000	2600000	33000000	76000000	8400000	NA	25000000	43000000	25000000
J9P6Z2	PEG10	37.6577	24.9537	41000000	41000000	38000000	60000000	51000000	40000000	29000000	62000000	NA	40000000	NA	51000000	7100000	12000000	51000000	NA	NA	54000000	19000000	22000000	39000000	4700000	21000000	41000000	NA	NA	14000000	54000000	39000000	40000000	NA	41000000	65000000	38000000	NA	34000000
F6X571	POLR2E	18.5689	21.2971	32000000	36000000	NA	62000000	63000000	61000000	NA	NA	NA	44000000	34000000	NA	53000000	NA	NA	NA	56000000	NA	NA	NA	NA	63000000	NA	36000000	NA	59000000	56000000	68000000	30000000	43000000	NA	38000000	NA	NA	NA	NA
E2RQ99	ALDH7A1	37.997	26.3563	12000000	24000000	23000000	21000000	22000000	26000000	13000000	24000000	13000000	24000000	38000000	13000000	17000000	12000000	13000000	19000000	16000000	12000000	33000000	58000000	20000000	61000000	57000000	21000000	30000000	23000000	25000000	65000000	26000000	19000000	58000000	56000000	16000000	17000000	36000000	18000000
F1PWA9	ASAH1	19.5945	11.916	27000000	NA	23000000	5700000	30000000	26000000	NA	26000000	NA	36000000	40000000	34000000	22000000	NA	38000000	39000000	46000000	40000000	NA	37000000	34000000	39000000	38000000	30000000	39000000	34000000	40000000	39000000	22000000	32000000	46000000	39000000	NA	28000000	40000000	38000000
J9NZX7	ME1	46.1452	33.8745	NA	33000000	NA	42000000	33000000	NA	NA	NA	NA	57000000	77000000	78000000	64000000	98000000	78000000	110000000	110000000	32000000	NA	NA	NA	NA	55000000	8000000	NA	NA	6600000	110000000	72000000	57000000	92000000	36000000	14000000	44000000	94000000	73000000
F6V659	DDX1	45.9045	35.7021	78000000	15000000	57000000	160000000	160000000	100000000	86000000	110000000	42000000	150000000	140000000	17000000	170000000	130000000	200000000	280000000	160000000	130000000	62000000	170000000	160000000	150000000	99000000	30000000	220000000	150000000	98000000	220000000	31000000	90000000	140000000	94000000	120000000	140000000	250000000	240000000
E2R1C3	PSMA2	49.7994	28.08	100000000	130000000	40000000	190000000	39000000	93000000	43000000	100000000	89000000	110000000	63000000	35000000	150000000	66000000	170000000	25000000	120000000	110000000	150000000	42000000	67000000	51000000	140000000	93000000	130000000	110000000	220000000	70000000	79000000	28000000	89000000	86000000	45000000	130000000	140000000	49000000
F1Q154	CPT2	29.5572	35.1282	13000000	12000000	19000000	25000000	34000000	21000000	16000000	20000000	8900000	17000000	25000000	14000000	34000000	25000000	35000000	23000000	23000000	18000000	23000000	34000000	18000000	26000000	14000000	13000000	39000000	40000000	37000000	39000000	9800000	13000000	20000000	17000000	20000000	25000000	52000000	30000000
B6V8E6	CTNNB1	43.0133	45.204	2200000	12000000	9800000	58000000	39000000	3700000	NA	NA	16000000	NA	34000000	NA	23000000	4500000	21000000	NA	15000000	24000000	31000000	17000000	46000000	6000000	7300000	NA	NA	23000000	50000000	28000000	28000000	NA	NA	20000000	30000000	11000000	32000000	30000000
E2R2K4	RAP1B	23.4743	26.7966	20000000	22000000	12000000	16000000	22000000	NA	NA	NA	14000000	NA	23000000	NA	NA	31000000	49000000	NA	NA	30000000	28000000	NA	NA	NA	26000000	29000000	NA	NA	23000000	NA	21000000	8400000	NA	32000000	31000000	52000000	NA	45000000
F1P797	ATIC	25.5865	26.1803	72000000	120000000	130000000	230000000	220000000	230000000	79000000	100000000	57000000	97000000	92000000	92000000	76000000	94000000	99000000	150000000	140000000	110000000	190000000	280000000	270000000	350000000	250000000	120000000	290000000	290000000	240000000	150000000	61000000	52000000	150000000	66000000	130000000	76000000	170000000	130000000
E2RR74	CAMK2D	22.1151	21.8744	66000000	66000000	59000000	50000000	58000000	42000000	53000000	39000000	36000000	59000000	30000000	43000000	85000000	27000000	95000000	77000000	100000000	82000000	58000000	52000000	58000000	100000000	90000000	86000000	90000000	110000000	92000000	46000000	44000000	95000000	81000000	50000000	78000000	49000000	56000000	78000000
F1PVS7	PVR	21.4502	24.477	35000000	26000000	28000000	32000000	46000000	40000000	16000000	20000000	24000000	NA	12000000	18000000	23000000	27000000	30000000	NA	15000000	NA	37000000	31000000	31000000	27000000	27000000	35000000	37000000	25000000	28000000	18000000	8000000	21000000	19000000	NA	12000000	NA	20000000	26000000
E2RPS7	RAP1GDS1	34.9036	44.1726	3500000	NA	NA	NA	16000000	8300000	NA	1700000	3600000	NA	10000000	NA	8000000	9200000	12000000	13000000	15000000	NA	5300000	NA	12000000	7400000	NA	NA	NA	15000000	12000000	NA	NA	NA	14000000	NA	NA	5500000	11000000	NA
E2RL57	BCAS2	33.8701	18.7179	49000000	52000000	35000000	49000000	42000000	48000000	23000000	13000000	24000000	43000000	46000000	38000000	51000000	68000000	42000000	58000000	62000000	25000000	32000000	57000000	28000000	41000000	36000000	34000000	61000000	13000000	NA	43000000	23000000	25000000	36000000	39000000	54000000	22000000	81000000	31000000
E2RG56	CAMK2G	41.851	27.508	NA	6900000	NA	NA	NA	NA	NA	15000000	4600000	NA	14000000	16000000	11000000	18000000	74000000	32000000	36000000	18000000	8200000	19000000	15000000	15000000	18000000	34000000	14000000	15000000	16000000	49000000	39000000	13000000	21000000	13000000	36000000	NA	36000000	34000000
F1P719	EHD4	37.6358	28.9827	16000000	14000000	11000000	17000000	27000000	34000000	12000000	20000000	13000000	17000000	2000000	10000000	13000000	9600000	8700000	9000000	15000000	10000000	17000000	31000000	20000000	8000000	8800000	17000000	32000000	29000000	34000000	17000000	7400000	12000000	8700000	3500000	10000000	2000000	17000000	13000000
E2R2A4	PURA	44.9654	39.7798	8800000	NA	9100000	NA	45000000	NA	NA	25000000	25000000	NA	NA	4800000	NA	12000000	32000000	59000000	11000000	NA	20000000	15000000	25000000	10000000	22000000	14000000	35000000	1900000	NA	15000000	22000000	21000000	NA	NA	18000000	NA	15000000	23000000
F1PU93	COPA	36.3357	13.2494	110000000	74000000	110000000	66000000	130000000	110000000	85000000	140000000	50000000	230000000	130000000	120000000	95000000	190000000	73000000	350000000	180000000	66000000	140000000	100000000	120000000	120000000	140000000	77000000	56000000	100000000	120000000	290000000	99000000	190000000	150000000	140000000	190000000	210000000	130000000	200000000
E2RF73	MCM3	28.3513	18.1173	74000000	46000000	60000000	90000000	100000000	95000000	67000000	60000000	46000000	80000000	63000000	66000000	80000000	110000000	42000000	91000000	97000000	77000000	41000000	120000000	98000000	140000000	93000000	74000000	60000000	53000000	99000000	89000000	19000000	78000000	70000000	51000000	37000000	60000000	81000000	63000000
E2RBU1	STRAP	30.2714	10.8739	96000000	94000000	64000000	150000000	190000000	91000000	110000000	98000000	64000000	120000000	110000000	140000000	120000000	100000000	160000000	140000000	130000000	120000000	63000000	190000000	140000000	180000000	160000000	76000000	180000000	100000000	170000000	150000000	49000000	120000000	120000000	94000000	120000000	42000000	160000000	110000000
E2RL92	MATR3	26.3411	30.2067	150000000	160000000	130000000	240000000	250000000	220000000	110000000	130000000	64000000	120000000	130000000	66000000	100000000	220000000	230000000	100000000	85000000	170000000	190000000	230000000	240000000	210000000	180000000	220000000	190000000	210000000	280000000	180000000	120000000	43000000	200000000	110000000	100000000	210000000	260000000	260000000
J9NU72	C12orf5	17.6886	29.4623	NA	NA	NA	23000000	19000000	27000000	NA	13000000	NA	18000000	17000000	17000000	NA	27000000	30000000	24000000	20000000	23000000	20000000	21000000	21000000	27000000	26000000	NA	22000000	24000000	NA	26000000	NA	19000000	9100000	NA	NA	22000000	30000000	310000
F1PP42	MTA1	54.6321	41.1238	NA	15000000	5200000	5200000	5400000	17000000	2000000	2500000	10000000	NA	2800000	37000000	6100000	4700000	6500000	6100000	18000000	11000000	7900000	6900000	9400000	16000000	5900000	10000000	15000000	17000000	14000000	18000000	5200000	16000000	3300000	17000000	15000000	2900000	7500000	6100000
E2RGZ5	TMED2	74.4761	67.9466	2300000	NA	8100000	140000000	95000000	28000000	120000000	25000000	NA	24000000	50000000	NA	13000000	32000000	3000000	14000000	3000000	23000000	18000000	120000000	120000000	290000000	16000000	NA	17000000	NA	29000000	NA	NA	7000000	NA	3000000	12000000	NA	12000000	25000000
E2RKJ6	SERPINB1	32.0232	22.453	66000000	61000000	20000000	59000000	110000000	70000000	44000000	32000000	41000000	28000000	28000000	35000000	28000000	52000000	55000000	28000000	36000000	53000000	68000000	73000000	97000000	100000000	83000000	61000000	51000000	63000000	82000000	28000000	15000000	29000000	17000000	39000000	53000000	19000000	29000000	55000000
E2QZN3	EIF2B2	28.1035	14.6887	35000000	16000000	18000000	4700000	35000000	NA	NA	NA	26000000	NA	NA	NA	NA	17000000	25000000	16000000	16000000	NA	34000000	32000000	26000000	40000000	NA	37000000	NA	34000000	39000000	NA	NA	NA	NA	NA	NA	19000000	16000000	22000000
E2R837	UBA2	35.559	20.8244	72000000	100000000	88000000	100000000	210000000	46000000	74000000	80000000	77000000	110000000	74000000	110000000	100000000	250000000	240000000	110000000	170000000	130000000	120000000	170000000	130000000	260000000	140000000	150000000	180000000	120000000	88000000	130000000	60000000	150000000	120000000	97000000	150000000	41000000	270000000	77000000
E2RFM0	WDR75	77.4504	81.6804	6700000	5800000	2400000	19000000	5500000	4100000	NA	NA	1900000	NA	NA	NA	NA	NA	3900000	33000000	11000000	5000000	4800000	66000000	39000000	29000000	4000000	5000000	NA	NA	3900000	NA	3200000	6100000	NA	4700000	30000000	10000000	4100000	4300000
J9P9C6	DDX27	31.5897	40.9859	19000000	12000000	NA	15000000	15000000	26000000	13000000	NA	11000000	23000000	NA	NA	16000000	NA	17000000	26000000	25000000	NA	4400000	NA	8500000	36000000	NA	8900000	34000000	31000000	19000000	29000000	NA	16000000	NA	13000000	NA	5600000	NA	NA
F6X834	H2AFZ	28.8131	11.9053	NA	NA	46000000	NA	52000000	40000000	53000000	NA	NA	NA	NA	NA	59000000	31000000	20000000	49000000	26000000	29000000	NA	67000000	49000000	49000000	53000000	NA	51000000	37000000	36000000	48000000	NA	25000000	NA	NA	32000000	NA	NA	25000000
E2R6L9	KPNA2	26.3427	29.7768	70000000	79000000	30000000	160000000	200000000	220000000	100000000	89000000	68000000	160000000	79000000	150000000	140000000	180000000	200000000	210000000	160000000	180000000	110000000	190000000	140000000	120000000	150000000	100000000	190000000	150000000	150000000	210000000	69000000	77000000	110000000	100000000	140000000	130000000	180000000	220000000
F1PP26	FAM120A	44.5117	23.9712	NA	24000000	NA	33000000	NA	NA	32000000	NA	16000000	18000000	44000000	43000000	NA	NA	34000000	NA	NA	NA	28000000	NA	NA	42000000	NA	26000000	NA	28000000	NA	21000000	6400000	14000000	NA	NA	NA	24000000	48000000	NA
J9NYU4	BAG6	25.4218	11.3052	27000000	25000000	33000000	39000000	23000000	26000000	32000000	36000000	22000000	28000000	19000000	32000000	28000000	37000000	37000000	48000000	32000000	37000000	23000000	46000000	40000000	55000000	48000000	37000000	21000000	44000000	43000000	38000000	23000000	30000000	35000000	30000000	41000000	18000000	50000000	34000000
P51147	RAB5C	30.9412	15.4821	42000000	26000000	50000000	39000000	44000000	30000000	54000000	33000000	35000000	69000000	54000000	52000000	57000000	100000000	32000000	90000000	83000000	65000000	52000000	88000000	78000000	85000000	84000000	52000000	70000000	78000000	39000000	110000000	32000000	56000000	53000000	29000000	22000000	50000000	38000000	49000000
F6XQ49	VBP1	30.4289	31.4688	54000000	21000000	19000000	110000000	120000000	88000000	NA	44000000	24000000	74000000	76000000	NA	39000000	120000000	94000000	NA	96000000	100000000	25000000	73000000	100000000	97000000	140000000	60000000	89000000	92000000	NA	99000000	21000000	61000000	73000000	72000000	76000000	81000000	70000000	110000000
J9NT73	BASP1	53.661	31.5881	17000000	20000000	NA	95000000	78000000	34000000	40000000	17000000	27000000	66000000	37000000	44000000	85000000	34000000	42000000	70000000	14000000	49000000	NA	54000000	NA	67000000	NA	6300000	55000000	16000000	NA	49000000	13000000	59000000	36000000	16000000	28000000	NA	41000000	NA
E2QWF5	FKBP4	28.7534	21.519	150000000	130000000	140000000	200000000	200000000	230000000	140000000	140000000	91000000	140000000	110000000	140000000	140000000	180000000	44000000	140000000	160000000	160000000	130000000	240000000	210000000	84000000	190000000	150000000	220000000	150000000	230000000	170000000	100000000	170000000	180000000	98000000	170000000	31000000	65000000	170000000
E2RHZ0	NCAPD2	29.4413	19.7925	22000000	24000000	19000000	24000000	36000000	38000000	NA	28000000	12000000	28000000	26000000	24000000	17000000	41000000	26000000	30000000	34000000	38000000	16000000	45000000	33000000	42000000	33000000	15000000	37000000	36000000	32000000	38000000	15000000	32000000	26000000	21000000	21000000	26000000	60000000	34000000
J9P7I1	NUP205	54.8681	33.8452	5000000	6600000	6900000	7600000	17000000	11000000	NA	1200000	2900000	10000000	13000000	NA	35000000	2500000	14000000	1100000	13000000	18000000	16000000	8300000	14000000	3700000	4700000	22000000	18000000	17000000	1000000	19000000	12000000	13000000	4900000	35000000	23000000	20000000	11000000	11000000
J9P798	RPS15A	69.4544	31.4947	12000000	180000000	28000000	160000000	80000000	37000000	28000000	24000000	75000000	20000000	91000000	22000000	49000000	98000000	29000000	93000000	25000000	28000000	35000000	56000000	18000000	64000000	120000000	31000000	24000000	92000000	120000000	34000000	57000000	26000000	22000000	9400000	28000000	81000000	43000000	13000000
F1PGY9	DYNC1H1	27.8009	21.7123	150000000	160000000	68000000	170000000	200000000	290000000	140000000	160000000	92000000	210000000	160000000	180000000	200000000	270000000	270000000	290000000	260000000	210000000	93000000	170000000	160000000	94000000	150000000	87000000	150000000	130000000	240000000	260000000	100000000	190000000	240000000	140000000	190000000	170000000	240000000	300000000
E2R4Y6	EIF3K	29.5889	17.781	56000000	51000000	67000000	120000000	74000000	96000000	65000000	83000000	27000000	83000000	54000000	74000000	94000000	120000000	100000000	110000000	98000000	96000000	NA	64000000	110000000	120000000	83000000	72000000	100000000	92000000	100000000	100000000	28000000	62000000	120000000	40000000	90000000	30000000	100000000	90000000
F1PID8	DDX17	51.9999	48.126	20000000	18000000	63000000	24000000	110000000	820000	11000000	60000000	36000000	12000000	16000000	NA	52000000	NA	19000000	29000000	46000000	48000000	14000000	NA	25000000	NA	68000000	33000000	NA	46000000	52000000	NA	8700000	NA	23000000	13000000	30000000	NA	57000000	NA
F6V493	GOLT1B	44.3228	27.8996	19000000	19000000	15000000	61000000	71000000	78000000	36000000	42000000	15000000	47000000	40000000	71000000	39000000	35000000	37000000	41000000	56000000	42000000	23000000	70000000	74000000	110000000	42000000	14000000	50000000	110000000	30000000	68000000	21000000	2000000	32000000	NA	11000000	NA	25000000	33000000
J9NRP8	TWF1	35.6204	17.2688	59000000	37000000	61000000	82000000	42000000	21000000	44000000	55000000	19000000	57000000	59000000	51000000	45000000	52000000	36000000	37000000	51000000	90000000	53000000	70000000	NA	80000000	44000000	55000000	33000000	72000000	37000000	98000000	34000000	37000000	38000000	19000000	41000000	39000000	58000000	41000000
F1PF85	RPL14	53.193	32.1536	270000000	220000000	210000000	390000000	330000000	290000000	47000000	340000000	200000000	360000000	55000000	53000000	190000000	270000000	380000000	56000000	110000000	310000000	150000000	330000000	390000000	710000000	270000000	180000000	240000000	550000000	250000000	47000000	110000000	82000000	280000000	110000000	310000000	110000000	350000000	290000000
E2RPU0	MANF	19.3865	21.395	26000000	30000000	30000000	42000000	34000000	58000000	39000000	28000000	NA	33000000	NA	36000000	52000000	56000000	35000000	NA	31000000	29000000	24000000	NA	31000000	43000000	30000000	25000000	34000000	25000000	27000000	NA	22000000	17000000	48000000	23000000	34000000	20000000	32000000	27000000
E2RQP6	EIF3C	44.9696	33.2778	37000000	21000000	30000000	25000000	16000000	29000000	20000000	26000000	28000000	22000000	23000000	24000000	75000000	40000000	20000000	27000000	21000000	28000000	85000000	83000000	100000000	37000000	24000000	4000000	120000000	86000000	23000000	27000000	17000000	87000000	60000000	110000000	14000000	70000000	26000000	21000000
E2R4C5	ATP5L	33.0319	70.9124	98000000	38000000	70000000	35000000	27000000	25000000	NA	130000000	NA	23000000	17000000	17000000	22000000	26000000	42000000	97000000	87000000	NA	210000000	100000000	27000000	22000000	21000000	26000000	25000000	30000000	26000000	82000000	NA	14000000	NA	110000000	NA	75000000	79000000	NA
F1P9I9	CTSA	39.3822	29.8159	8400000	8500000	NA	8500000	5800000	11000000	4000000	6100000	6600000	9300000	5700000	2000000	NA	NA	5200000	11000000	6900000	6200000	7100000	8900000	9100000	2400000	8300000	NA	3900000	2100000	10000000	3700000	4600000	6100000	3900000	8300000	9200000	1300000	3700000	3100000
E2RL81	UPF1	34.923	15.4414	17000000	21000000	34000000	39000000	46000000	36000000	40000000	31000000	18000000	35000000	33000000	26000000	31000000	31000000	36000000	58000000	48000000	11000000	23000000	53000000	32000000	38000000	32000000	16000000	39000000	30000000	28000000	43000000	20000000	24000000	26000000	19000000	33000000	5100000	52000000	42000000
E2R0J6	PPP2R2A	42.0637	50.9529	NA	NA	12000000	27000000	20000000	39000000	16000000	16000000	NA	13000000	33000000	NA	6900000	5000000	11000000	NA	39000000	29000000	9900000	17000000	8200000	53000000	30000000	41000000	28000000	42000000	15000000	7400000	36000000	8500000	NA	46000000	32000000	44000000	13000000	15000000
F1Q0I8	GSTP1	13.0014	37.5553	NA	NA	NA	10000000	12000000	12000000	4200000	NA	NA	NA	NA	NA	NA	NA	3400000	9600000	6900000	6800000	NA	16000000	13000000	NA	NA	NA	10000000	NA	NA	10000000	NA	NA	NA	NA	NA	NA	9900000	9000000
F1P895	EIF4A1	27.7705	12.9614	260000000	290000000	210000000	440000000	510000000	440000000	290000000	400000000	170000000	350000000	360000000	300000000	310000000	400000000	240000000	440000000	370000000	300000000	230000000	450000000	430000000	390000000	410000000	250000000	280000000	380000000	460000000	450000000	180000000	330000000	480000000	260000000	180000000	180000000	400000000	260000000
J9NWJ5	TXN	39.1976	21.2138	30000000	94000000	110000000	210000000	86000000	260000000	130000000	160000000	99000000	200000000	200000000	220000000	200000000	220000000	280000000	230000000	160000000	85000000	110000000	220000000	200000000	220000000	28000000	160000000	230000000	160000000	220000000	170000000	130000000	150000000	300000000	98000000	44000000	76000000	210000000	200000000
E2RA13	GAPVD1	58.9368	41.0057	20000000	7800000	3000000	4300000	38000000	52000000	22000000	9100000	5600000	9200000	8500000	15000000	30000000	9300000	8100000	4700000	5700000	6600000	26000000	17000000	53000000	13000000	51000000	9200000	6300000	14000000	36000000	10000000	5800000	6500000	18000000	4600000	8800000	6000000	5900000	7600000
E2R6R6	DNAJC13	27.2663	23.4199	5800000	11000000	NA	9900000	NA	11000000	7000000	8000000	NA	8600000	8200000	17000000	NA	13000000	NA	11000000	10000000	13000000	14000000	9800000	20000000	15000000	NA	8800000	14000000	NA	NA	NA	4700000	2500000	14000000	NA	15000000	8700000	18000000	16000000
E2RKQ6	LGALS3BP	25.2258	16.9779	18000000	23000000	15000000	16000000	15000000	15000000	13000000	18000000	15000000	14000000	22000000	15000000	27000000	20000000	24000000	13000000	21000000	18000000	21000000	26000000	16000000	19000000	27000000	18000000	20000000	15000000	29000000	22000000	18000000	11000000	3800000	27000000	16000000	NA	27000000	31000000
F1PM37	MSH2	40.9731	33.5662	5100000	5600000	3900000	7300000	8900000	NA	NA	NA	4400000	NA	NA	NA	15000000	31000000	14000000	17000000	NA	6200000	5700000	11000000	5500000	5800000	12000000	6700000	4800000	4600000	8800000	4200000	6300000	3300000	24000000	7200000	8500000	8900000	14000000	6700000
J9P4A1	ITPA	26.918	15.3256	110000000	140000000	91000000	140000000	74000000	150000000	86000000	140000000	55000000	63000000	42000000	87000000	110000000	120000000	130000000	120000000	79000000	120000000	99000000	120000000	200000000	160000000	95000000	170000000	130000000	130000000	120000000	180000000	86000000	130000000	110000000	NA	97000000	74000000	170000000	120000000
J9P0Z6	POLE3	18.2768	21.014	8700000	9300000	5000000	10000000	11000000	9000000	NA	7000000	NA	6300000	NA	NA	NA	9200000	12000000	NA	7800000	7100000	6400000	7900000	8300000	10000000	NA	7000000	10000000	10000000	11000000	7400000	5200000	2900000	7600000	6900000	8900000	6000000	5000000	7000000
F6XV93	LONP1	36.7	21.6986	79000000	58000000	33000000	120000000	120000000	54000000	16000000	57000000	49000000	NA	NA	NA	NA	43000000	57000000	61000000	8600000	46000000	42000000	24000000	49000000	54000000	25000000	32000000	48000000	38000000	25000000	39000000	40000000	NA	NA	NA	43000000	58000000	NA	NA
E2R1N7	PCYOX1	28.9608	28.2476	NA	2400000	NA	15000000	16000000	19000000	11000000	15000000	NA	19000000	25000000	19000000	16000000	19000000	24000000	29000000	21000000	26000000	NA	8200000	13000000	8500000	14000000	NA	7500000	13000000	NA	25000000	630000	16000000	NA	NA	20000000	NA	22000000	25000000
Q3YIX4	PEBP1	23.2075	10.1222	150000000	240000000	210000000	230000000	280000000	240000000	210000000	230000000	90000000	190000000	170000000	150000000	190000000	220000000	210000000	230000000	210000000	190000000	180000000	280000000	300000000	320000000	300000000	190000000	290000000	180000000	320000000	260000000	110000000	190000000	230000000	120000000	170000000	160000000	250000000	200000000
E2R016	SNRNP40	27.873	18.3929	44000000	82000000	47000000	NA	39000000	NA	37000000	51000000	44000000	63000000	6500000	60000000	NA	80000000	53000000	81000000	80000000	36000000	69000000	93000000	100000000	60000000	83000000	56000000	82000000	82000000	93000000	96000000	59000000	63000000	100000000	NA	90000000	52000000	95000000	74000000
F1PUB9	EFTUD2	21.9541	23.2009	81000000	110000000	77000000	180000000	210000000	150000000	81000000	110000000	51000000	92000000	79000000	110000000	120000000	100000000	110000000	150000000	120000000	150000000	67000000	110000000	110000000	130000000	130000000	97000000	140000000	140000000	110000000	150000000	62000000	120000000	200000000	86000000	110000000	99000000	120000000	120000000
F2Z4N7	ACTC1	73.2415	68.7347	15000000	5600000	2400000000	14000000000	21000000000	16000000000	9800000000	14000000000	NA	15000000000	1500000000	15000000000	7400000000	9300000000	NA	20000000000	14000000000	22000000	NA	13000000000	15000000000	5800000000	14000000000	35000000	14000000000	11000000000	NA	9900000000	NA	NA	2100000000	NA	8900000	NA	740000000	19000000
E2R0P2	NUDCD1	33.619	22.148	16000000	23000000	12000000	32000000	42000000	37000000	19000000	30000000	9800000	36000000	19000000	29000000	24000000	25000000	27000000	18000000	20000000	27000000	21000000	37000000	50000000	47000000	40000000	24000000	41000000	32000000	49000000	32000000	5600000	22000000	13000000	14000000	22000000	16000000	44000000	20000000
F1PTE2	TRIM25	33.9648	29.2229	37000000	15000000	NA	27000000	NA	NA	NA	NA	20000000	NA	NA	20000000	24000000	NA	24000000	8000000	9000000	19000000	28000000	NA	25000000	NA	27000000	NA	44000000	NA	33000000	7100000	10000000	NA	NA	NA	24000000	19000000	41000000	7700000
P00011	CYCS	25.2149	26.5681	35000000	43000000	26000000	48000000	55000000	36000000	24000000	27000000	24000000	34000000	27000000	26000000	33000000	41000000	60000000	41000000	44000000	46000000	21000000	71000000	39000000	41000000	40000000	20000000	50000000	82000000	84000000	29000000	18000000	28000000	37000000	25000000	35000000	23000000	44000000	28000000
F6V5M4	NUDC	47.3852	37.2858	40000000	13000000	27000000	30000000	66000000	52000000	16000000	35000000	16000000	24000000	38000000	34000000	30000000	35000000	150000000	40000000	34000000	69000000	48000000	42000000	66000000	46000000	70000000	56000000	30000000	32000000	90000000	45000000	20000000	8200000	32000000	19000000	24000000	20000000	77000000	91000000
E2RJB9	DNAJC5	35.5204	31.419	NA	NA	20000000	NA	47000000	43000000	17000000	27000000	670000	29000000	28000000	15000000	41000000	54000000	39000000	NA	33000000	20000000	NA	58000000	44000000	46000000	35000000	NA	43000000	37000000	47000000	34000000	NA	NA	36000000	40000000	6800000	55000000	NA	23000000
E2RDX0	CHMP3	36.8006	37.9723	13000000	8600000	4800000	31000000	61000000	25000000	13000000	20000000	4300000	20000000	17000000	10000000	23000000	23000000	26000000	19000000	23000000	22000000	18000000	31000000	38000000	34000000	45000000	19000000	41000000	19000000	40000000	12000000	9400000	19000000	22000000	8000000	13000000	17000000	35000000	29000000
F1PJ13	OXCT1	24.3011	30.6669	25000000	22000000	28000000	46000000	53000000	31000000	17000000	23000000	17000000	32000000	21000000	24000000	40000000	49000000	46000000	33000000	27000000	32000000	40000000	47000000	38000000	41000000	50000000	37000000	23000000	21000000	51000000	37000000	7600000	34000000	34000000	21000000	39000000	37000000	54000000	56000000
F1PWM2	RPL21	65.3407	33.5375	12000000	150000000	130000000	26000000	180000000	340000000	170000000	20000000	100000000	190000000	150000000	190000000	49000000	270000000	150000000	320000000	170000000	17000000	130000000	290000000	130000000	300000000	140000000	150000000	270000000	220000000	270000000	300000000	130000000	25000000	98000000	3800000	70000000	83000000	26000000	16000000
E2RQG8	EIF4H	34.5156	20.0678	NA	150000000	180000000	270000000	150000000	290000000	180000000	210000000	110000000	200000000	74000000	110000000	240000000	200000000	240000000	310000000	150000000	260000000	92000000	180000000	160000000	320000000	140000000	98000000	170000000	160000000	240000000	290000000	130000000	110000000	270000000	130000000	210000000	150000000	310000000	230000000
P38400	GNAI2	16.9218	27.9293	23000000	24000000	26000000	47000000	40000000	28000000	19000000	27000000	15000000	48000000	53000000	41000000	65000000	89000000	100000000	49000000	57000000	72000000	23000000	30000000	33000000	31000000	34000000	28000000	34000000	32000000	35000000	54000000	50000000	39000000	37000000	29000000	47000000	67000000	79000000	92000000
E2RD94	FAP	42.2467	41.78	12000000	17000000	12000000	19000000	19000000	NA	14000000	43000000	NA	17000000	13000000	34000000	30000000	110000000	5900000	29000000	19000000	13000000	11000000	12000000	18000000	47000000	20000000	16000000	24000000	25000000	22000000	15000000	6600000	14000000	25000000	21000000	24000000	18000000	55000000	20000000
F1PN76	ANKFY1	27.7055	23.9713	8100000	8000000	5100000	12000000	13000000	7300000	NA	NA	NA	NA	8900000	5500000	9500000	8400000	14000000	5000000	7600000	8600000	9000000	8000000	10000000	11000000	12000000	7000000	13000000	6600000	13000000	6400000	NA	3700000	NA	NA	NA	NA	NA	8100000
F1PI93	NOP14	38.9638	53.5494	2400000	NA	NA	5200000	9400000	7900000	NA	NA	NA	NA	NA	3200000	NA	NA	6000000	6900000	5000000	5100000	6600000	14000000	NA	12000000	NA	8200000	19000000	NA	NA	2400000	NA	NA	13000000	NA	19000000	NA	16000000	4200000
F1Q3R2	HSDL2	16.3674	26.8803	81000000	82000000	42000000	NA	NA	NA	NA	NA	49000000	NA	NA	NA	23000000	NA	29000000	NA	NA	NA	62000000	NA	79000000	NA	NA	33000000	NA	NA	NA	NA	49000000	NA	NA	52000000	46000000	46000000	NA	42000000
E2QWR5	DNAJC7	28.7908	21.6683	10000000	12000000	6900000	11000000	17000000	16000000	1200000	10000000	6000000	7300000	9000000	8900000	8400000	14000000	14000000	8800000	12000000	12000000	8600000	16000000	15000000	18000000	15000000	14000000	13000000	10000000	9800000	14000000	NA	6000000	12000000	7700000	11000000	6400000	11000000	10000000
E2R5K7	SEC16A	13.7936	14.5458	8300000	8800000	5400000	7700000	5500000	6400000	NA	6000000	4700000	5900000	6700000	NA	7300000	7300000	10000000	NA	7300000	8400000	NA	6600000	8500000	NA	11000000	9300000	9000000	NA	9200000	7600000	9200000	NA	7700000	10000000	8400000	10000000	10000000	12000000
E2RRA3	SF3B14	23.394	22.7462	56000000	55000000	NA	44000000	94000000	49000000	33000000	41000000	37000000	NA	42000000	79000000	31000000	43000000	66000000	87000000	81000000	75000000	46000000	75000000	75000000	NA	76000000	NA	77000000	87000000	75000000	45000000	33000000	40000000	76000000	50000000	68000000	35000000	30000000	64000000
J9NWL1	UBE2I	53.216	30.8006	62000000	62000000	NA	100000000	NA	NA	110000000	78000000	NA	NA	NA	41000000	63000000	NA	80000000	NA	64000000	NA	7100000	53000000	62000000	7600000	110000000	NA	65000000	NA	78000000	54000000	NA	3700000	NA	NA	52000000	NA	NA	76000000
E2RDP4	ADRM1	27.2003	13.5864	52000000	48000000	100000000	100000000	130000000	87000000	82000000	NA	NA	110000000	48000000	NA	87000000	100000000	120000000	150000000	110000000	86000000	75000000	99000000	100000000	100000000	90000000	71000000	98000000	NA	95000000	110000000	74000000	56000000	NA	74000000	110000000	50000000	110000000	110000000
E2RR68	FAM129B	50.4256	48.0547	30000000	53000000	NA	23000000	74000000	36000000	8300000	35000000	28000000	8600000	6900000	32000000	75000000	53000000	36000000	48000000	37000000	33000000	11000000	30000000	24000000	NA	NA	20000000	NA	NA	6200000	24000000	12000000	29000000	11000000	4200000	3400000	23000000	NA	NA
G1K296	PFKM	33.375	14.4346	33000000	29000000	23000000	9900000	20000000	41000000	25000000	24000000	16000000	28000000	18000000	16000000	33000000	43000000	30000000	43000000	34000000	26000000	NA	45000000	18000000	38000000	32000000	26000000	36000000	30000000	49000000	31000000	18000000	35000000	22000000	20000000	47000000	21000000	36000000	23000000
J9P5U3	LGALS1	36.1198	18.3097	650000000	550000000	600000000	970000000	770000000	880000000	550000000	660000000	340000000	1100000000	790000000	720000000	360000000	1300000000	1300000000	1100000000	1100000000	940000000	420000000	660000000	650000000	1000000000	920000000	130000000	730000000	600000000	650000000	230000000	350000000	720000000	260000000	950000000	1000000000	650000000	1300000000	210000000
F1Q2Z4	SRRM2	39.5118	51.0263	13000000	34000000	4800000	68000000	71000000	35000000	11000000	1600000	13000000	26000000	13000000	33000000	30000000	59000000	49000000	35000000	30000000	50000000	29000000	65000000	42000000	27000000	21000000	16000000	34000000	31000000	37000000	21000000	19000000	24000000	33000000	22000000	32000000	18000000	2200000	14000000
J9P326	PABPC1	37.372	31.7721	83000000	96000000	58000000	180000000	240000000	130000000	100000000	95000000	54000000	110000000	120000000	130000000	73000000	93000000	78000000	190000000	120000000	130000000	86000000	160000000	140000000	100000000	120000000	65000000	140000000	74000000	28000000	190000000	54000000	86000000	140000000	79000000	85000000	42000000	140000000	25000000
E2QWV5	MNDA	42.9365	18.5377	26000000	NA	7100000	14000000	50000000	17000000	14000000	18000000	12000000	53000000	27000000	54000000	31000000	34000000	42000000	52000000	45000000	49000000	22000000	38000000	19000000	38000000	17000000	13000000	21000000	27000000	20000000	54000000	8000000	37000000	46000000	12000000	23000000	26000000	50000000	35000000
F6V2R0	SEC23A	31.2334	28.9306	130000000	140000000	110000000	120000000	280000000	170000000	110000000	140000000	81000000	120000000	110000000	130000000	120000000	220000000	150000000	140000000	340000000	140000000	98000000	230000000	150000000	140000000	130000000	99000000	150000000	140000000	160000000	250000000	110000000	99000000	66000000	24000000	70000000	86000000	150000000	150000000
E2RQ42	POLR2C	28.9644	27.8255	28000000	NA	30000000	36000000	41000000	32000000	23000000	23000000	11000000	18000000	NA	NA	NA	NA	NA	32000000	29000000	33000000	20000000	32000000	29000000	43000000	35000000	17000000	32000000	NA	31000000	30000000	9000000	2600000	28000000	16000000	NA	22000000	33000000	29000000
E2QWY6	LOC608162	22.8799	19.1379	340000000	290000000	260000000	360000000	520000000	360000000	210000000	320000000	200000000	270000000	330000000	330000000	200000000	330000000	380000000	370000000	260000000	360000000	260000000	380000000	360000000	460000000	420000000	280000000	240000000	310000000	360000000	410000000	240000000	340000000	150000000	150000000	200000000	190000000	430000000	240000000
E2RG47	STT3B	18.2133	15.8168	NA	35000000	52000000	71000000	64000000	63000000	46000000	NA	42000000	51000000	53000000	51000000	57000000	71000000	NA	59000000	77000000	71000000	43000000	60000000	57000000	72000000	48000000	41000000	61000000	51000000	NA	62000000	39000000	NA	47000000	37000000	39000000	44000000	81000000	NA
D0VWQ3	RPL18	33.2244	24.3191	110000000	76000000	170000000	330000000	400000000	390000000	210000000	280000000	150000000	290000000	280000000	310000000	170000000	220000000	320000000	300000000	260000000	270000000	190000000	380000000	340000000	410000000	320000000	200000000	370000000	14000000	340000000	420000000	150000000	420000000	340000000	200000000	400000000	140000000	340000000	210000000
F1P978	SUMF1	29.3691	36.1769	10000000	6300000	13000000	17000000	28000000	13000000	NA	NA	NA	NA	NA	NA	NA	NA	NA	4700000	17000000	14000000	11000000	17000000	16000000	NA	23000000	21000000	25000000	NA	NA	NA	NA	NA	NA	NA	NA	9100000	NA	12000000
E2R8D8	OCIAD1	38.5852	31.1447	84000000	97000000	NA	73000000	57000000	77000000	56000000	39000000	110000000	56000000	53000000	57000000	87000000	98000000	89000000	69000000	21000000	78000000	180000000	41000000	110000000	90000000	42000000	180000000	64000000	69000000	98000000	42000000	140000000	38000000	28000000	NA	NA	170000000	100000000	67000000
J9P396	LMAN2	21.137	39.0415	NA	NA	140000000	200000000	260000000	220000000	96000000	71000000	NA	120000000	150000000	75000000	200000000	240000000	NA	88000000	NA	100000000	79000000	100000000	100000000	NA	NA	110000000	150000000	160000000	NA	190000000	NA	74000000	NA	89000000	NA	NA	180000000	NA
E2QS34	CCAR1	27.1789	26.5254	21000000	22000000	15000000	23000000	33000000	30000000	11000000	18000000	15000000	15000000	13000000	14000000	20000000	19000000	15000000	21000000	33000000	29000000	15000000	34000000	22000000	35000000	38000000	24000000	23000000	30000000	19000000	26000000	7500000	27000000	34000000	15000000	36000000	14000000	31000000	21000000
E2R466	COL16A1	31.6182	41.2511	14000000	NA	11000000	17000000	27000000	NA	12000000	11000000	NA	25000000	NA	NA	26000000	4000000	47000000	11000000	NA	10000000	NA	NA	28000000	15000000	9100000	18000000	NA	27000000	NA	NA	17000000	NA	7700000	NA	NA	NA	17000000	32000000
J9PAN4	LYPLA2	46.0259	43.4561	64000000	78000000	NA	NA	110000000	NA	34000000	28000000	61000000	NA	59000000	NA	79000000	NA	NA	44000000	58000000	NA	70000000	62000000	96000000	310000000	20000000	NA	76000000	37000000	NA	74000000	100000000	25000000	NA	99000000	220000000	110000000	71000000	NA
E2RGG6	EIF3G	90.7927	57.5027	14000000	13000000	1900000	58000000	36000000	84000000	2400000	44000000	98000000	2600000	63000000	NA	29000000	NA	9100000	23000000	1500000	54000000	3800000	3200000	41000000	4100000	18000000	11000000	110000000	4100000	18000000	27000000	11000000	51000000	40000000	97000000	22000000	5900000	30000000	5000000
E2QXF2	LGMN	19.4751	36.006	78000000	61000000	81000000	76000000	94000000	98000000	58000000	32000000	39000000	27000000	22000000	30000000	47000000	51000000	60000000	45000000	40000000	34000000	91000000	140000000	95000000	NA	64000000	69000000	68000000	120000000	150000000	55000000	30000000	27000000	21000000	16000000	22000000	55000000	63000000	55000000
F1PHZ3	PITPNB	63.7048	58.0791	NA	27000000	29000000	120000000	49000000	66000000	NA	27000000	6600000	9900000	150000000	33000000	75000000	160000000	15000000	140000000	110000000	29000000	6600000	NA	25000000	62000000	63000000	60000000	2400000	8200000	NA	110000000	86000000	48000000	86000000	8400000	68000000	90000000	170000000	15000000
F1PAF7	ATG4B	26.299	28.4757	NA	NA	NA	27000000	31000000	NA	12000000	19000000	12000000	17000000	23000000	NA	14000000	25000000	41000000	NA	24000000	26000000	15000000	24000000	23000000	20000000	28000000	22000000	24000000	15000000	25000000	16000000	15000000	7800000	12000000	11000000	19000000	15000000	32000000	36000000
J9JHK6	SEC24C	36.0674	21.4082	NA	16000000	NA	22000000	6400000	29000000	21000000	20000000	8000000	41000000	31000000	23000000	23000000	68000000	38000000	39000000	27000000	21000000	NA	22000000	24000000	29000000	24000000	22000000	39000000	28000000	32000000	39000000	24000000	NA	25000000	9300000	11000000	12000000	38000000	28000000
E2R5Q5	FXR1	29.0371	26.6058	40000000	59000000	37000000	82000000	67000000	60000000	27000000	72000000	17000000	40000000	40000000	27000000	16000000	22000000	40000000	NA	42000000	42000000	31000000	63000000	51000000	50000000	51000000	52000000	89000000	52000000	68000000	6400000	21000000	29000000	31000000	35000000	30000000	NA	28000000	43000000
E2RH91	SND1	29.2732	22.6229	110000000	130000000	79000000	140000000	77000000	170000000	95000000	77000000	66000000	61000000	40000000	41000000	52000000	120000000	73000000	65000000	82000000	93000000	120000000	100000000	140000000	220000000	170000000	100000000	170000000	110000000	170000000	94000000	63000000	61000000	49000000	51000000	95000000	52000000	140000000	110000000
E2QYK6	CBX5	29.787	20.7587	200000000	150000000	70000000	110000000	140000000	110000000	77000000	130000000	110000000	110000000	100000000	51000000	120000000	83000000	120000000	200000000	160000000	150000000	73000000	120000000	100000000	120000000	100000000	69000000	130000000	230000000	96000000	160000000	81000000	110000000	140000000	83000000	170000000	82000000	170000000	130000000
E2RMR3	HNRNPM	28.788	15.9358	220000000	230000000	180000000	150000000	290000000	150000000	62000000	230000000	150000000	190000000	130000000	190000000	170000000	230000000	210000000	150000000	210000000	220000000	160000000	260000000	220000000	360000000	160000000	180000000	130000000	140000000	220000000	230000000	110000000	150000000	140000000	110000000	160000000	150000000	240000000	210000000
J9P4L2	ERP29	33.1975	16.133	82000000	22000000	61000000	47000000	66000000	56000000	38000000	48000000	33000000	41000000	33000000	50000000	NA	73000000	83000000	81000000	53000000	33000000	43000000	21000000	30000000	27000000	19000000	29000000	12000000	45000000	28000000	66000000	19000000	27000000	NA	NA	NA	30000000	34000000	43000000
E2RQG6	RTCA	50.6009	40.7965	5700000	7300000	NA	12000000	28000000	29000000	7400000	NA	NA	6800000	NA	29000000	10000000	25000000	26000000	26000000	8200000	9900000	8600000	34000000	15000000	17000000	15000000	NA	31000000	14000000	29000000	50000000	7000000	5900000	9900000	7300000	6000000	7000000	16000000	13000000
E2REV4	FNDC3B	39.1479	28.8704	8000000	4700000	3400000	8500000	1600000	8100000	NA	3900000	6600000	NA	1900000	NA	NA	4600000	2200000	NA	NA	NA	2000000	4700000	NA	3400000	NA	3000000	2900000	4400000	7700000	NA	1900000	NA	NA	NA	1800000	NA	3500000	3700000
J9P0R7	RTN4	50.9764	16.8343	NA	130000000	53000000	65000000	93000000	140000000	89000000	140000000	24000000	130000000	86000000	76000000	65000000	140000000	88000000	100000000	58000000	97000000	54000000	110000000	48000000	120000000	56000000	72000000	90000000	73000000	160000000	24000000	53000000	110000000	77000000	170000000	89000000	49000000	240000000	42000000
E2RKY4	MUT	38.6228	18.5474	NA	NA	10000000	14000000	21000000	20000000	13000000	NA	NA	NA	NA	7900000	8800000	12000000	5200000	12000000	NA	NA	12000000	NA	26000000	30000000	25000000	8100000	24000000	20000000	15000000	13000000	3500000	9000000	11000000	NA	NA	8400000	12000000	14000000
E2RB79	CCT3	34.2635	20.0303	180000000	430000000	190000000	540000000	340000000	250000000	260000000	230000000	120000000	110000000	140000000	250000000	400000000	280000000	220000000	220000000	250000000	240000000	330000000	520000000	350000000	510000000	580000000	410000000	230000000	460000000	350000000	520000000	370000000	210000000	400000000	250000000	490000000	220000000	580000000	310000000
J9P4F3	VCL	27.106	15.1034	180000000	190000000	100000000	210000000	240000000	220000000	110000000	200000000	120000000	130000000	120000000	170000000	150000000	180000000	97000000	170000000	140000000	190000000	130000000	200000000	200000000	230000000	210000000	150000000	210000000	87000000	210000000	230000000	120000000	57000000	130000000	130000000	110000000	120000000	220000000	180000000
E2RHG2	PRDX1	47.7917	31.0279	860000000	1200000000	360000000	480000000	650000000	980000000	340000000	350000000	530000000	220000000	260000000	270000000	550000000	690000000	240000000	620000000	300000000	310000000	390000000	1200000000	480000000	640000000	350000000	640000000	460000000	250000000	380000000	530000000	80000000	290000000	250000000	28000000	220000000	13000000	400000000	290000000
E2QUA8	COX4I1	46.9284	28.7596	NA	19000000	11000000	35000000	14000000	30000000	NA	18000000	7800000	NA	26000000	48000000	18000000	25000000	27000000	12000000	27000000	35000000	22000000	11000000	61000000	32000000	48000000	24000000	35000000	40000000	NA	6600000	11000000	41000000	NA	NA	NA	11000000	NA	NA
F2Z4P2	RPL7A	35.6002	26.394	260000000	180000000	220000000	440000000	310000000	320000000	630000000	390000000	130000000	350000000	230000000	100000000	390000000	520000000	350000000	410000000	460000000	400000000	190000000	330000000	270000000	380000000	460000000	250000000	370000000	700000000	450000000	450000000	120000000	370000000	330000000	220000000	590000000	140000000	360000000	370000000
E2REH5	ACAA1	34.8795	29.8439	19000000	19000000	22000000	37000000	18000000	22000000	10000000	5700000	NA	27000000	19000000	21000000	4600000	4700000	29000000	25000000	28000000	16000000	22000000	23000000	NA	28000000	12000000	21000000	NA	18000000	6500000	28000000	17000000	20000000	21000000	25000000	19000000	15000000	24000000	16000000
E2RBM7	DDX49	32.5449	17.3493	2600000	2300000	NA	NA	NA	NA	2000000	NA	2500000	NA	NA	NA	NA	NA	NA	14000000	4200000	4200000	NA	NA	NA	3500000	3800000	NA	NA	NA	6500000	10000000	2000000	6700000	NA	NA	NA	4700000	NA	6700000
F1P9Z8	PLOD1	18.4133	12.3872	100000000	100000000	89000000	110000000	93000000	110000000	73000000	76000000	48000000	78000000	83000000	88000000	92000000	120000000	98000000	110000000	92000000	88000000	40000000	75000000	59000000	84000000	76000000	47000000	70000000	58000000	65000000	70000000	37000000	50000000	46000000	40000000	57000000	41000000	74000000	49000000
F1P679	ACTR3B	46.1288	20.8121	51000000	250000000	230000000	130000000	190000000	120000000	200000000	250000000	160000000	89000000	19000000	160000000	320000000	98000000	120000000	220000000	110000000	200000000	130000000	350000000	310000000	150000000	280000000	97000000	300000000	260000000	180000000	200000000	28000000	150000000	200000000	NA	100000000	88000000	140000000	130000000
E2RPE8	ATP5O	25.6096	19.4072	140000000	110000000	190000000	110000000	91000000	95000000	110000000	120000000	85000000	72000000	120000000	110000000	130000000	150000000	180000000	160000000	140000000	150000000	54000000	140000000	130000000	160000000	110000000	71000000	120000000	130000000	110000000	82000000	110000000	110000000	130000000	110000000	240000000	92000000	53000000	160000000
E2R068	RBMX	40.7346	37.0829	51000000	57000000	33000000	48000000	130000000	170000000	26000000	27000000	33000000	120000000	73000000	81000000	32000000	35000000	28000000	110000000	17000000	67000000	43000000	94000000	33000000	NA	74000000	53000000	34000000	NA	62000000	40000000	34000000	58000000	22000000	63000000	17000000	14000000	57000000	63000000
J9P1M6	UBE2V1	32.3276	14.4197	NA	73000000	98000000	NA	160000000	95000000	120000000	130000000	65000000	83000000	89000000	NA	130000000	130000000	6100000	120000000	140000000	120000000	NA	160000000	120000000	150000000	130000000	NA	140000000	170000000	NA	72000000	NA	130000000	110000000	49000000	95000000	38000000	140000000	NA
F1PQD3	TTLL12	32.098	24.8256	52000000	33000000	54000000	35000000	26000000	35000000	32000000	46000000	16000000	66000000	38000000	58000000	54000000	37000000	71000000	87000000	76000000	70000000	48000000	73000000	41000000	130000000	44000000	66000000	120000000	84000000	39000000	32000000	51000000	31000000	65000000	51000000	99000000	81000000	52000000	87000000
J9P5I1	MTAP	34.9855	30.4757	60000000	39000000	NA	24000000	13000000	29000000	15000000	NA	NA	NA	NA	NA	37000000	32000000	NA	35000000	22000000	19000000	NA	32000000	38000000	32000000	20000000	7400000	34000000	32000000	25000000	39000000	NA	20000000	41000000	26000000	15000000	NA	46000000	20000000
F1PZA1	IDH1	38.9539	39.1297	NA	19000000	24000000	NA	NA	24000000	NA	16000000	8900000	NA	NA	6700000	NA	23000000	26000000	9100000	NA	19000000	NA	NA	21000000	21000000	13000000	NA	21000000	19000000	19000000	16000000	NA	2400000	NA	NA	NA	21000000	9900000	32000000
F6X725	ABCE1	31.749	28.5086	25000000	100000000	50000000	47000000	44000000	34000000	32000000	39000000	31000000	41000000	33000000	15000000	56000000	31000000	56000000	27000000	18000000	31000000	86000000	29000000	22000000	59000000	58000000	85000000	59000000	52000000	58000000	22000000	31000000	27000000	36000000	47000000	74000000	40000000	42000000	61000000
F1PR95	C1QBP	29.5638	15.5337	340000000	230000000	460000000	380000000	300000000	380000000	330000000	400000000	190000000	230000000	180000000	230000000	290000000	270000000	450000000	340000000	230000000	220000000	270000000	360000000	430000000	310000000	380000000	190000000	210000000	280000000	190000000	260000000	190000000	180000000	160000000	180000000	410000000	220000000	140000000	400000000
F1Q260	LAMP1	28.6059	29.6302	38000000	44000000	36000000	NA	92000000	35000000	31000000	45000000	23000000	34000000	33000000	32000000	37000000	46000000	36000000	65000000	NA	50000000	44000000	73000000	87000000	68000000	39000000	38000000	NA	68000000	66000000	75000000	26000000	55000000	33000000	19000000	22000000	16000000	56000000	43000000
E2R9U8	EEF1D	49.1931	40.0399	59000000	86000000	65000000	120000000	180000000	200000000	96000000	160000000	59000000	210000000	260000000	98000000	200000000	87000000	360000000	110000000	80000000	71000000	130000000	140000000	120000000	80000000	270000000	340000000	80000000	66000000	420000000	110000000	23000000	150000000	23000000	75000000	61000000	63000000	270000000	110000000
E2RAE6	SNX5	38.856	35.812	15000000	5900000	31000000	33000000	42000000	32000000	25000000	41000000	20000000	NA	NA	37000000	NA	64000000	62000000	16000000	64000000	37000000	22000000	65000000	32000000	80000000	61000000	30000000	60000000	NA	64000000	NA	17000000	NA	NA	16000000	NA	25000000	NA	55000000
J9NV86	GMFB	57.8505	64.3064	87000000	190000000	130000000	NA	230000000	330000000	120000000	NA	42000000	200000000	13000000	NA	950000	NA	NA	NA	210000000	140000000	120000000	NA	NA	4300000	NA	180000000	430000000	300000000	NA	210000000	58000000	190000000	210000000	NA	290000000	NA	NA	210000000
E2R0H0	DLST	33.6792	29.4608	54000000	37000000	44000000	53000000	54000000	74000000	17000000	45000000	25000000	20000000	35000000	21000000	46000000	26000000	46000000	32000000	34000000	32000000	55000000	80000000	72000000	76000000	37000000	34000000	43000000	59000000	84000000	32000000	4900000	14000000	33000000	29000000	26000000	26000000	NA	61000000
E2RCI8	ANXA6	21.9008	16.8588	250000000	270000000	260000000	230000000	340000000	230000000	160000000	210000000	170000000	270000000	250000000	240000000	360000000	350000000	380000000	370000000	330000000	240000000	180000000	370000000	230000000	450000000	340000000	260000000	340000000	280000000	320000000	350000000	200000000	140000000	360000000	230000000	330000000	140000000	380000000	340000000
F1Q1Q0	CORO1C	52.0767	41.783	76000000	18000000	68000000	18000000	32000000	63000000	17000000	20000000	41000000	50000000	59000000	70000000	35000000	26000000	84000000	63000000	19000000	23000000	19000000	24000000	20000000	27000000	85000000	76000000	40000000	43000000	22000000	31000000	16000000	66000000	28000000	17000000	140000000	16000000	25000000	NA
E2RH57	POLR1C	22.4765	19.9697	22000000	31000000	19000000	32000000	48000000	32000000	13000000	NA	15000000	24000000	19000000	20000000	31000000	20000000	26000000	22000000	35000000	20000000	32000000	33000000	34000000	43000000	42000000	36000000	25000000	35000000	34000000	NA	26000000	18000000	27000000	9500000	35000000	NA	32000000	20000000
F1PYV1	MTHFD1	19.5334	25.7646	240000000	250000000	190000000	240000000	270000000	200000000	99000000	130000000	120000000	99000000	100000000	63000000	110000000	120000000	200000000	170000000	180000000	200000000	200000000	190000000	340000000	280000000	290000000	250000000	230000000	190000000	350000000	140000000	120000000	110000000	79000000	87000000	130000000	160000000	160000000	190000000
F1PK90	DDX46	67.4717	62.8002	NA	54000000	3200000	26000000	29000000	8000000	20000000	18000000	5400000	NA	3500000	NA	22000000	6500000	58000000	30000000	20000000	32000000	10000000	NA	18000000	NA	13000000	7800000	11000000	45000000	44000000	57000000	4500000	3900000	890000	NA	NA	24000000	39000000	13000000
E2QYG6	ATP6V1A	36.8004	28.7942	14000000	7700000	11000000	27000000	29000000	26000000	14000000	19000000	8300000	14000000	13000000	12000000	9900000	23000000	6100000	21000000	12000000	20000000	1200000	27000000	22000000	23000000	23000000	27000000	27000000	34000000	29000000	28000000	11000000	14000000	13000000	6100000	21000000	8400000	29000000	20000000
E2RBC3	TUBA4A	17.0916	17.4383	15000000	NA	18000000	34000000	20000000	36000000	NA	22000000	13000000	15000000	16000000	13000000	NA	20000000	16000000	19000000	19000000	17000000	NA	22000000	22000000	NA	21000000	NA	NA	NA	18000000	NA	12000000	16000000	NA	11000000	NA	10000000	14000000	16000000
E2QTN0	KIF5B	20.2498	14.7251	49000000	65000000	37000000	66000000	81000000	83000000	37000000	61000000	35000000	53000000	52000000	70000000	53000000	54000000	76000000	63000000	65000000	69000000	41000000	75000000	72000000	57000000	54000000	50000000	73000000	65000000	68000000	73000000	19000000	63000000	68000000	50000000	65000000	54000000	66000000	70000000
E2RRY7	UMPS	47.6352	32.3516	23000000	47000000	NA	130000000	86000000	70000000	13000000	42000000	12000000	28000000	24000000	13000000	46000000	28000000	NA	38000000	70000000	25000000	27000000	58000000	74000000	59000000	55000000	12000000	24000000	NA	59000000	52000000	14000000	24000000	17000000	38000000	44000000	37000000	27000000	30000000
J9P8W8	PCBP2	30.6958	18.427	170000000	170000000	NA	170000000	220000000	NA	NA	NA	NA	130000000	NA	NA	110000000	38000000	NA	110000000	NA	210000000	NA	NA	NA	250000000	250000000	NA	NA	NA	NA	NA	130000000	NA	NA	NA	150000000	61000000	200000000	210000000
F1PJV5	ADK	30.6394	21.4799	38000000	48000000	32000000	39000000	53000000	55000000	5500000	25000000	21000000	27000000	31000000	46000000	35000000	43000000	40000000	24000000	27000000	46000000	38000000	39000000	49000000	27000000	59000000	31000000	41000000	45000000	48000000	53000000	38000000	15000000	54000000	30000000	52000000	30000000	61000000	77000000
E2REJ7	PSIP1	50.6634	67.8059	40000000	73000000	33000000	7100000	8900000	8400000	12000000	41000000	45000000	15000000	6500000	5400000	58000000	19000000	66000000	37000000	14000000	9700000	8700000	13000000	13000000	14000000	18000000	8300000	8600000	13000000	62000000	43000000	8900000	10000000	13000000	24000000	12000000	53000000	70000000	57000000
E2R2V4	THOP1	34.2049	24.0991	50000000	41000000	56000000	98000000	97000000	94000000	51000000	100000000	15000000	63000000	79000000	50000000	65000000	92000000	68000000	60000000	65000000	52000000	29000000	87000000	53000000	150000000	91000000	37000000	93000000	18000000	140000000	43000000	26000000	30000000	58000000	63000000	31000000	38000000	50000000	50000000
E2RG82	DCTN4	29.9115	42.6613	8100000	NA	12000000	25000000	26000000	25000000	NA	NA	NA	13000000	19000000	NA	NA	NA	NA	30000000	27000000	28000000	8500000	NA	20000000	NA	NA	7700000	NA	24000000	NA	33000000	12000000	NA	NA	NA	27000000	26000000	NA	37000000
F1PK62	HEL-S-69p	23.3421	15.0957	83000000	150000000	120000000	140000000	180000000	170000000	170000000	120000000	110000000	140000000	110000000	140000000	230000000	150000000	110000000	220000000	100000000	130000000	110000000	140000000	120000000	170000000	130000000	140000000	130000000	100000000	100000000	180000000	110000000	110000000	200000000	120000000	130000000	91000000	130000000	94000000
J9P6E2	SF3A2	23.1817	27.3308	36000000	40000000	17000000	36000000	29000000	33000000	10000000	25000000	22000000	24000000	17000000	22000000	24000000	26000000	23000000	22000000	25000000	28000000	17000000	22000000	11000000	24000000	22000000	19000000	25000000	25000000	20000000	24000000	7000000	12000000	14000000	NA	12000000	25000000	38000000	37000000
E2RL65	SF3B2	52.943	34.69	41000000	10000000	30000000	79000000	73000000	21000000	4300000	64000000	54000000	3100000	31000000	18000000	11000000	59000000	94000000	54000000	58000000	38000000	74000000	24000000	35000000	16000000	52000000	18000000	93000000	43000000	31000000	45000000	33000000	40000000	51000000	34000000	42000000	41000000	84000000	46000000
F1PS26	CYB5R3	25.3904	14.6829	88000000	110000000	39000000	100000000	64000000	71000000	88000000	55000000	54000000	NA	86000000	85000000	40000000	130000000	99000000	110000000	110000000	110000000	54000000	64000000	88000000	NA	NA	64000000	74000000	51000000	74000000	86000000	65000000	47000000	57000000	32000000	32000000	92000000	66000000	76000000
E2RFA3	DDX18	55.444	34.352	9000000	24000000	18000000	75000000	3100000	55000000	23000000	26000000	38000000	NA	NA	NA	37000000	45000000	42000000	NA	53000000	NA	22000000	NA	81000000	NA	97000000	58000000	30000000	21000000	56000000	2000000	33000000	59000000	24000000	10000000	NA	11000000	64000000	35000000
F1PZ47	EIF2S2	36.2678	41.2431	13000000	15000000	27000000	130000000	130000000	180000000	76000000	74000000	40000000	66000000	120000000	140000000	150000000	130000000	44000000	170000000	110000000	57000000	13000000	130000000	88000000	110000000	86000000	66000000	190000000	190000000	220000000	89000000	35000000	64000000	82000000	NA	44000000	NA	94000000	84000000
J9JHD4	ACAT1	36.8891	26.231	120000000	50000000	120000000	170000000	110000000	140000000	47000000	91000000	45000000	72000000	79000000	90000000	150000000	150000000	110000000	160000000	120000000	84000000	55000000	85000000	90000000	82000000	150000000	66000000	130000000	62000000	110000000	180000000	27000000	34000000	160000000	79000000	110000000	110000000	180000000	110000000
E2RSL5	SAE1	43.9946	24.5692	11000000	19000000	34000000	34000000	82000000	38000000	63000000	92000000	38000000	81000000	73000000	NA	67000000	79000000	120000000	140000000	140000000	49000000	11000000	65000000	110000000	140000000	150000000	22000000	91000000	68000000	110000000	120000000	65000000	74000000	78000000	76000000	76000000	3700000	130000000	97000000
F1Q331	CCT4	25.0119	18.511	150000000	180000000	140000000	300000000	300000000	290000000	150000000	190000000	120000000	320000000	270000000	210000000	370000000	340000000	290000000	350000000	390000000	280000000	170000000	220000000	260000000	370000000	290000000	170000000	360000000	140000000	300000000	290000000	140000000	350000000	370000000	190000000	260000000	180000000	410000000	320000000
J9PAF0	FKBP7	42.7698	16.8264	39000000	40000000	24000000	35000000	41000000	36000000	71000000	33000000	NA	93000000	110000000	68000000	120000000	47000000	88000000	120000000	120000000	89000000	NA	60000000	13000000	58000000	32000000	NA	37000000	92000000	NA	120000000	63000000	47000000	120000000	NA	31000000	74000000	93000000	65000000
E2RSF2	SOD2	30.657	13.2595	25000000	24000000	NA	NA	36000000	NA	NA	NA	NA	32000000	NA	38000000	43000000	63000000	48000000	NA	NA	38000000	NA	NA	NA	19000000	19000000	12000000	17000000	NA	NA	51000000	20000000	NA	31000000	31000000	48000000	18000000	NA	50000000
F1PBT3	ALDOA	26.7259	10.471	540000000	870000000	730000000	710000000	740000000	910000000	600000000	850000000	370000000	560000000	640000000	480000000	710000000	570000000	1000000000	1000000000	400000000	710000000	400000000	560000000	370000000	540000000	490000000	410000000	500000000	380000000	550000000	490000000	210000000	390000000	430000000	220000000	400000000	340000000	570000000	340000000
Q28298	RRBP1	40.701	23.7611	360000000	240000000	260000000	380000000	390000000	370000000	260000000	440000000	220000000	410000000	120000000	400000000	290000000	640000000	540000000	490000000	98000000	290000000	190000000	500000000	290000000	390000000	420000000	170000000	340000000	290000000	430000000	300000000	100000000	150000000	90000000	85000000	250000000	200000000	370000000	420000000
J9NT23	CAPNS1	65.0238	48.6062	110000000	27000000	110000000	2700000	36000000	9000000	66000000	NA	66000000	3200000	69000000	99000000	54000000	4300000	110000000	36000000	34000000	41000000	75000000	4600000	89000000	6300000	32000000	18000000	2400000	NA	25000000	120000000	79000000	20000000	52000000	34000000	38000000	130000000	55000000	41000000
E2QRR5	RARS	55.1318	47.9069	30000000	22000000	100000000	57000000	85000000	48000000	19000000	NA	37000000	85000000	48000000	54000000	39000000	39000000	41000000	220000000	140000000	31000000	37000000	170000000	53000000	210000000	160000000	48000000	110000000	69000000	47000000	220000000	15000000	120000000	140000000	37000000	46000000	15000000	38000000	39000000
F6XRT0	NXF1	91.6397	37.7693	12000000	21000000	13000000	110000000	130000000	120000000	76000000	10000000	7300000	11000000	82000000	9400000	63000000	23000000	25000000	96000000	14000000	12000000	21000000	100000000	14000000	110000000	93000000	12000000	15000000	130000000	23000000	88000000	8200000	10000000	120000000	13000000	12000000	18000000	73000000	21000000
E2QS43	TARDBP	26.277	27.7926	100000000	100000000	NA	NA	200000000	NA	86000000	NA	76000000	NA	85000000	110000000	90000000	110000000	NA	110000000	120000000	NA	98000000	150000000	NA	NA	150000000	64000000	140000000	NA	NA	140000000	21000000	48000000	120000000	NA	200000000	140000000	130000000	140000000
E2RRW0	SKP1	64.1257	45.5774	1500000	56000000	27000000	190000000	120000000	80000000	44000000	94000000	14000000	44000000	3400000	42000000	35000000	38000000	16000000	61000000	35000000	89000000	960000	62000000	100000000	130000000	59000000	74000000	120000000	NA	110000000	71000000	23000000	22000000	48000000	1200000	52000000	21000000	110000000	29000000
F1PHR2	PKM	31.5787	17.156	4400000000	2200000000	1700000000	2800000000	2800000000	1600000000	2100000000	2400000000	1200000000	2500000000	2300000000	2200000000	2700000000	4000000000	3800000000	2600000000	5000000000	4700000000	1300000000	2000000000	1800000000	2400000000	2000000000	1400000000	1100000000	2900000000	1900000000	2200000000	820000000	1100000000	2100000000	1100000000	1900000000	1300000000	2400000000	1900000000
E2R2I4	FAF2	42.3787	30.2683	25000000	NA	NA	NA	59000000	NA	43000000	50000000	NA	NA	35000000	41000000	54000000	59000000	45000000	60000000	NA	29000000	3300000	35000000	43000000	NA	50000000	3100000	69000000	57000000	51000000	62000000	NA	28000000	34000000	NA	NA	26000000	44000000	36000000
E2RCF4	RFC5	44.7311	28.1853	NA	19000000	24000000	1900000	16000000	34000000	13000000	9800000	9600000	1700000	25000000	6400000	13000000	NA	32000000	18000000	26000000	21000000	19000000	2600000	27000000	39000000	30000000	22000000	19000000	21000000	31000000	36000000	15000000	14000000	19000000	16000000	18000000	21000000	30000000	21000000
E2RKT9	UBE2L3	28.8403	18.4416	150000000	160000000	170000000	220000000	250000000	310000000	160000000	240000000	140000000	130000000	NA	180000000	NA	230000000	76000000	220000000	220000000	210000000	210000000	NA	290000000	350000000	300000000	51000000	280000000	290000000	220000000	240000000	89000000	NA	280000000	220000000	230000000	270000000	210000000	240000000
F6V8H1	DHX36	60.6192	30.2472	20000000	11000000	21000000	NA	46000000	28000000	NA	NA	14000000	NA	8300000	35000000	NA	46000000	NA	NA	NA	39000000	20000000	53000000	27000000	36000000	NA	NA	40000000	34000000	1800000	49000000	26000000	9300000	NA	NA	NA	18000000	50000000	NA
F1PQ40	PSMC1	15.6698	19.185	110000000	110000000	69000000	140000000	150000000	120000000	41000000	79000000	69000000	77000000	77000000	78000000	89000000	95000000	130000000	85000000	84000000	81000000	100000000	110000000	120000000	130000000	120000000	120000000	120000000	100000000	120000000	89000000	76000000	50000000	120000000	79000000	99000000	73000000	120000000	97000000
J9P9U7	HIST1H1E	45.6974	26.1132	66000000	110000000	140000000	100000000	200000000	35000000	190000000	NA	120000000	NA	120000000	170000000	220000000	150000000	55000000	200000000	100000000	74000000	140000000	NA	140000000	120000000	30000000	150000000	280000000	NA	110000000	29000000	86000000	56000000	140000000	NA	NA	74000000	160000000	69000000
F1PX14	EPHA2	33.3063	36.5849	NA	NA	NA	17000000	26000000	21000000	NA	NA	NA	19000000	29000000	22000000	NA	16000000	32000000	17000000	NA	35000000	NA	6300000	5600000	NA	NA	NA	NA	NA	NA	6900000	20000000	4700000	NA	NA	4400000	NA	21000000	19000000
F1PA81	RANBP2	35.0179	31.3917	1900000	NA	11000000	9600000	2800000	7500000	4700000	6900000	9600000	6900000	4600000	NA	9600000	13000000	11000000	14000000	11000000	10000000	9800000	6200000	NA	NA	2100000	1200000	7600000	NA	NA	15000000	12000000	11000000	9200000	18000000	20000000	11000000	9000000	8600000
F6X637	KPNB1	16.9006	21.7918	320000000	350000000	240000000	450000000	470000000	430000000	190000000	270000000	180000000	270000000	210000000	240000000	290000000	420000000	420000000	370000000	370000000	380000000	290000000	430000000	410000000	370000000	420000000	270000000	420000000	390000000	410000000	400000000	160000000	260000000	300000000	240000000	310000000	310000000	380000000	460000000
F6UKZ0	DDX54	33.2724	15.0515	23000000	22000000	18000000	29000000	29000000	41000000	23000000	17000000	NA	15000000	27000000	26000000	NA	25000000	27000000	30000000	32000000	27000000	14000000	32000000	23000000	37000000	31000000	18000000	35000000	NA	24000000	30000000	8500000	NA	33000000	4800000	22000000	12000000	18000000	33000000
E2R764	DYNLRB1	33.9527	28.1487	45000000	87000000	51000000	130000000	160000000	130000000	76000000	NA	50000000	110000000	120000000	95000000	140000000	140000000	130000000	110000000	99000000	110000000	54000000	120000000	120000000	NA	59000000	93000000	310000000	68000000	99000000	110000000	43000000	94000000	130000000	43000000	100000000	31000000	150000000	110000000
J9NUM2	FAM98B	34.3746	25.7135	32000000	26000000	19000000	68000000	52000000	40000000	25000000	36000000	19000000	30000000	21000000	29000000	30000000	50000000	36000000	29000000	26000000	27000000	21000000	73000000	28000000	48000000	27000000	16000000	54000000	34000000	41000000	28000000	18000000	20000000	48000000	NA	16000000	16000000	35000000	28000000
J9P4C5	BAG2	26.6285	23.2075	46000000	21000000	30000000	74000000	87000000	100000000	63000000	98000000	26000000	100000000	58000000	69000000	55000000	NA	63000000	54000000	54000000	53000000	45000000	66000000	65000000	68000000	61000000	60000000	67000000	86000000	65000000	58000000	24000000	43000000	69000000	43000000	61000000	32000000	100000000	45000000
E2RMS9	XRN2	49.7914	22.0909	29000000	20000000	42000000	NA	31000000	85000000	NA	40000000	24000000	NA	30000000	48000000	31000000	53000000	NA	49000000	5500000	40000000	NA	NA	44000000	81000000	NA	34000000	NA	NA	61000000	36000000	18000000	47000000	NA	30000000	60000000	25000000	73000000	NA
F1PQD0	GFM1	51.3291	30.4217	12000000	17000000	28000000	53000000	39000000	52000000	21000000	14000000	7200000	16000000	14000000	38000000	NA	17000000	34000000	31000000	15000000	20000000	20000000	34000000	53000000	23000000	45000000	24000000	23000000	33000000	54000000	NA	9600000	27000000	31000000	1300000	12000000	8000000	45000000	35000000
J9NRM1	NLE1	24.5749	30.829	21000000	32000000	23000000	45000000	NA	NA	NA	NA	12000000	NA	NA	NA	30000000	35000000	31000000	NA	NA	18000000	NA	41000000	NA	48000000	36000000	27000000	30000000	NA	40000000	NA	22000000	NA	28000000	31000000	30000000	14000000	NA	36000000
E2RLQ2	VDAC3	26.766	14.0136	38000000	35000000	33000000	65000000	85000000	66000000	44000000	53000000	28000000	58000000	72000000	58000000	56000000	92000000	69000000	77000000	48000000	66000000	29000000	69000000	69000000	67000000	61000000	31000000	67000000	47000000	57000000	76000000	38000000	58000000	67000000	30000000	59000000	35000000	79000000	50000000
F1PGL4	CPSF6	47.9221	32.5727	63000000	74000000	33000000	NA	NA	21000000	56000000	50000000	35000000	18000000	NA	64000000	27000000	33000000	NA	41000000	8600000	13000000	58000000	81000000	47000000	46000000	16000000	51000000	43000000	NA	16000000	NA	31000000	68000000	53000000	68000000	22000000	20000000	41000000	53000000
F1PEX8	SLC25A24	24.9953	22.0629	NA	18000000	21000000	30000000	45000000	31000000	24000000	30000000	14000000	17000000	26000000	19000000	21000000	15000000	35000000	16000000	19000000	16000000	16000000	23000000	23000000	30000000	21000000	22000000	33000000	19000000	34000000	25000000	18000000	14000000	17000000	7600000	17000000	19000000	26000000	22000000
F1Q2J7	ACBD3	14.5652	15.181	29000000	NA	24000000	31000000	NA	NA	20000000	25000000	19000000	19000000	19000000	32000000	NA	NA	31000000	28000000	27000000	NA	NA	24000000	NA	NA	NA	29000000	NA	26000000	30000000	NA	27000000	33000000	NA	NA	NA	NA	NA	39000000
F1PZS5	CDV3	32.3941	41.0903	NA	93000000	NA	NA	40000000	38000000	24000000	NA	NA	34000000	27000000	33000000	NA	NA	NA	NA	28000000	24000000	NA	34000000	28000000	25000000	NA	77000000	130000000	67000000	31000000	32000000	75000000	NA	31000000	22000000	NA	NA	NA	61000000
F1P714	PPP2R5D	37.946	29.8053	NA	14000000	28000000	45000000	29000000	42000000	NA	25000000	NA	12000000	NA	34000000	NA	NA	46000000	NA	48000000	46000000	14000000	56000000	13000000	59000000	17000000	32000000	50000000	28000000	47000000	NA	25000000	22000000	NA	20000000	17000000	33000000	49000000	20000000
F6Y016	SUB1	43.6607	28.2644	200000000	110000000	130000000	150000000	190000000	NA	140000000	360000000	190000000	160000000	320000000	310000000	31000000	120000000	200000000	NA	280000000	260000000	NA	140000000	170000000	16000000	280000000	NA	340000000	350000000	13000000	320000000	120000000	260000000	120000000	180000000	140000000	NA	250000000	170000000
E2RD75	NDUFS1	28.404	28.6717	39000000	35000000	30000000	60000000	76000000	75000000	35000000	41000000	23000000	49000000	39000000	56000000	43000000	71000000	78000000	47000000	73000000	39000000	38000000	82000000	73000000	61000000	64000000	30000000	74000000	65000000	73000000	79000000	26000000	63000000	19000000	35000000	28000000	28000000	88000000	71000000
E2QY95	DDX39A	37.1375	28.6581	86000000	90000000	43000000	120000000	73000000	74000000	43000000	82000000	43000000	64000000	NA	50000000	45000000	63000000	77000000	40000000	18000000	28000000	67000000	110000000	84000000	89000000	120000000	49000000	100000000	66000000	180000000	54000000	1700000	45000000	89000000	77000000	55000000	32000000	54000000	66000000
F1P7P3	CAPZA1	39.5106	21.8399	210000000	400000000	220000000	240000000	340000000	330000000	310000000	370000000	220000000	13000000	210000000	300000000	220000000	490000000	310000000	320000000	97000000	310000000	370000000	460000000	220000000	500000000	210000000	310000000	250000000	100000000	290000000	300000000	270000000	110000000	240000000	180000000	200000000	240000000	290000000	430000000
F1Q156	CETN2	17.9097	23.5039	19000000	17000000	18000000	39000000	41000000	39000000	17000000	25000000	14000000	30000000	31000000	32000000	41000000	60000000	49000000	41000000	41000000	40000000	27000000	41000000	38000000	40000000	37000000	27000000	39000000	41000000	37000000	35000000	17000000	32000000	35000000	17000000	35000000	22000000	48000000	41000000
E2RT60	ITGB1	32.4804	23.1207	44000000	63000000	36000000	90000000	110000000	76000000	35000000	63000000	15000000	44000000	38000000	66000000	65000000	71000000	61000000	82000000	56000000	70000000	NA	88000000	53000000	110000000	83000000	54000000	62000000	77000000	80000000	77000000	25000000	38000000	44000000	30000000	40000000	25000000	92000000	47000000
E2QZ61	ATAD3A	79.0058	49.2018	49000000	17000000	27000000	76000000	58000000	110000000	NA	49000000	18000000	NA	2400000	110000000	48000000	91000000	76000000	38000000	19000000	1800000	43000000	170000000	10000000	NA	27000000	5700000	NA	NA	58000000	63000000	6400000	NA	130000000	8600000	31000000	34000000	52000000	56000000
E2RT79	RRP12	33.0582	29.6423	19000000	15000000	14000000	12000000	21000000	19000000	11000000	12000000	12000000	21000000	13000000	11000000	27000000	29000000	14000000	12000000	16000000	16000000	11000000	21000000	16000000	19000000	15000000	21000000	11000000	9300000	9100000	11000000	19000000	7200000	12000000	NA	180000	13000000	18000000	14000000
E2RKS4	EIF4B	46.3982	33.2293	NA	4600000	NA	22000000	21000000	22000000	13000000	18000000	NA	19000000	14000000	22000000	22000000	31000000	8600000	29000000	17000000	12000000	1300000	20000000	20000000	29000000	17000000	2800000	16000000	27000000	23000000	26000000	2100000	21000000	33000000	NA	NA	NA	25000000	11000000
E2RAF0	KLC1	75.8969	51.1117	63000000	66000000	26000000	12000000	12000000	13000000	12000000	11000000	42000000	3100000	1900000	8200000	11000000	10000000	53000000	6100000	9700000	16000000	42000000	5000000	10000000	2400000	2700000	31000000	1900000	37000000	NA	7600000	50000000	4900000	19000000	30000000	34000000	27000000	NA	48000000
F1PLG8	ACADS	61.1796	75.9124	3600000	4300000	49000000	6600000	7500000	22000000	15000000	3800000	14000000	NA	NA	NA	4500000	3700000	NA	44000000	NA	NA	4200000	5900000	4600000	4900000	60000000	24000000	4600000	NA	36000000	27000000	24000000	3200000	4300000	NA	2900000	NA	35000000	41000000
F6Y4X7	MTX1	54.7462	50.7062	NA	NA	NA	2300000	18000000	6400000	NA	1900000	NA	14000000	13000000	NA	NA	3200000	NA	7400000	NA	NA	NA	10000000	17000000	NA	13000000	NA	8900000	14000000	2100000	13000000	NA	4500000	NA	NA	NA	NA	12000000	NA
E2RPC6	PSMB7	30.2533	22.5667	44000000	62000000	33000000	90000000	52000000	35000000	NA	86000000	30000000	23000000	38000000	25000000	44000000	46000000	56000000	NA	92000000	62000000	28000000	51000000	52000000	53000000	63000000	54000000	8000000	56000000	53000000	47000000	48000000	NA	43000000	57000000	75000000	54000000	52000000	60000000
F1PR47	MCM2	16.3628	20.7265	54000000	71000000	58000000	88000000	86000000	86000000	47000000	50000000	44000000	49000000	30000000	27000000	50000000	60000000	68000000	47000000	48000000	47000000	55000000	73000000	67000000	81000000	70000000	66000000	83000000	78000000	81000000	63000000	32000000	50000000	47000000	19000000	42000000	38000000	59000000	46000000
E2R4D5	SARS	52.1853	35.7268	35000000	63000000	93000000	170000000	59000000	160000000	49000000	120000000	43000000	29000000	23000000	100000000	47000000	150000000	140000000	130000000	120000000	72000000	44000000	76000000	35000000	91000000	66000000	66000000	130000000	140000000	73000000	56000000	25000000	50000000	120000000	20000000	48000000	21000000	150000000	44000000
E2RPZ5	PTGR2	31.6799	62.9004	4400000	NA	NA	NA	9300000	NA	NA	5800000	3300000	NA	4000000	NA	2400000	16000000	14000000	6000000	4400000	NA	4600000	6600000	9000000	18000000	23000000	12000000	6700000	NA	7500000	NA	2600000	5000000	NA	NA	3900000	16000000	NA	18000000
J9P9V0	YWHAE	34.5169	38.2457	550000000	79000000	580000000	1200000000	950000000	1200000000	430000000	530000000	460000000	490000000	530000000	450000000	650000000	1200000000	1200000000	700000000	1000000000	640000000	720000000	120000000	820000000	1400000000	870000000	1100000000	980000000	810000000	1300000000	800000000	830000000	500000000	730000000	600000000	1900000000	1700000000	1300000000	570000000
E2RD95	GNB2	21.2943	29.1376	44000000	67000000	44000000	80000000	92000000	63000000	25000000	62000000	42000000	73000000	71000000	37000000	78000000	90000000	120000000	100000000	92000000	84000000	50000000	79000000	61000000	49000000	48000000	46000000	80000000	67000000	84000000	65000000	48000000	72000000	44000000	46000000	72000000	86000000	120000000	110000000
E2RSJ0	AP2S1	33.3233	37.4671	19000000	19000000	15000000	NA	13000000	13000000	NA	11000000	9200000	17000000	NA	9200000	NA	NA	NA	NA	12000000	820000	16000000	NA	21000000	7000000	19000000	12000000	15000000	11000000	NA	NA	6600000	NA	14000000	19000000	26000000	18000000	25000000	NA
F1PHT0	LARP1	43.5009	25.0187	13000000	18000000	18000000	12000000	5100000	21000000	16000000	12000000	2800000	13000000	9300000	13000000	17000000	30000000	32000000	23000000	20000000	23000000	12000000	24000000	11000000	10000000	23000000	19000000	30000000	17000000	21000000	41000000	3400000	21000000	26000000	12000000	8800000	11000000	20000000	38000000
F1PR63	HDAC2	29.2842	22.2054	44000000	49000000	41000000	67000000	73000000	69000000	54000000	77000000	36000000	43000000	80000000	64000000	99000000	92000000	78000000	73000000	83000000	79000000	42000000	44000000	38000000	100000000	42000000	49000000	33000000	57000000	83000000	92000000	44000000	45000000	69000000	36000000	23000000	51000000	120000000	55000000
E2QV97	NARS	56.1175	49.2803	46000000	51000000	65000000	100000000	130000000	78000000	NA	66000000	30000000	98000000	73000000	100000000	83000000	65000000	100000000	100000000	69000000	100000000	64000000	450000000	70000000	97000000	70000000	75000000	74000000	85000000	780000000	130000000	14000000	160000000	66000000	51000000	1000000000	64000000	110000000	59000000
J9NYK7	MYADM	34.4703	17.8364	43000000	13000000	39000000	52000000	58000000	45000000	33000000	27000000	32000000	44000000	61000000	69000000	56000000	100000000	29000000	110000000	64000000	28000000	11000000	56000000	53000000	40000000	45000000	NA	32000000	47000000	44000000	50000000	12000000	70000000	62000000	NA	54000000	34000000	40000000	21000000
F1PLK8	PDCD11	45.3934	27.4882	15000000	7400000	11000000	21000000	18000000	10000000	5000000	6500000	9500000	5100000	8800000	37000000	12000000	9500000	15000000	7300000	NA	12000000	9200000	16000000	13000000	21000000	6900000	9700000	10000000	2200000	15000000	18000000	NA	10000000	NA	NA	9000000	15000000	11000000	6400000
F6XII0	UTP15	38.8156	32.3692	NA	7500000	28000000	14000000	12000000	23000000	4500000	6300000	NA	15000000	13000000	13000000	11000000	13000000	17000000	32000000	17000000	16000000	NA	13000000	11000000	35000000	14000000	7100000	11000000	11000000	12000000	NA	NA	22000000	26000000	NA	30000000	5700000	75000000	20000000
J9NS98	TSR1	40.3313	26.1608	NA	24000000	NA	33000000	29000000	NA	NA	NA	NA	NA	NA	NA	47000000	6300000	16000000	NA	NA	10000000	NA	15000000	16000000	27000000	4700000	29000000	21000000	6600000	14000000	NA	NA	19000000	NA	NA	NA	18000000	18000000	13000000
E2RJG0	CCDC43	34.4657	16.3387	NA	NA	15000000	NA	NA	NA	17000000	23000000	NA	25000000	16000000	NA	20000000	NA	23000000	NA	NA	30000000	NA	24000000	NA	38000000	17000000	NA	34000000	36000000	5600000	NA	NA	NA	30000000	19000000	23000000	NA	NA	19000000
Q00004	SRP68	18.0563	18.7824	99000000	81000000	73000000	110000000	110000000	120000000	69000000	67000000	61000000	79000000	72000000	93000000	84000000	100000000	110000000	94000000	100000000	90000000	69000000	100000000	120000000	96000000	80000000	60000000	97000000	95000000	110000000	61000000	63000000	40000000	120000000	57000000	100000000	60000000	120000000	63000000
E2RMN2	PSMA6	54.6747	50.5897	16000000	7400000	8500000	14000000	29000000	88000000	16000000	36000000	13000000	5800000	16000000	17000000	21000000	25000000	20000000	11000000	5500000	21000000	68000000	27000000	NA	24000000	21000000	77000000	27000000	6800000	28000000	12000000	13000000	6500000	7400000	17000000	7000000	11000000	44000000	31000000
L7N0I7	TUBB4B	36.0227	57.1816	NA	26000000	9300000	NA	68000000	67000000	NA	NA	7000000	23000000	22000000	NA	19000000	33000000	NA	66000000	NA	NA	NA	49000000	NA	42000000	42000000	12000000	NA	NA	NA	50000000	NA	40000000	44000000	14000000	NA	NA	NA	NA
F1PSR6	DNASE2	49.304	42.6118	75000000	NA	18000000	15000000	2200000	NA	NA	18000000	15000000	NA	8300000	8200000	7700000	11000000	NA	NA	15000000	9700000	48000000	20000000	15000000	15000000	18000000	52000000	11000000	NA	NA	21000000	27000000	NA	23000000	14000000	9900000	44000000	11000000	12000000
E2R6S8	UTP3	23.9941	31.0497	8700000	7100000	7200000	23000000	23000000	21000000	3000000	14000000	6900000	13000000	NA	12000000	12000000	12000000	20000000	13000000	17000000	16000000	14000000	NA	22000000	24000000	20000000	12000000	21000000	23000000	22000000	NA	7800000	7800000	NA	13000000	4900000	16000000	12000000	17000000
F1PIT0	PCYT2	42.4663	32.4708	NA	3900000	NA	16000000	19000000	9400000	13000000	32000000	NA	24000000	7800000	3900000	11000000	NA	20000000	NA	9400000	16000000	16000000	25000000	35000000	30000000	34000000	NA	32000000	28000000	37000000	17000000	27000000	5800000	18000000	10000000	12000000	40000000	23000000	14000000
F1PS80	PPP4R1	31.2872	19.282	8300000	NA	NA	16000000	4000000	8700000	NA	12000000	4300000	NA	NA	NA	5900000	NA	5600000	NA	6100000	9800000	7800000	NA	7900000	7700000	9300000	NA	NA	10000000	13000000	NA	5000000	NA	3100000	NA	NA	6600000	3100000	NA
E2R4X9	PRPF8	22.5479	21.8707	62000000	56000000	52000000	88000000	94000000	67000000	67000000	56000000	46000000	53000000	46000000	49000000	47000000	17000000	51000000	67000000	84000000	96000000	60000000	65000000	71000000	40000000	49000000	63000000	54000000	33000000	95000000	67000000	61000000	56000000	73000000	55000000	77000000	75000000	110000000	44000000
F1PF09	PMPCA	67.9879	60.801	NA	2200000	21000000	96000000	98000000	54000000	24000000	NA	3300000	NA	46000000	33000000	51000000	57000000	28000000	NA	39000000	13000000	18000000	NA	72000000	NA	47000000	7100000	NA	70000000	58000000	59000000	9600000	45000000	87000000	9000000	89000000	23000000	NA	4800000
F1PAK8	GOLGA2	62.429	29.9056	15000000	4500000	5500000	23000000	NA	24000000	NA	11000000	16000000	31000000	8800000	NA	4400000	NA	31000000	NA	NA	NA	11000000	39000000	15000000	13000000	43000000	12000000	13000000	21000000	27000000	17000000	2400000	620000	24000000	NA	NA	NA	20000000	28000000
E2R0G3	U2AF2	33.0135	24.4962	180000000	130000000	75000000	120000000	230000000	210000000	72000000	130000000	100000000	31000000	81000000	41000000	130000000	100000000	170000000	84000000	61000000	140000000	110000000	180000000	170000000	190000000	100000000	120000000	170000000	95000000	110000000	100000000	85000000	98000000	130000000	110000000	100000000	36000000	170000000	150000000
J9NXZ3	LAMTOR5	12.0732	26.6293	5900000	NA	NA	NA	14000000	17000000	7100000	NA	7100000	NA	NA	NA	NA	11000000	NA	NA	12000000	13000000	NA	19000000	17000000	NA	14000000	13000000	17000000	19000000	25000000	11000000	NA	9100000	9400000	NA	NA	11000000	17000000	NA
E2QW69	RAB5B	30.2743	37.672	NA	2000000	31000000	NA	NA	6400000	23000000	31000000	NA	38000000	NA	32000000	29000000	42000000	39000000	42000000	66000000	NA	NA	NA	38000000	26000000	27000000	NA	36000000	29000000	34000000	43000000	29000000	18000000	NA	19000000	13000000	41000000	50000000	39000000
F6X4J2	IPO7	34.8266	21.5515	85000000	25000000	73000000	110000000	55000000	110000000	73000000	37000000	53000000	46000000	37000000	44000000	53000000	55000000	81000000	55000000	57000000	76000000	72000000	81000000	34000000	50000000	72000000	38000000	51000000	110000000	57000000	95000000	83000000	42000000	29000000	86000000	51000000	50000000	110000000	94000000
E2RPG3	AP1G1	41.5245	28.5518	8800000	4700000	27000000	30000000	43000000	32000000	34000000	30000000	NA	21000000	15000000	3200000	20000000	7800000	31000000	29000000	29000000	41000000	14000000	28000000	28000000	31000000	15000000	19000000	34000000	27000000	33000000	38000000	21000000	24000000	8800000	49000000	20000000	38000000	19000000	27000000
F6UV54	NUP54	40.6152	16.7195	18000000	19000000	17000000	25000000	NA	32000000	NA	26000000	5700000	NA	NA	NA	NA	24000000	NA	NA	24000000	29000000	16000000	NA	33000000	35000000	30000000	18000000	24000000	21000000	30000000	NA	NA	26000000	NA	23000000	NA	5100000	NA	29000000
E2RCY8	ACO2	25.3672	24.8512	91000000	86000000	53000000	39000000	88000000	75000000	41000000	34000000	27000000	79000000	88000000	98000000	120000000	140000000	220000000	90000000	100000000	97000000	84000000	91000000	100000000	94000000	99000000	59000000	98000000	39000000	97000000	130000000	64000000	59000000	86000000	83000000	100000000	120000000	160000000	77000000
E2QRU9	RAD21	51.6112	46.4017	1200000	3100000	NA	24000000	26000000	26000000	5600000	14000000	NA	NA	NA	NA	12000000	20000000	16000000	NA	NA	18000000	14000000	29000000	26000000	25000000	4300000	11000000	23000000	23000000	29000000	NA	4100000	NA	NA	3100000	11000000	1000000	26000000	9200000
L7N0B2	TUBA1B	50.0979	30.4392	NA	NA	45000000	210000000	210000000	260000000	170000000	210000000	NA	250000000	200000000	280000000	300000000	390000000	140000000	310000000	210000000	97000000	NA	400000000	72000000	380000000	89000000	24000000	260000000	240000000	140000000	280000000	NA	160000000	280000000	NA	NA	NA	250000000	74000000
F1PY28	BCAT1	18.8113	21.7632	NA	NA	NA	66000000	67000000	64000000	46000000	52000000	34000000	64000000	49000000	59000000	69000000	97000000	98000000	79000000	53000000	57000000	46000000	65000000	48000000	70000000	45000000	50000000	79000000	61000000	64000000	77000000	53000000	29000000	83000000	NA	80000000	56000000	89000000	86000000
F1PBJ4	FUS	38.8969	36.0957	35000000	59000000	27000000	40000000	140000000	120000000	120000000	130000000	42000000	65000000	NA	54000000	57000000	45000000	31000000	79000000	46000000	72000000	16000000	26000000	NA	74000000	78000000	55000000	83000000	NA	NA	99000000	24000000	50000000	17000000	47000000	86000000	25000000	44000000	32000000
F1PV92	CS	27.0929	17.5179	83000000	87000000	40000000	61000000	36000000	42000000	60000000	48000000	53000000	77000000	120000000	36000000	75000000	81000000	140000000	62000000	73000000	44000000	72000000	50000000	48000000	NA	90000000	70000000	99000000	61000000	68000000	80000000	71000000	130000000	64000000	110000000	100000000	86000000	85000000	78000000
E2RHY7	SERPINH1	23.1916	17.154	1300000000	1100000000	1600000000	1600000000	1800000000	1800000000	1300000000	1600000000	940000000	1300000000	680000000	1400000000	1800000000	2000000000	2200000000	2400000000	1900000000	2100000000	580000000	1400000000	1400000000	1200000000	1400000000	1200000000	1400000000	790000000	1300000000	1700000000	920000000	1100000000	2100000000	1000000000	1800000000	1000000000	1500000000	1600000000
F6UU15	MBNL1	55.5748	29.1999	9700000	NA	27000000	19000000	58000000	NA	NA	39000000	NA	50000000	NA	NA	77000000	68000000	28000000	NA	28000000	45000000	19000000	48000000	NA	NA	27000000	21000000	46000000	42000000	52000000	NA	7300000	48000000	NA	7900000	46000000	21000000	58000000	44000000
E2RQW2	CHORDC1	62.2326	85.7304	NA	8100000	4800000	10000000	9100000	29000000	NA	NA	NA	4000000	NA	NA	NA	NA	8400000	15000000	NA	150000000	NA	NA	85000000	11000000	23000000	89000000	5900000	5500000	6000000	NA	NA	11000000	5500000	3400000	NA	7300000	23000000	NA
E2R9J8	PRMT5	59.6294	23.6597	13000000	18000000	45000000	23000000	21000000	69000000	43000000	24000000	33000000	36000000	NA	NA	33000000	NA	17000000	61000000	NA	NA	16000000	60000000	45000000	42000000	36000000	44000000	62000000	48000000	58000000	83000000	NA	20000000	22000000	12000000	92000000	27000000	110000000	7100000
F1PCG4	PRDX2	45.4075	26.4393	81000000	52000000	340000000	200000000	230000000	230000000	270000000	360000000	120000000	19000000	150000000	260000000	270000000	300000000	400000000	230000000	390000000	220000000	170000000	220000000	390000000	270000000	400000000	140000000	410000000	350000000	350000000	220000000	100000000	170000000	240000000	200000000	380000000	110000000	410000000	140000000
F1Q139	PITPNA	36.6094	23.0506	7400000	28000000	21000000	41000000	39000000	44000000	4400000	20000000	NA	53000000	51000000	48000000	68000000	56000000	17000000	61000000	69000000	35000000	NA	61000000	39000000	75000000	42000000	53000000	42000000	36000000	43000000	74000000	28000000	24000000	65000000	32000000	36000000	40000000	54000000	43000000
F1PZC3	MIA3	51.5268	26.1665	NA	26000000	21000000	45000000	49000000	51000000	NA	NA	NA	NA	NA	NA	20000000	NA	63000000	33000000	45000000	53000000	20000000	9600000	8500000	NA	NA	21000000	48000000	9900000	NA	64000000	NA	5300000	34000000	21000000	25000000	13000000	51000000	34000000
E2RA07	EWSR1	28.9032	21.9668	19000000	22000000	23000000	NA	20000000	34000000	18000000	24000000	23000000	27000000	20000000	32000000	35000000	3200000	23000000	45000000	NA	NA	24000000	NA	15000000	NA	30000000	25000000	28000000	NA	NA	37000000	22000000	NA	38000000	25000000	19000000	21000000	25000000	22000000
J9P0T2	DCTD	19.7633	29.8527	8200000	8600000	7100000	14000000	NA	13000000	6800000	NA	5200000	13000000	NA	13000000	10000000	15000000	NA	NA	NA	11000000	5200000	10000000	NA	11000000	9900000	NA	11000000	NA	11000000	NA	4200000	NA	NA	11000000	15000000	5500000	NA	14000000
E2RSP4	KARS	62.1458	36.9196	97000000	33000000	16000000	250000000	290000000	92000000	54000000	150000000	120000000	100000000	130000000	140000000	99000000	240000000	280000000	28000000	220000000	270000000	140000000	240000000	130000000	280000000	140000000	24000000	95000000	160000000	150000000	230000000	15000000	17000000	120000000	23000000	160000000	69000000	180000000	320000000
E2RC92	PFDN5	50.2343	19.6305	97000000	19000000	71000000	110000000	53000000	100000000	83000000	110000000	NA	15000000	84000000	96000000	53000000	160000000	35000000	19000000	81000000	140000000	99000000	30000000	140000000	120000000	78000000	62000000	120000000	93000000	150000000	160000000	86000000	9800000	140000000	120000000	140000000	73000000	160000000	190000000
E2QW49	PA2G4	31.754	22.1535	45000000	16000000	49000000	150000000	22000000	130000000	58000000	94000000	50000000	80000000	66000000	80000000	110000000	150000000	54000000	100000000	75000000	140000000	54000000	82000000	64000000	94000000	85000000	43000000	85000000	79000000	74000000	41000000	63000000	89000000	98000000	83000000	77000000	59000000	100000000	90000000
F1PXU1	SPTBN1	37.2043	30.378	16000000	6900000	39000000	41000000	54000000	30000000	5700000	26000000	18000000	49000000	29000000	54000000	64000000	90000000	100000000	32000000	67000000	76000000	21000000	47000000	37000000	53000000	31000000	27000000	51000000	42000000	46000000	51000000	47000000	43000000	87000000	54000000	60000000	19000000	100000000	100000000
E2R5M7	TXNL1	59.8207	16.0591	11000000	62000000	5600000	21000000	30000000	51000000	43000000	NA	12000000	33000000	NA	24000000	24000000	85000000	28000000	82000000	58000000	7800000	52000000	73000000	21000000	72000000	23000000	52000000	59000000	54000000	22000000	66000000	58000000	15000000	89000000	55000000	53000000	38000000	29000000	88000000
J9NSL5	MRPL10	44.3943	48.7015	3700000	4600000	3000000	18000000	8300000	16000000	NA	17000000	NA	4000000	NA	5900000	25000000	8200000	3800000	5500000	4400000	12000000	NA	7900000	6000000	NA	5800000	2800000	5900000	NA	20000000	15000000	NA	5400000	NA	NA	21000000	NA	17000000	17000000
Q9N280	GLAST	60.1396	86.1531	10000000	11000000	88000000	NA	NA	7300000	5600000	9200000	7100000	5200000	NA	NA	NA	NA	48000000	NA	4200000	92000000	13000000	12000000	15000000	6500000	NA	11000000	87000000	NA	16000000	NA	7300000	4100000	NA	5200000	NA	16000000	NA	21000000
F1P7B0	RPL5	63.6987	30.3334	350000000	390000000	280000000	490000000	570000000	520000000	300000000	390000000	220000000	38000000	310000000	340000000	370000000	450000000	27000000	60000000	440000000	55000000	320000000	530000000	480000000	510000000	51000000	330000000	89000000	430000000	510000000	540000000	39000000	450000000	50000000	24000000	260000000	280000000	510000000	62000000
J9JHQ3	DCAKD	34.8156	38.8082	10000000	12000000	NA	NA	13000000	NA	NA	9000000	7400000	9500000	13000000	4300000	9400000	7400000	19000000	NA	6600000	9000000	12000000	4300000	11000000	NA	NA	13000000	15000000	5300000	17000000	NA	NA	2400000	NA	NA	NA	14000000	7100000	13000000
F1PCZ5	MAP4	27.5578	20.1379	97000000	78000000	77000000	140000000	150000000	130000000	70000000	100000000	43000000	150000000	130000000	81000000	140000000	210000000	140000000	140000000	150000000	110000000	76000000	110000000	130000000	73000000	120000000	61000000	120000000	110000000	98000000	110000000	58000000	120000000	84000000	76000000	130000000	77000000	210000000	79000000
E2RH48	PSMC4	26.0256	18.5165	120000000	47000000	120000000	120000000	84000000	120000000	26000000	87000000	35000000	120000000	86000000	89000000	83000000	120000000	140000000	70000000	110000000	73000000	79000000	99000000	94000000	130000000	150000000	90000000	110000000	120000000	110000000	100000000	91000000	56000000	110000000	69000000	100000000	75000000	110000000	94000000
E2RB98	CYP51A1	64.4231	41.5209	67000000	11000000	51000000	23000000	15000000	83000000	30000000	23000000	10000000	18000000	NA	42000000	25000000	39000000	6300000	46000000	40000000	28000000	3200000	17000000	42000000	59000000	35000000	1500000	23000000	44000000	36000000	13000000	NA	3700000	14000000	NA	NA	57000000	NA	25000000
F1PZQ3	CTNNA2	27.9241	13.9191	NA	35000000	24000000	47000000	44000000	13000000	NA	NA	NA	NA	32000000	31000000	39000000	53000000	NA	37000000	41000000	13000000	NA	45000000	43000000	46000000	42000000	29000000	44000000	38000000	NA	35000000	NA	14000000	NA	NA	NA	NA	NA	NA
F6Y140	KHSRP	30.4759	21.5872	38000000	39000000	38000000	61000000	59000000	44000000	17000000	22000000	22000000	16000000	25000000	38000000	33000000	44000000	35000000	48000000	8500000	42000000	30000000	69000000	64000000	68000000	37000000	24000000	55000000	31000000	54000000	47000000	22000000	39000000	38000000	27000000	38000000	26000000	40000000	20000000
E2RSV0	IPO4	53.7417	29.1832	8300000	6800000	36000000	16000000	2300000	23000000	25000000	15000000	27000000	11000000	NA	9700000	9300000	NA	NA	NA	NA	NA	22000000	67000000	NA	44000000	10000000	8400000	43000000	19000000	29000000	7300000	9800000	2000000	14000000	NA	11000000	13000000	23000000	NA
F6UXI8	IMPDH2	29.6853	16.5739	57000000	83000000	49000000	120000000	78000000	51000000	75000000	73000000	35000000	75000000	78000000	64000000	65000000	76000000	120000000	69000000	NA	74000000	69000000	69000000	87000000	120000000	210000000	85000000	110000000	100000000	100000000	97000000	53000000	120000000	130000000	31000000	81000000	69000000	110000000	57000000
E2RSX0	ASNA1	47.9855	30.09	29000000	23000000	23000000	56000000	3700000	NA	27000000	36000000	NA	16000000	NA	NA	63000000	79000000	52000000	34000000	37000000	57000000	45000000	79000000	96000000	63000000	58000000	17000000	120000000	65000000	60000000	82000000	10000000	61000000	41000000	17000000	44000000	12000000	55000000	85000000
E2R5Q1	CNN2	39.8626	20.3536	160000000	130000000	130000000	170000000	130000000	150000000	56000000	120000000	45000000	150000000	120000000	110000000	240000000	47000000	250000000	110000000	270000000	280000000	93000000	160000000	140000000	170000000	170000000	88000000	33000000	220000000	140000000	160000000	NA	100000000	250000000	120000000	120000000	62000000	180000000	290000000
E2RBV0	WDR61	32.0135	25.4935	30000000	34000000	29000000	65000000	41000000	38000000	22000000	30000000	18000000	23000000	23000000	44000000	62000000	46000000	12000000	38000000	74000000	40000000	55000000	38000000	31000000	41000000	38000000	25000000	39000000	28000000	56000000	46000000	NA	37000000	NA	22000000	30000000	28000000	74000000	43000000
F6ULR2	RFC2	22.3079	19.4483	20000000	21000000	18000000	17000000	23000000	13000000	12000000	17000000	12000000	9700000	13000000	11000000	11000000	22000000	16000000	20000000	31000000	NA	18000000	21000000	22000000	30000000	20000000	16000000	25000000	22000000	21000000	24000000	18000000	12000000	17000000	8000000	17000000	16000000	19000000	18000000
E2RFI6	TIMM50	40.0545	50.2655	90000000	57000000	14000000	NA	NA	120000000	NA	NA	39000000	NA	42000000	NA	NA	130000000	69000000	130000000	NA	NA	77000000	NA	120000000	NA	NA	40000000	NA	NA	110000000	NA	31000000	NA	87000000	NA	75000000	41000000	100000000	110000000
E2R434	ZDHHC5	37.4313	50.7457	11000000	3300000	9800000	12000000	24000000	23000000	2000000	1300000	NA	12000000	9200000	8200000	7200000	12000000	9300000	NA	2400000	7900000	10000000	15000000	11000000	16000000	11000000	NA	16000000	15000000	16000000	40000000	7200000	NA	5400000	10000000	8200000	5700000	11000000	11000000
F1PE09	PGD	22.9316	17.0831	74000000	100000000	64000000	140000000	140000000	87000000	83000000	96000000	67000000	73000000	81000000	74000000	170000000	120000000	130000000	77000000	110000000	91000000	110000000	190000000	160000000	220000000	180000000	130000000	190000000	160000000	190000000	120000000	79000000	63000000	81000000	73000000	110000000	48000000	130000000	76000000
F1PQN5	CFL1	45.4603	31.8997	250000000	270000000	250000000	540000000	1400000000	510000000	590000000	390000000	170000000	870000000	880000000	700000000	720000000	1100000000	380000000	890000000	420000000	1000000000	380000000	840000000	1000000000	1200000000	1300000000	340000000	1100000000	1000000000	1200000000	400000000	240000000	740000000	140000000	230000000	860000000	320000000	1400000000	840000000
E2RKA9	TOMM22	42.5719	36.4172	46000000	33000000	36000000	59000000	35000000	67000000	58000000	34000000	27000000	42000000	38000000	41000000	52000000	110000000	53000000	51000000	31000000	29000000	37000000	91000000	59000000	53000000	41000000	NA	56000000	24000000	6600000	41000000	9900000	14000000	2400000	26000000	9400000	31000000	41000000	38000000
F6XTD9	NUP155	60.5783	31.317	36000000	36000000	8300000	8000000	54000000	9600000	5700000	7600000	20000000	10000000	7000000	16000000	5600000	11000000	29000000	10000000	6700000	57000000	33000000	51000000	52000000	14000000	45000000	36000000	49000000	41000000	43000000	60000000	25000000	7900000	53000000	34000000	37000000	30000000	9100000	37000000
E2QXF3	RPL15	28.3858	18.7607	75000000	96000000	50000000	130000000	180000000	120000000	21000000	120000000	72000000	140000000	63000000	110000000	81000000	94000000	64000000	120000000	100000000	130000000	71000000	110000000	120000000	130000000	110000000	96000000	130000000	92000000	140000000	110000000	58000000	94000000	63000000	84000000	94000000	76000000	120000000	61000000
E2R8Y3	SEC22B	27.3421	17.8611	79000000	73000000	58000000	71000000	83000000	95000000	38000000	77000000	28000000	64000000	65000000	66000000	140000000	83000000	78000000	80000000	100000000	67000000	42000000	79000000	68000000	79000000	73000000	55000000	65000000	16000000	97000000	89000000	52000000	66000000	97000000	66000000	97000000	50000000	80000000	65000000
E2R538	NDUFA11	28.5751	36.8942	62000000	68000000	56000000	NA	43000000	69000000	NA	18000000	25000000	NA	NA	17000000	50000000	94000000	110000000	71000000	83000000	76000000	37000000	73000000	78000000	77000000	70000000	35000000	75000000	69000000	68000000	NA	15000000	54000000	NA	58000000	72000000	36000000	69000000	57000000
E2R507	FABP3	60.8621	38.5439	46000000	73000000	220000000	69000000	120000000	120000000	160000000	57000000	96000000	51000000	47000000	24000000	230000000	380000000	37000000	290000000	37000000	58000000	120000000	130000000	53000000	52000000	74000000	190000000	82000000	98000000	77000000	300000000	98000000	61000000	38000000	15000000	23000000	29000000	190000000	65000000
E2R8R8	RPS9	29.0165	18.642	93000000	83000000	31000000	110000000	140000000	100000000	84000000	140000000	68000000	110000000	110000000	110000000	72000000	78000000	90000000	110000000	94000000	88000000	87000000	130000000	90000000	100000000	60000000	82000000	61000000	110000000	150000000	130000000	32000000	110000000	96000000	39000000	66000000	45000000	85000000	67000000
E2R8C9	MOGS	41.8349	19.759	68000000	42000000	9100000	24000000	42000000	34000000	41000000	48000000	64000000	36000000	34000000	35000000	31000000	32000000	76000000	59000000	6600000	66000000	18000000	NA	46000000	47000000	38000000	NA	22000000	57000000	55000000	38000000	14000000	31000000	27000000	33000000	27000000	30000000	77000000	23000000
E2RFH3	EDC3	32.0449	33.0146	17000000	20000000	12000000	23000000	NA	20000000	10000000	NA	2800000	NA	16000000	NA	16000000	9800000	11000000	NA	NA	NA	17000000	NA	19000000	25000000	28000000	1300000	15000000	NA	20000000	NA	7700000	5800000	NA	11000000	17000000	20000000	24000000	30000000
F1P9T5	FKBP11	19.1414	24.1194	72000000	81000000	89000000	74000000	73000000	68000000	42000000	53000000	46000000	56000000	27000000	52000000	88000000	86000000	110000000	58000000	73000000	79000000	39000000	62000000	73000000	27000000	53000000	64000000	60000000	56000000	62000000	57000000	30000000	41000000	57000000	69000000	62000000	57000000	63000000	86000000
F1PLJ9	IARS	31.3748	21.4031	53000000	75000000	37000000	26000000	51000000	40000000	58000000	79000000	47000000	65000000	31000000	36000000	71000000	47000000	97000000	91000000	86000000	75000000	77000000	110000000	68000000	54000000	85000000	85000000	100000000	83000000	130000000	120000000	54000000	30000000	42000000	83000000	82000000	73000000	110000000	83000000
F1PYU3	FSCN1	25.8633	18.4906	160000000	180000000	120000000	300000000	350000000	380000000	200000000	220000000	120000000	200000000	220000000	300000000	220000000	340000000	270000000	250000000	210000000	260000000	130000000	210000000	240000000	240000000	170000000	160000000	270000000	140000000	280000000	320000000	120000000	220000000	310000000	160000000	240000000	170000000	320000000	300000000
F1PCT3	TUBG1	39.0361	26.9936	39000000	54000000	19000000	69000000	66000000	52000000	39000000	50000000	4400000	44000000	23000000	NA	48000000	55000000	59000000	61000000	47000000	49000000	24000000	61000000	37000000	56000000	10000000	15000000	57000000	36000000	66000000	55000000	36000000	28000000	35000000	NA	NA	36000000	49000000	52000000
F1PJ80	CLPTM1	49.5873	43.2164	NA	NA	9600000	29000000	55000000	59000000	37000000	NA	11000000	50000000	39000000	27000000	57000000	35000000	19000000	44000000	57000000	17000000	NA	19000000	18000000	19000000	33000000	13000000	23000000	39000000	62000000	47000000	16000000	10000000	6800000	6200000	15000000	21000000	6500000	7700000
F1PTZ9	GAPDH	37.1159	26.9094	2000000000	3000000000	2300000000	5300000000	5900000000	5900000000	2900000000	1700000000	2600000000	3300000000	3000000000	2700000000	3000000000	3900000000	4800000000	2800000000	3400000000	2000000000	1700000000	2700000000	2500000000	2500000000	3700000000	1300000000	2900000000	2200000000	2800000000	1900000000	100000000	950000000	1500000000	420000000	2000000000	280000000	3500000000	1400000000
F1PM56	CPT1A	37.5952	21.238	4300000	NA	8800000	16000000	NA	14000000	NA	14000000	8800000	10000000	8800000	NA	12000000	8900000	9800000	15000000	8800000	18000000	NA	NA	NA	15000000	3000000	13000000	NA	NA	9600000	24000000	3300000	19000000	24000000	18000000	16000000	6300000	20000000	NA
F1PL92	ALYREF	14.2528	12.4207	160000000	150000000	98000000	160000000	180000000	160000000	97000000	120000000	85000000	110000000	110000000	100000000	98000000	120000000	130000000	150000000	140000000	130000000	90000000	98000000	130000000	120000000	110000000	90000000	110000000	100000000	100000000	130000000	77000000	130000000	130000000	99000000	120000000	82000000	110000000	100000000
F6PME1	LGALS3	41.093	39.8778	48000000	60000000	11000000	83000000	130000000	97000000	52000000	130000000	54000000	NA	NA	120000000	68000000	50000000	110000000	91000000	110000000	60000000	25000000	53000000	180000000	120000000	110000000	NA	120000000	110000000	170000000	36000000	25000000	NA	100000000	NA	44000000	14000000	NA	22000000
F1PNA2	ABCC4	19.652	28.3352	3300000	5200000	NA	12000000	9900000	NA	7400000	NA	6700000	11000000	NA	NA	8200000	20000000	23000000	NA	14000000	12000000	NA	11000000	NA	15000000	NA	NA	14000000	11000000	NA	16000000	13000000	6200000	11000000	11000000	12000000	18000000	19000000	19000000
E2RHK9	RANBP1	44.307	52.8012	65000000	81000000	25000000	83000000	68000000	70000000	41000000	NA	45000000	42000000	83000000	86000000	23000000	NA	30000000	45000000	NA	51000000	73000000	50000000	NA	NA	73000000	26000000	270000000	57000000	97000000	38000000	NA	NA	48000000	24000000	51000000	14000000	380000000	29000000
E2RIQ8	RPS5	35.5665	27.0303	1900000000	790000000	530000000	1300000000	900000000	790000000	440000000	780000000	1200000000	580000000	550000000	760000000	990000000	850000000	880000000	240000000	920000000	940000000	710000000	600000000	620000000	1200000000	700000000	830000000	1700000000	860000000	940000000	650000000	530000000	200000000	1600000000	1600000000	600000000	950000000	1200000000	670000000
E2RHZ1	CSNK2A1	63.4095	33.4959	56000000	25000000	NA	75000000	66000000	100000000	90000000	NA	31000000	110000000	NA	120000000	14000000	98000000	18000000	22000000	120000000	54000000	22000000	38000000	120000000	53000000	NA	35000000	32000000	64000000	94000000	130000000	25000000	17000000	NA	20000000	73000000	11000000	25000000	49000000
F1PS73	CSTB	57.0188	80.4019	NA	8500000	13000000	NA	15000000	11000000	3800000	NA	8100000	NA	47000000	NA	29000000	14000000	13000000	30000000	2700000	130000000	NA	14000000	170000000	23000000	NA	15000000	11000000	9400000	11000000	NA	9400000	NA	22000000	NA	150000000	6900000	11000000	NA
Q5WR10	DDX39B	35.0853	29.9728	180000000	140000000	77000000	260000000	140000000	130000000	82000000	120000000	120000000	110000000	63000000	100000000	100000000	220000000	230000000	340000000	240000000	110000000	85000000	160000000	160000000	150000000	210000000	61000000	210000000	150000000	170000000	110000000	69000000	72000000	110000000	85000000	110000000	72000000	160000000	270000000
E2RD79	MCM6	23.9803	13.0272	70000000	80000000	87000000	110000000	100000000	93000000	67000000	78000000	41000000	49000000	47000000	63000000	61000000	88000000	59000000	42000000	59000000	70000000	69000000	110000000	80000000	120000000	100000000	75000000	110000000	98000000	92000000	90000000	33000000	74000000	83000000	49000000	51000000	33000000	80000000	63000000
P49819	DLD	42.5085	32.9171	67000000	34000000	62000000	96000000	150000000	110000000	76000000	93000000	NA	120000000	13000000	110000000	110000000	83000000	160000000	130000000	76000000	80000000	19000000	120000000	85000000	130000000	100000000	58000000	57000000	56000000	120000000	11000000	50000000	27000000	62000000	16000000	37000000	110000000	82000000	74000000
F1PHY6	NBAS	34.1221	40.3222	3400000	11000000	NA	8500000	9000000	13000000	2100000	3600000	NA	6000000	6600000	5500000	6500000	4700000	12000000	4400000	5900000	6100000	2600000	6200000	6500000	4900000	5300000	5600000	8700000	NA	9700000	6800000	4700000	1300000	1900000	3000000	NA	6200000	4800000	11000000
F1Q284	CUL4A	30.0782	22.0056	23000000	16000000	7800000	18000000	22000000	15000000	7600000	14000000	7300000	14000000	14000000	18000000	14000000	18000000	28000000	15000000	27000000	20000000	12000000	14000000	18000000	17000000	19000000	23000000	19000000	14000000	20000000	17000000	11000000	13000000	9000000	39000000	19000000	31000000	22000000	18000000
E2QWL1	TMOD3	40.6892	35.1079	64000000	44000000	95000000	87000000	63000000	NA	23000000	46000000	30000000	23000000	50000000	57000000	43000000	NA	66000000	78000000	100000000	23000000	37000000	65000000	77000000	91000000	70000000	NA	67000000	56000000	8600000	37000000	NA	49000000	71000000	29000000	87000000	4200000	31000000	25000000
E2RBA8	PDLIM5	48.462	31.843	28000000	27000000	12000000	52000000	31000000	31000000	16000000	20000000	23000000	50000000	5600000	7400000	2800000	24000000	24000000	34000000	NA	NA	39000000	44000000	27000000	23000000	43000000	18000000	32000000	45000000	46000000	9100000	31000000	25000000	17000000	17000000	57000000	27000000	50000000	53000000
J9NSX4	SNRPB2	13.3601	14.9246	NA	NA	NA	58000000	71000000	64000000	NA	50000000	NA	40000000	37000000	NA	NA	NA	NA	66000000	42000000	47000000	NA	64000000	59000000	NA	56000000	NA	56000000	NA	55000000	61000000	NA	44000000	48000000	29000000	38000000	NA	51000000	43000000
J9P1J5	DSTN	58.176	28.8223	NA	22000000	NA	NA	32000000	NA	11000000	11000000	7700000	14000000	42000000	NA	20000000	NA	NA	17000000	27000000	NA	22000000	11000000	34000000	10000000	35000000	41000000	6400000	NA	56000000	NA	NA	NA	NA	NA	NA	18000000	56000000	23000000
E2R236	TIMM10	61.5531	47.6148	1700000	16000000	NA	11000000	22000000	5400000	NA	5900000	9000000	4800000	18000000	NA	2900000	NA	25000000	NA	8600000	4000000	17000000	6500000	NA	6400000	6500000	16000000	27000000	NA	36000000	NA	3400000	2800000	NA	4600000	20000000	7200000	NA	13000000
J9NTD9	HIST1H2BF	48.6993	33.3586	68000000	110000000	84000000	NA	170000000	190000000	22000000	NA	80000000	110000000	80000000	110000000	NA	NA	99000000	77000000	50000000	20000000	NA	83000000	17000000	NA	NA	37000000	49000000	12000000	51000000	24000000	64000000	NA	NA	NA	NA	70000000	43000000	NA
E2RIU5	UBE2M	16.7642	14.8433	110000000	110000000	NA	150000000	140000000	150000000	110000000	120000000	75000000	110000000	NA	100000000	140000000	180000000	140000000	180000000	160000000	150000000	100000000	170000000	150000000	110000000	160000000	120000000	170000000	160000000	140000000	190000000	110000000	140000000	160000000	94000000	140000000	98000000	200000000	160000000
E2RQV7	NOP58	42.4538	27.7841	59000000	50000000	36000000	92000000	99000000	150000000	33000000	74000000	27000000	78000000	68000000	31000000	46000000	130000000	50000000	120000000	44000000	59000000	39000000	92000000	82000000	97000000	88000000	37000000	58000000	78000000	58000000	81000000	40000000	51000000	66000000	10000000	27000000	62000000	88000000	66000000
E2R496	CPSF2	28.4984	27.7814	NA	NA	8200000	17000000	20000000	13000000	7600000	3200000	NA	5900000	6200000	NA	8700000	NA	14000000	9900000	10000000	7300000	NA	NA	NA	15000000	23000000	NA	22000000	18000000	NA	16000000	NA	7400000	NA	NA	NA	NA	8900000	NA
F1PRT4	ARCN1	41.519	20.493	64000000	79000000	99000000	150000000	34000000	160000000	150000000	160000000	54000000	240000000	190000000	160000000	120000000	130000000	48000000	190000000	190000000	27000000	100000000	190000000	120000000	190000000	220000000	75000000	130000000	210000000	150000000	180000000	82000000	78000000	190000000	110000000	140000000	99000000	160000000	62000000
F1PC59	PRDX6	22.7661	16.4223	300000000	330000000	230000000	400000000	430000000	370000000	220000000	300000000	200000000	250000000	240000000	220000000	260000000	270000000	440000000	260000000	260000000	280000000	240000000	420000000	410000000	390000000	280000000	270000000	300000000	320000000	420000000	350000000	170000000	130000000	240000000	200000000	280000000	220000000	450000000	220000000
F1PRS5	ATP13A1	32.0183	52.8113	35000000	24000000	18000000	32000000	55000000	43000000	44000000	30000000	22000000	NA	8700000	31000000	NA	51000000	NA	22000000	20000000	25000000	25000000	33000000	32000000	17000000	20000000	NA	NA	NA	6100000	NA	7800000	8300000	NA	19000000	11000000	7700000	46000000	36000000
F1PIJ6	PPA1	47.7113	34.6969	100000000	49000000	46000000	27000000	50000000	24000000	14000000	47000000	13000000	36000000	60000000	22000000	76000000	150000000	110000000	71000000	94000000	41000000	53000000	65000000	87000000	120000000	37000000	62000000	37000000	27000000	110000000	170000000	73000000	22000000	88000000	110000000	89000000	120000000	180000000	120000000
J9PA46	APEX1	38.9419	34.3962	85000000	130000000	150000000	220000000	200000000	190000000	160000000	66000000	29000000	120000000	110000000	84000000	39000000	110000000	30000000	NA	130000000	120000000	77000000	150000000	97000000	110000000	150000000	73000000	66000000	170000000	140000000	130000000	7400000	78000000	190000000	NA	120000000	50000000	85000000	66000000
E2RDU7	PALLD	47.5812	36.9344	17000000	46000000	50000000	64000000	86000000	73000000	NA	21000000	NA	5100000	44000000	80000000	120000000	NA	95000000	NA	44000000	71000000	NA	86000000	NA	NA	67000000	NA	NA	46000000	81000000	150000000	38000000	110000000	3700000	84000000	110000000	36000000	110000000	92000000
F1Q1M2	IARS2	32.9693	34.2984	11000000	11000000	9600000	22000000	22000000	18000000	16000000	9600000	8400000	8600000	12000000	19000000	16000000	30000000	24000000	25000000	14000000	22000000	9300000	17000000	23000000	27000000	33000000	9900000	15000000	19000000	13000000	76000000	13000000	24000000	14000000	13000000	13000000	17000000	36000000	26000000
F1PF02	PSMB1	35.9517	38.8388	15000000	15000000	22000000	52000000	54000000	59000000	NA	NA	19000000	54000000	32000000	43000000	4100000	31000000	NA	49000000	41000000	34000000	42000000	36000000	54000000	52000000	48000000	43000000	60000000	31000000	28000000	23000000	30000000	14000000	NA	NA	22000000	8900000	52000000	55000000
F1PUM5	WDR70	21.227	42.626	NA	5400000	NA	7800000	14000000	8200000	NA	3300000	NA	NA	3400000	NA	NA	NA	12000000	9400000	8800000	10000000	NA	12000000	NA	12000000	NA	NA	13000000	15000000	9400000	NA	1900000	NA	8100000	6000000	NA	NA	8600000	NA
E2R9N5	CPNE1	78.7436	56.9528	12000000	27000000	130000000	200000000	26000000	370000000	9300000	21000000	79000000	57000000	95000000	13000000	140000000	49000000	20000000	54000000	33000000	39000000	19000000	44000000	76000000	31000000	68000000	21000000	140000000	41000000	63000000	210000000	20000000	24000000	25000000	28000000	20000000	36000000	350000000	56000000
E2RSI6	EZR	38.6196	22.859	120000000	73000000	63000000	72000000	100000000	78000000	100000000	72000000	47000000	170000000	52000000	170000000	130000000	160000000	260000000	230000000	73000000	78000000	110000000	58000000	61000000	100000000	160000000	140000000	53000000	60000000	91000000	160000000	88000000	130000000	240000000	84000000	220000000	180000000	120000000	64000000
F1Q1V0	CSE1L	33.6922	25.2739	120000000	130000000	110000000	130000000	140000000	120000000	89000000	120000000	87000000	120000000	120000000	110000000	130000000	84000000	160000000	140000000	350000000	130000000	100000000	130000000	130000000	92000000	140000000	110000000	77000000	130000000	380000000	160000000	35000000	47000000	160000000	77000000	99000000	91000000	170000000	120000000
F1PML6	ECI2	38.0598	29.1333	NA	11000000	26000000	32000000	37000000	34000000	NA	22000000	6400000	25000000	21000000	27000000	22000000	NA	29000000	NA	NA	29000000	19000000	NA	42000000	43000000	20000000	24000000	NA	25000000	28000000	18000000	5300000	NA	15000000	NA	NA	NA	25000000	36000000
E2RKK6	PRKCSH	33.4211	32.9755	NA	26000000	15000000	NA	NA	NA	38000000	45000000	NA	NA	NA	66000000	40000000	NA	NA	72000000	33000000	56000000	29000000	38000000	32000000	NA	51000000	68000000	59000000	30000000	61000000	NA	24000000	NA	55000000	23000000	54000000	5500000	43000000	42000000
E2RGM1	TRMT112	26.1202	27.743	29000000	30000000	NA	51000000	62000000	67000000	31000000	54000000	20000000	51000000	42000000	55000000	NA	35000000	31000000	NA	NA	41000000	25000000	65000000	40000000	60000000	44000000	31000000	59000000	54000000	45000000	NA	17000000	NA	62000000	31000000	33000000	20000000	46000000	32000000
F1PLM5	ADH5	17.4788	19.8588	51000000	82000000	24000000	74000000	83000000	78000000	46000000	57000000	45000000	62000000	57000000	58000000	75000000	61000000	92000000	55000000	81000000	63000000	63000000	87000000	84000000	100000000	91000000	70000000	86000000	83000000	90000000	60000000	62000000	73000000	62000000	51000000	64000000	72000000	130000000	120000000
E2RJQ2	FUBP1	48.9058	46.4604	20000000	4600000	87000000	24000000	21000000	42000000	20000000	8700000	32000000	22000000	14000000	14000000	14000000	21000000	13000000	8200000	NA	NA	12000000	12000000	13000000	16000000	25000000	27000000	10000000	2400000	20000000	9400000	6200000	NA	3300000	42000000	49000000	NA	10000000	NA
E2RN02	PAFAH1B2	36.0977	28.4124	13000000	49000000	42000000	19000000	24000000	23000000	7100000	19000000	7400000	21000000	14000000	22000000	NA	20000000	17000000	21000000	18000000	14000000	19000000	22000000	25000000	67000000	9800000	NA	21000000	22000000	24000000	23000000	6600000	8100000	NA	6800000	10000000	9900000	17000000	14000000
E2R8P1	RRM1	39.3473	37.6443	62000000	68000000	52000000	35000000	29000000	33000000	15000000	29000000	30000000	55000000	49000000	20000000	41000000	33000000	33000000	61000000	5400000	18000000	47000000	34000000	71000000	78000000	54000000	74000000	36000000	21000000	36000000	8100000	25000000	45000000	39000000	34000000	5900000	66000000	62000000	35000000
F1P8U8	MCM5	40.9961	19.2878	78000000	93000000	79000000	22000000	92000000	79000000	15000000	100000000	68000000	71000000	72000000	83000000	NA	24000000	100000000	63000000	21000000	92000000	65000000	75000000	76000000	26000000	59000000	44000000	79000000	48000000	19000000	23000000	65000000	80000000	88000000	58000000	96000000	75000000	60000000	67000000
E2RGD3	TWF2	18.5314	18.2081	NA	NA	NA	20000000	19000000	20000000	NA	13000000	NA	15000000	17000000	16000000	25000000	25000000	20000000	27000000	22000000	26000000	15000000	14000000	18000000	18000000	20000000	17000000	15000000	15000000	20000000	22000000	13000000	14000000	7200000	21000000	26000000	26000000	24000000	14000000
E2R685	SLC25A4	43.6609	28.922	26000000	12000000	36000000	38000000	NA	27000000	NA	NA	31000000	40000000	20000000	22000000	93000000	33000000	50000000	26000000	17000000	63000000	10000000	NA	14000000	NA	15000000	38000000	NA	14000000	NA	26000000	43000000	18000000	21000000	NA	NA	27000000	29000000	16000000
E2RPQ7	CIRH1A	15.512	19.8332	NA	NA	11000000	9800000	12000000	NA	NA	NA	NA	11000000	9000000	10000000	11000000	NA	12000000	NA	14000000	13000000	NA	NA	NA	12000000	10000000	NA	6500000	NA	NA	NA	NA	11000000	26000000	8500000	17000000	10000000	12000000	11000000
F1PVX5	SEL1L	37.3551	27.3755	19000000	20000000	14000000	35000000	46000000	31000000	23000000	14000000	13000000	27000000	14000000	26000000	31000000	24000000	22000000	25000000	13000000	9200000	13000000	25000000	35000000	33000000	35000000	13000000	36000000	29000000	48000000	24000000	5600000	14000000	22000000	11000000	16000000	6600000	21000000	10000000
F1P7S9	PPP1CB	46.5198	31.2015	60000000	90000000	36000000	120000000	60000000	4200000	NA	32000000	48000000	65000000	23000000	70000000	53000000	74000000	28000000	36000000	54000000	NA	49000000	120000000	62000000	36000000	25000000	65000000	87000000	NA	19000000	41000000	36000000	29000000	72000000	38000000	27000000	93000000	120000000	110000000
J9P6P2	FKBP8	14.0596	20.7715	23000000	NA	7700000	NA	22000000	18000000	NA	12000000	NA	NA	12000000	13000000	22000000	24000000	25000000	17000000	17000000	15000000	NA	NA	28000000	22000000	23000000	NA	22000000	NA	20000000	18000000	NA	15000000	20000000	NA	NA	NA	19000000	19000000
E2RF46	ASNS	54.2598	19.939	21000000	99000000	69000000	39000000	40000000	97000000	21000000	73000000	73000000	110000000	94000000	35000000	36000000	45000000	110000000	26000000	120000000	79000000	81000000	27000000	35000000	160000000	150000000	100000000	110000000	16000000	110000000	130000000	35000000	63000000	87000000	34000000	85000000	71000000	33000000	80000000
E2QYZ9	NHP2	52.1279	48.6136	54000000	NA	NA	71000000	140000000	70000000	68000000	1300000	NA	84000000	NA	76000000	2100000	56000000	50000000	64000000	NA	96000000	75000000	NA	56000000	130000000	51000000	68000000	100000000	100000000	NA	110000000	1200000	42000000	32000000	17000000	3400000	NA	140000000	110000000
E2R9L7	CLUH	29.572	18.0367	17000000	14000000	16000000	33000000	22000000	32000000	18000000	NA	16000000	20000000	16000000	16000000	16000000	41000000	24000000	37000000	20000000	25000000	11000000	36000000	33000000	44000000	26000000	16000000	26000000	26000000	38000000	27000000	30000000	26000000	11000000	27000000	36000000	15000000	35000000	24000000
E2RJY3	DLX5	33.9666	14.2307	NA	NA	NA	4700000	6500000	NA	NA	NA	NA	NA	NA	5600000	8700000	12000000	6600000	12000000	6400000	7700000	NA	NA	5400000	7300000	5000000	NA	5700000	NA	6100000	9600000	2600000	6000000	6000000	3400000	5800000	1600000	8300000	4900000
E2R561	NAPG	23.3269	20.3388	15000000	13000000	7200000	14000000	11000000	18000000	7800000	13000000	7500000	12000000	12000000	13000000	NA	6300000	NA	6100000	14000000	13000000	NA	16000000	22000000	17000000	24000000	NA	17000000	13000000	15000000	14000000	8300000	10000000	16000000	14000000	11000000	NA	15000000	12000000
E2RBW9	UTP18	70.2611	28.4836	27000000	7600000	NA	13000000	23000000	19000000	NA	13000000	10000000	12000000	4400000	NA	2600000	NA	31000000	18000000	13000000	12000000	6100000	41000000	NA	40000000	11000000	9900000	33000000	NA	NA	19000000	6300000	19000000	22000000	4700000	6500000	5500000	48000000	8200000
F1PX75	PPP2R1A	44.3955	39.6935	36000000	47000000	55000000	200000000	210000000	210000000	14000000	47000000	87000000	89000000	55000000	80000000	45000000	84000000	120000000	89000000	95000000	92000000	120000000	200000000	130000000	65000000	160000000	86000000	180000000	77000000	69000000	170000000	57000000	47000000	18000000	49000000	95000000	100000000	220000000	30000000
F1PH54	ARMC6	21.4112	30.925	NA	NA	NA	15000000	16000000	21000000	6300000	6200000	8300000	12000000	NA	11000000	19000000	NA	16000000	24000000	18000000	11000000	8300000	NA	10000000	20000000	9300000	12000000	13000000	17000000	12000000	21000000	NA	17000000	18000000	9800000	12000000	14000000	17000000	23000000
J9P7P2	CBR1	49.5417	48.7893	94000000	54000000	37000000	66000000	160000000	99000000	9600000	12000000	57000000	110000000	110000000	65000000	110000000	240000000	190000000	120000000	150000000	130000000	85000000	130000000	51000000	310000000	150000000	94000000	30000000	17000000	61000000	130000000	25000000	100000000	230000000	41000000	160000000	110000000	140000000	190000000
F6XKI0	PYCR1	13.148	20.2831	NA	NA	NA	40000000	47000000	44000000	28000000	NA	NA	53000000	47000000	50000000	65000000	81000000	87000000	84000000	55000000	78000000	NA	54000000	50000000	53000000	46000000	NA	46000000	42000000	50000000	81000000	NA	110000000	65000000	NA	NA	NA	79000000	57000000
E2RGJ9	CDK1	57.1171	21.2241	27000000	7800000	21000000	NA	60000000	27000000	28000000	24000000	19000000	50000000	11000000	33000000	30000000	NA	NA	35000000	31000000	38000000	44000000	53000000	24000000	52000000	46000000	3600000	50000000	19000000	43000000	17000000	2000000	18000000	27000000	3400000	26000000	6700000	47000000	3200000
J9NVA0	PRPSAP1	29.6731	14.7808	31000000	55000000	NA	32000000	48000000	8000000	25000000	29000000	28000000	46000000	44000000	63000000	NA	NA	44000000	77000000	22000000	27000000	38000000	39000000	32000000	44000000	34000000	45000000	37000000	35000000	NA	31000000	51000000	NA	65000000	29000000	63000000	51000000	66000000	51000000
F1P6L5	SQSTM1	37.2391	37.4783	37000000	19000000	25000000	110000000	93000000	160000000	130000000	90000000	44000000	57000000	53000000	80000000	84000000	NA	110000000	180000000	130000000	150000000	51000000	NA	150000000	79000000	94000000	120000000	64000000	NA	80000000	230000000	78000000	120000000	150000000	6700000	92000000	NA	120000000	80000000
E2QZQ6	CPNE3	58.2019	39.9852	97000000	47000000	78000000	57000000	23000000	70000000	91000000	6000000	46000000	3700000	6500000	7900000	79000000	100000000	37000000	12000000	NA	48000000	41000000	120000000	5400000	75000000	11000000	16000000	110000000	54000000	70000000	52000000	NA	76000000	NA	53000000	81000000	39000000	110000000	49000000
J9NRN0	CCT8	26.8996	14.4561	71000000	110000000	110000000	100000000	210000000	200000000	120000000	95000000	99000000	130000000	120000000	78000000	150000000	180000000	120000000	120000000	150000000	140000000	130000000	210000000	160000000	170000000	170000000	120000000	140000000	160000000	220000000	210000000	100000000	150000000	190000000	59000000	180000000	120000000	220000000	110000000
J9NUA6	TMEM119	22.2725	24.8742	110000000	140000000	NA	NA	120000000	120000000	28000000	NA	77000000	110000000	66000000	100000000	170000000	130000000	210000000	140000000	210000000	210000000	130000000	NA	NA	140000000	120000000	NA	150000000	140000000	170000000	190000000	140000000	NA	280000000	180000000	200000000	130000000	220000000	190000000
F1PRE1	NAP1L1	35.3318	20.7583	380000000	920000000	370000000	490000000	630000000	1100000000	700000000	420000000	190000000	200000000	220000000	230000000	260000000	310000000	360000000	300000000	330000000	260000000	390000000	1200000000	500000000	690000000	530000000	420000000	470000000	510000000	590000000	750000000	200000000	220000000	310000000	180000000	260000000	430000000	260000000	400000000
E2QWN4	NANS	30.0335	20.8902	40000000	22000000	39000000	56000000	44000000	40000000	29000000	41000000	27000000	39000000	NA	36000000	47000000	58000000	53000000	NA	29000000	22000000	30000000	54000000	28000000	66000000	NA	25000000	60000000	NA	NA	59000000	45000000	29000000	NA	NA	45000000	NA	66000000	28000000
F1PFF2	S100A11	25.3939	18.1272	410000000	560000000	480000000	370000000	510000000	330000000	150000000	290000000	210000000	450000000	470000000	410000000	250000000	440000000	670000000	400000000	430000000	560000000	270000000	250000000	280000000	230000000	370000000	260000000	290000000	180000000	190000000	400000000	280000000	150000000	230000000	350000000	540000000	340000000	440000000	460000000
E2R8D6	HNRNPH1	77.4526	37.3167	9100000	110000000	28000000	270000000	60000000	310000000	260000000	19000000	63000000	21000000	19000000	300000000	240000000	310000000	320000000	320000000	230000000	340000000	14000000	260000000	31000000	280000000	37000000	100000000	230000000	240000000	23000000	290000000	24000000	230000000	350000000	81000000	310000000	220000000	300000000	160000000
E2R268	PDHB	45.136	37.8224	170000000	150000000	110000000	190000000	180000000	200000000	100000000	170000000	60000000	200000000	23000000	99000000	100000000	320000000	290000000	190000000	120000000	29000000	150000000	210000000	120000000	200000000	14000000	130000000	210000000	200000000	210000000	190000000	180000000	150000000	22000000	160000000	22000000	160000000	220000000	220000000
E2RSV2	RAE1	20.7902	29.1884	21000000	NA	NA	NA	NA	52000000	30000000	40000000	17000000	28000000	NA	33000000	61000000	65000000	60000000	NA	44000000	78000000	28000000	NA	46000000	47000000	NA	31000000	50000000	NA	44000000	NA	38000000	40000000	NA	NA	NA	59000000	NA	47000000
E2R0D6	PCNA	36.8156	37.3437	240000000	150000000	170000000	420000000	300000000	600000000	98000000	280000000	210000000	100000000	59000000	210000000	260000000	490000000	290000000	220000000	300000000	220000000	280000000	560000000	490000000	390000000	130000000	160000000	370000000	300000000	560000000	170000000	220000000	260000000	280000000	280000000	240000000	150000000	510000000	270000000
E2R4W1	FAM98A	56.853	33.9389	NA	NA	NA	21000000	24000000	21000000	10000000	4900000	NA	33000000	23000000	12000000	15000000	22000000	27000000	24000000	48000000	20000000	2700000	NA	48000000	30000000	12000000	NA	18000000	17000000	33000000	69000000	2100000	39000000	26000000	NA	NA	5400000	30000000	17000000
F1PQ80	SEC23IP	49.1602	24.6956	NA	48000000	6600000	11000000	15000000	8800000	NA	NA	22000000	19000000	24000000	NA	10000000	14000000	27000000	11000000	25000000	11000000	30000000	9300000	12000000	13000000	13000000	31000000	12000000	12000000	13000000	22000000	34000000	4900000	NA	38000000	15000000	22000000	39000000	33000000
E2R2G5	AIP	16.8264	30.676	NA	25000000	24000000	48000000	50000000	52000000	35000000	47000000	25000000	47000000	NA	48000000	NA	37000000	NA	NA	NA	20000000	34000000	72000000	54000000	46000000	39000000	NA	37000000	46000000	73000000	NA	NA	35000000	51000000	NA	43000000	22000000	NA	NA
F1PD77	PSME2	73.0791	44.5857	34000000	44000000	27000000	51000000	130000000	9400000	9700000	8700000	28000000	NA	8200000	NA	14000000	4400000	14000000	NA	NA	5500000	44000000	NA	9500000	17000000	6800000	49000000	NA	4500000	22000000	NA	19000000	1100000	NA	20000000	7800000	21000000	NA	30000000
F1PCH3	ENO1	32.9344	21.8302	1000000000	2300000000	1700000000	4100000000	4800000000	4600000000	2000000000	3600000000	1300000000	3000000000	1300000000	2400000000	2700000000	2700000000	2100000000	2900000000	2100000000	1200000000	680000000	2200000000	2000000000	2200000000	1500000000	1300000000	2200000000	1900000000	1800000000	1700000000	820000000	1800000000	2100000000	930000000	1300000000	730000000	1500000000	1100000000
E2RRW9	NAGA	37.2981	25.0966	37000000	52000000	31000000	29000000	37000000	56000000	38000000	20000000	NA	30000000	26000000	23000000	33000000	50000000	44000000	33000000	38000000	38000000	9100000	59000000	22000000	31000000	28000000	23000000	51000000	24000000	27000000	43000000	NA	4900000	30000000	30000000	31000000	46000000	42000000	86000000
F1PEW1	FUBP3	42.9168	26.8595	110000000	51000000	25000000	86000000	100000000	28000000	54000000	63000000	NA	49000000	40000000	16000000	53000000	24000000	60000000	83000000	81000000	100000000	37000000	23000000	37000000	80000000	83000000	34000000	21000000	NA	82000000	96000000	NA	74000000	120000000	35000000	47000000	52000000	100000000	52000000
P18466	HLA-A	33.1739	15.0649	26000000	38000000	26000000	40000000	41000000	2600000	22000000	21000000	18000000	30000000	NA	30000000	16000000	54000000	28000000	40000000	30000000	22000000	12000000	21000000	17000000	26000000	27000000	13000000	17000000	NA	22000000	12000000	10000000	22000000	13000000	8400000	NA	11000000	25000000	15000000
P38377	SEC61A1	63.0568	40.3895	23000000	37000000	320000000	70000000	240000000	220000000	190000000	32000000	150000000	340000000	200000000	34000000	140000000	420000000	260000000	240000000	62000000	94000000	73000000	67000000	94000000	110000000	74000000	31000000	20000000	NA	64000000	65000000	20000000	99000000	29000000	NA	22000000	130000000	230000000	41000000
J9JHD9	PSMD12	24.3724	24.4671	92000000	110000000	35000000	130000000	170000000	100000000	42000000	82000000	62000000	66000000	81000000	52000000	87000000	82000000	140000000	73000000	86000000	110000000	100000000	86000000	120000000	97000000	140000000	98000000	130000000	91000000	120000000	78000000	62000000	53000000	52000000	64000000	99000000	110000000	110000000	110000000
F1PME4	DNAJC3	44.2109	39.8613	7200000	18000000	NA	22000000	NA	25000000	11000000	23000000	6800000	28000000	31000000	7100000	NA	32000000	26000000	9100000	5500000	15000000	8900000	13000000	18000000	31000000	36000000	27000000	31000000	21000000	NA	16000000	2000000	9600000	14000000	NA	24000000	26000000	7600000	5300000
F1PAG7	LRPAP1	45.1061	29.5595	30000000	34000000	NA	52000000	56000000	53000000	26000000	NA	NA	35000000	23000000	40000000	25000000	NA	26000000	42000000	NA	NA	NA	24000000	3600000	52000000	22000000	16000000	NA	27000000	45000000	NA	7200000	37000000	NA	23000000	32000000	780000	44000000	34000000
F6XKL7	HUWE1	30.9381	29.0437	35000000	42000000	39000000	35000000	63000000	11000000	13000000	18000000	1900000	25000000	18000000	14000000	47000000	49000000	31000000	48000000	43000000	34000000	37000000	29000000	39000000	66000000	54000000	45000000	42000000	50000000	43000000	63000000	29000000	14000000	35000000	37000000	34000000	24000000	38000000	41000000
E2QWK8	NOP16	19.621	43.5014	29000000	27000000	16000000	NA	53000000	50000000	NA	NA	13000000	26000000	25000000	26000000	NA	50000000	45000000	NA	49000000	NA	29000000	47000000	NA	NA	NA	15000000	51000000	49000000	41000000	NA	25000000	38000000	43000000	23000000	33000000	33000000	61000000	52000000
E2QWJ6	PPP1R12A	42.6624	29.058	32000000	31000000	5200000	23000000	28000000	26000000	27000000	32000000	8500000	29000000	11000000	18000000	51000000	NA	NA	9600000	49000000	11000000	34000000	34000000	35000000	44000000	38000000	14000000	31000000	29000000	46000000	13000000	6400000	19000000	28000000	NA	48000000	NA	34000000	22000000
E2QYH6	SAFB	25.5433	16.3514	NA	NA	NA	8300000	6500000	9500000	NA	7600000	NA	5800000	5500000	NA	6700000	2900000	3400000	8600000	5400000	7800000	4400000	5700000	4200000	NA	4700000	NA	NA	NA	6000000	7500000	4000000	NA	3800000	NA	NA	4500000	6500000	NA
J9P5N6	ARF4	19.9781	25.582	99000000	74000000	56000000	130000000	170000000	140000000	55000000	74000000	31000000	140000000	130000000	130000000	140000000	140000000	130000000	200000000	180000000	170000000	85000000	130000000	120000000	120000000	130000000	71000000	120000000	120000000	130000000	210000000	89000000	160000000	NA	100000000	130000000	130000000	210000000	220000000
F1PTK1	SUCLG2	48.3003	31.7699	2400000	13000000	25000000	35000000	33000000	32000000	22000000	64000000	22000000	36000000	58000000	55000000	51000000	29000000	12000000	34000000	25000000	22000000	11000000	24000000	53000000	26000000	44000000	11000000	21000000	17000000	26000000	31000000	7800000	15000000	44000000	16000000	34000000	9300000	26000000	22000000
E2RKR4	PSMA3	31.8861	17.8543	15000000	18000000	10000000	25000000	27000000	21000000	16000000	18000000	6300000	18000000	19000000	20000000	15000000	16000000	15000000	27000000	18000000	12000000	7500000	10000000	23000000	18000000	19000000	10000000	16000000	20000000	19000000	27000000	6000000	21000000	28000000	4900000	15000000	NA	16000000	14000000
F1P914	MVP	53.8936	31.8728	9100000	NA	NA	13000000	NA	19000000	NA	NA	5400000	NA	NA	NA	NA	NA	NA	NA	24000000	8500000	11000000	18000000	3400000	NA	NA	13000000	13000000	NA	11000000	NA	4800000	15000000	12000000	6700000	15000000	6100000	30000000	NA
E2RF52	PSMA8	21.9842	26.7654	250000000	280000000	270000000	540000000	540000000	410000000	NA	NA	140000000	NA	370000000	350000000	490000000	640000000	420000000	NA	NA	410000000	NA	490000000	430000000	690000000	510000000	280000000	550000000	580000000	470000000	570000000	220000000	430000000	NA	NA	280000000	220000000	610000000	430000000
F1PJ65	IQGAP1	15.8841	19.2191	66000000	65000000	58000000	92000000	130000000	87000000	68000000	58000000	43000000	59000000	56000000	64000000	73000000	88000000	86000000	65000000	65000000	66000000	55000000	77000000	78000000	80000000	90000000	62000000	86000000	71000000	94000000	70000000	41000000	49000000	75000000	47000000	71000000	59000000	83000000	83000000
E2RS43	RBM14	39.4996	9.48879	14000000	21000000	15000000	15000000	35000000	15000000	12000000	27000000	8600000	22000000	19000000	7300000	18000000	27000000	11000000	15000000	12000000	24000000	9200000	26000000	23000000	20000000	20000000	16000000	24000000	15000000	14000000	23000000	12000000	9100000	NA	12000000	16000000	7300000	22000000	20000000
E2QS94	HRSP12	31.5156	30.1487	55000000	94000000	55000000	80000000	180000000	140000000	51000000	85000000	64000000	110000000	85000000	94000000	150000000	69000000	13000000	66000000	82000000	75000000	55000000	91000000	100000000	110000000	100000000	62000000	160000000	170000000	170000000	70000000	31000000	73000000	72000000	83000000	57000000	77000000	140000000	54000000
F1P6A4	COX5A	21.8716	16.218	NA	NA	NA	NA	220000000	220000000	NA	190000000	110000000	240000000	240000000	NA	130000000	150000000	NA	210000000	NA	NA	81000000	270000000	240000000	200000000	160000000	NA	180000000	210000000	120000000	210000000	NA	140000000	190000000	130000000	NA	NA	170000000	NA
E2RRM6	HSPA4L	37.8924	59.6787	NA	NA	NA	16000000	NA	15000000	NA	11000000	NA	3500000	NA	NA	8000000	NA	15000000	7100000	NA	4000000	NA	11000000	3900000	22000000	13000000	30000000	6700000	2200000	NA	NA	20000000	NA	NA	NA	3500000	11000000	11000000	NA
F1PZP8	ERGIC3	50.0486	35.7479	28000000	NA	35000000	5900000	76000000	69000000	NA	53000000	25000000	34000000	NA	NA	33000000	47000000	NA	NA	NA	NA	24000000	58000000	53000000	NA	NA	29000000	44000000	NA	NA	5600000	NA	NA	6000000	NA	28000000	NA	41000000	NA
E2RH47	RPS3	21.6186	25.0378	310000000	410000000	310000000	560000000	650000000	560000000	310000000	410000000	230000000	330000000	360000000	340000000	490000000	560000000	510000000	500000000	430000000	440000000	370000000	580000000	520000000	640000000	560000000	400000000	510000000	490000000	610000000	520000000	290000000	460000000	120000000	290000000	440000000	290000000	130000000	160000000
E2QTI7	KIAA1279	21.1653	27.9278	19000000	5300000	18000000	26000000	27000000	16000000	13000000	19000000	12000000	NA	NA	57000000	21000000	26000000	NA	NA	NA	NA	16000000	21000000	23000000	NA	NA	NA	21000000	NA	21000000	18000000	NA	NA	26000000	NA	23000000	17000000	NA	NA
E2R134	CNDP2	45.7816	27.8395	59000000	83000000	100000000	87000000	40000000	40000000	51000000	110000000	68000000	33000000	17000000	45000000	50000000	72000000	100000000	27000000	65000000	77000000	55000000	92000000	70000000	100000000	100000000	120000000	47000000	72000000	180000000	58000000	87000000	6000000	34000000	100000000	130000000	120000000	160000000	28000000
E2RPP6	CDC42BPB	95.1206	62.7931	NA	NA	NA	22000000	8400000	NA	38000000	NA	NA	15000000	32000000	NA	35000000	NA	2200000	NA	22000000	NA	NA	45000000	NA	NA	38000000	3800000	25000000	NA	3800000	2600000	NA	NA	NA	NA	NA	NA	53000000	6200000
F6XEW2	RNPS1	29.0819	20.2131	33000000	21000000	22000000	NA	60000000	55000000	30000000	30000000	16000000	29000000	23000000	30000000	36000000	53000000	31000000	50000000	33000000	31000000	22000000	46000000	36000000	56000000	37000000	25000000	39000000	37000000	25000000	49000000	19000000	32000000	46000000	20000000	NA	NA	38000000	30000000
F1PBX0	TXNRD1	29.61	29.4107	40000000	29000000	34000000	73000000	71000000	64000000	44000000	51000000	55000000	95000000	80000000	44000000	110000000	140000000	130000000	100000000	130000000	88000000	41000000	95000000	63000000	52000000	95000000	51000000	57000000	92000000	96000000	180000000	95000000	51000000	78000000	25000000	43000000	83000000	160000000	150000000
P62825	RAN	57.1784	38.6295	78000000	120000000	79000000	280000000	580000000	90000000	110000000	440000000	63000000	190000000	350000000	330000000	98000000	320000000	150000000	520000000	480000000	110000000	120000000	120000000	240000000	180000000	250000000	180000000	72000000	300000000	170000000	390000000	270000000	220000000	230000000	27000000	46000000	110000000	250000000	80000000
E2RA41	TIAL1	22.861	19.257	23000000	28000000	30000000	31000000	30000000	28000000	29000000	NA	18000000	NA	NA	18000000	NA	31000000	17000000	18000000	17000000	NA	23000000	29000000	NA	35000000	27000000	19000000	34000000	20000000	22000000	NA	10000000	NA	37000000	21000000	18000000	16000000	15000000	20000000
E2RM11	NUCB2	83.0451	22.1548	99000000	110000000	92000000	74000000	76000000	130000000	2000000	97000000	NA	NA	63000000	NA	2500000	2200000	150000000	64000000	130000000	NA	NA	2900000	120000000	NA	72000000	83000000	2400000	150000000	66000000	84000000	NA	NA	130000000	NA	17000000	NA	NA	NA
E2RD70	COPS3	38.2322	46.1426	49000000	42000000	17000000	71000000	73000000	87000000	NA	NA	28000000	NA	NA	51000000	87000000	NA	71000000	58000000	41000000	28000000	47000000	NA	36000000	120000000	52000000	94000000	NA	NA	96000000	NA	77000000	23000000	NA	5000000	21000000	39000000	53000000	49000000
E2QXR8	RBBP4	38.5808	17.3068	48000000	56000000	NA	73000000	NA	63000000	43000000	6200000	NA	NA	NA	NA	NA	89000000	23000000	69000000	49000000	NA	47000000	76000000	65000000	44000000	NA	66000000	41000000	41000000	77000000	62000000	36000000	47000000	44000000	NA	65000000	63000000	86000000	32000000
J9P876	WDR55	36.7128	32.8966	2600000	7900000	4900000	6300000	12000000	6100000	4300000	4700000	2700000	7500000	8800000	5600000	12000000	11000000	10000000	8600000	5500000	6200000	5700000	NA	8300000	11000000	1800000	3900000	NA	NA	12000000	NA	3400000	6300000	6300000	NA	NA	NA	8000000	NA
E2RTI3	UBQLN2	25.6845	16.3703	29000000	NA	30000000	32000000	39000000	37000000	21000000	33000000	21000000	16000000	20000000	16000000	17000000	36000000	35000000	20000000	30000000	29000000	31000000	40000000	36000000	58000000	34000000	32000000	34000000	38000000	42000000	38000000	11000000	26000000	22000000	15000000	34000000	16000000	43000000	33000000
F1PSM3	SYMPK	35.9755	40.7784	16000000	19000000	9900000	NA	3300000	7200000	4800000	6400000	3500000	NA	NA	11000000	9900000	NA	15000000	NA	NA	4200000	10000000	13000000	13000000	6900000	17000000	9700000	17000000	NA	17000000	NA	13000000	NA	14000000	10000000	19000000	18000000	4300000	4300000
F1PSB4	METAP1	50.306	55.2382	23000000	3500000	18000000	NA	NA	62000000	30000000	37000000	NA	19000000	29000000	28000000	7900000	NA	NA	58000000	26000000	NA	36000000	35000000	31000000	35000000	4900000	36000000	NA	4300000	56000000	NA	9300000	26000000	43000000	28000000	18000000	3200000	NA	5400000
E2R674	TPM2	30.2537	23.2612	59000000	70000000	47000000	120000000	160000000	80000000	51000000	61000000	37000000	59000000	57000000	58000000	79000000	110000000	39000000	66000000	63000000	75000000	46000000	92000000	64000000	94000000	95000000	56000000	86000000	66000000	100000000	77000000	22000000	52000000	90000000	55000000	29000000	43000000	98000000	73000000
J9NZC6	HADHB	63.5264	30.2678	23000000	64000000	45000000	21000000	23000000	38000000	34000000	100000000	11000000	98000000	38000000	110000000	100000000	52000000	NA	94000000	100000000	43000000	49000000	39000000	39000000	110000000	77000000	13000000	120000000	46000000	18000000	96000000	14000000	51000000	36000000	7800000	25000000	13000000	270000000	23000000
E2RID1	IMPDH1	48.2101	70.8692	8900000	5700000	NA	NA	NA	51000000	NA	13000000	6400000	NA	NA	10000000	NA	NA	17000000	14000000	NA	22000000	20000000	39000000	NA	NA	19000000	5600000	19000000	6900000	11000000	10000000	3800000	4700000	NA	2900000	NA	NA	NA	19000000
E2QSF4	TUBB	33.3386	22.0718	1900000000	1500000000	750000000	1400000000	1500000000	1600000000	830000000	1200000000	490000000	750000000	670000000	830000000	1100000000	990000000	190000000	890000000	1100000000	800000000	790000000	990000000	1700000000	1400000000	1300000000	610000000	1600000000	1500000000	1000000000	870000000	810000000	350000000	890000000	750000000	2100000000	780000000	750000000	630000000
F1PUL4	PGM1	41.98	38.7203	28000000	31000000	7000000	14000000	47000000	12000000	NA	10000000	16000000	2000000	10000000	8400000	12000000	12000000	19000000	34000000	13000000	29000000	22000000	34000000	36000000	42000000	39000000	35000000	18000000	38000000	42000000	15000000	16000000	6500000	15000000	9100000	8400000	40000000	14000000	26000000
E2R7T4	SMC3	29.219	18.9403	26000000	36000000	29000000	55000000	51000000	52000000	45000000	33000000	15000000	31000000	43000000	27000000	34000000	27000000	14000000	39000000	34000000	53000000	32000000	43000000	47000000	56000000	52000000	16000000	41000000	50000000	40000000	31000000	22000000	14000000	33000000	25000000	NA	19000000	20000000	43000000
F1Q0H3	RAB1A	30.6244	15.8899	140000000	140000000	140000000	210000000	210000000	90000000	110000000	150000000	95000000	180000000	190000000	180000000	250000000	260000000	140000000	130000000	240000000	120000000	120000000	140000000	180000000	91000000	90000000	120000000	73000000	170000000	150000000	150000000	70000000	180000000	190000000	49000000	73000000	160000000	74000000	130000000
J9P309	ARPC3	24.3358	16.7918	NA	20000000	71000000	110000000	63000000	120000000	72000000	94000000	NA	66000000	62000000	57000000	88000000	100000000	91000000	89000000	96000000	85000000	NA	140000000	120000000	150000000	130000000	NA	130000000	130000000	130000000	110000000	NA	34000000	94000000	NA	68000000	NA	NA	78000000
E2RQR5	TYSND1	77.6179	25.0204	21000000	120000000	NA	9000000	200000000	NA	NA	NA	77000000	20000000	21000000	3300000	24000000	13000000	12000000	13000000	13000000	14000000	77000000	18000000	97000000	4000000	NA	160000000	NA	NA	NA	22000000	140000000	15000000	NA	34000000	19000000	130000000	NA	38000000
F1PH18	GCAT	39.8673	40.0982	NA	37000000	13000000	36000000	6800000	30000000	21000000	21000000	7500000	32000000	23000000	36000000	75000000	53000000	86000000	30000000	110000000	60000000	25000000	41000000	32000000	12000000	NA	12000000	24000000	31000000	10000000	88000000	39000000	19000000	43000000	29000000	60000000	100000000	98000000	120000000
F1P7R7	WDR43	53.3434	50.1667	32000000	25000000	NA	NA	NA	NA	NA	NA	NA	6400000	12000000	29000000	3300000	NA	NA	37000000	8200000	47000000	18000000	8700000	28000000	NA	NA	47000000	19000000	41000000	NA	NA	33000000	NA	14000000	31000000	NA	58000000	27000000	20000000
E2RSR5	EIF3A	25.3849	23.5548	87000000	130000000	110000000	130000000	130000000	190000000	110000000	93000000	32000000	99000000	99000000	93000000	130000000	130000000	140000000	120000000	110000000	110000000	54000000	190000000	180000000	140000000	130000000	120000000	140000000	190000000	180000000	210000000	98000000	80000000	72000000	87000000	56000000	100000000	210000000	110000000
J9P7X2	THY1	26.474	24.4756	22000000	31000000	30000000	41000000	53000000	33000000	NA	NA	23000000	NA	26000000	33000000	42000000	71000000	46000000	28000000	48000000	23000000	22000000	NA	39000000	NA	34000000	NA	NA	NA	42000000	NA	27000000	30000000	39000000	NA	NA	NA	46000000	27000000
E2RB34	NUP133	37.2553	21.5256	13000000	15000000	12000000	19000000	20000000	37000000	14000000	21000000	7400000	NA	13000000	13000000	12000000	23000000	18000000	13000000	28000000	17000000	14000000	20000000	38000000	23000000	17000000	24000000	5900000	21000000	24000000	9600000	17000000	15000000	16000000	4500000	31000000	11000000	14000000	25000000
E2QUY7	PSMD3	41.1071	14.1916	110000000	54000000	36000000	120000000	140000000	130000000	79000000	110000000	33000000	100000000	92000000	56000000	86000000	98000000	100000000	120000000	110000000	47000000	44000000	130000000	130000000	140000000	59000000	87000000	70000000	62000000	180000000	130000000	80000000	58000000	55000000	53000000	130000000	62000000	57000000	120000000
F1Q0S2	ATP1B3	44.7574	38.0794	67000000	96000000	35000000	41000000	43000000	44000000	28000000	97000000	NA	42000000	33000000	40000000	NA	61000000	130000000	44000000	44000000	210000000	32000000	39000000	29000000	40000000	100000000	71000000	67000000	30000000	31000000	140000000	52000000	30000000	25000000	52000000	70000000	110000000	NA	140000000
E2RSG8	SEC24D	25.0857	17.5922	59000000	57000000	46000000	90000000	100000000	110000000	54000000	90000000	45000000	83000000	70000000	33000000	55000000	73000000	77000000	110000000	100000000	60000000	33000000	96000000	69000000	80000000	84000000	53000000	79000000	80000000	83000000	99000000	43000000	68000000	92000000	57000000	63000000	69000000	87000000	80000000
E2RAT6	COPE	28.8789	17.8793	48000000	94000000	71000000	73000000	130000000	56000000	54000000	83000000	37000000	60000000	100000000	63000000	47000000	86000000	77000000	83000000	57000000	45000000	72000000	73000000	89000000	74000000	90000000	51000000	130000000	79000000	120000000	120000000	84000000	130000000	110000000	120000000	150000000	51000000	110000000	98000000
E2RPB3	KPNA4	40.6664	47.4199	36000000	20000000	18000000	69000000	100000000	83000000	28000000	44000000	13000000	32000000	NA	8800000	49000000	46000000	90000000	13000000	21000000	53000000	54000000	61000000	42000000	49000000	89000000	18000000	56000000	48000000	95000000	37000000	35000000	33000000	NA	24000000	27000000	80000000	67000000	31000000
F1Q1P7	GET4	36.9161	20.8901	21000000	13000000	18000000	NA	NA	NA	NA	NA	14000000	NA	NA	NA	NA	28000000	34000000	NA	NA	31000000	26000000	34000000	42000000	NA	41000000	NA	NA	NA	40000000	NA	11000000	1900000	28000000	20000000	33000000	20000000	NA	NA
F1PPC4	CD3EAP	54.504	39.315	5100000	11000000	36000000	24000000	31000000	33000000	NA	32000000	14000000	NA	NA	9000000	27000000	24000000	42000000	7200000	20000000	16000000	7000000	12000000	23000000	38000000	36000000	NA	3400000	36000000	34000000	26000000	NA	6000000	16000000	6900000	40000000	18000000	40000000	18000000
F1PE28	TKT	28.8558	17.7548	52000000	70000000	62000000	56000000	160000000	53000000	70000000	42000000	39000000	93000000	80000000	91000000	120000000	120000000	120000000	140000000	140000000	92000000	81000000	110000000	99000000	110000000	78000000	92000000	100000000	55000000	110000000	52000000	62000000	82000000	44000000	35000000	120000000	48000000	110000000	110000000
J9P1V7	VAMP3	32.0251	27.2484	20000000	25000000	21000000	25000000	35000000	32000000	18000000	40000000	16000000	40000000	38000000	32000000	13000000	24000000	22000000	16000000	26000000	30000000	8100000	16000000	17000000	25000000	21000000	15000000	16000000	28000000	24000000	41000000	9400000	28000000	50000000	28000000	39000000	17000000	32000000	11000000
F1PJH5	LEPREL1	38.5117	34.1432	36000000	33000000	28000000	32000000	29000000	31000000	24000000	9300000	40000000	29000000	27000000	23000000	51000000	32000000	27000000	26000000	12000000	39000000	16000000	NA	8200000	21000000	5200000	NA	NA	27000000	17000000	NA	8600000	NA	16000000	NA	30000000	NA	NA	7400000
E2R7L1	PDIA4	35.9516	17.5976	22000000	31000000	55000000	77000000	120000000	72000000	78000000	68000000	30000000	150000000	150000000	140000000	160000000	180000000	140000000	200000000	160000000	120000000	42000000	92000000	84000000	97000000	78000000	48000000	95000000	79000000	65000000	150000000	68000000	100000000	130000000	28000000	70000000	17000000	160000000	120000000
F1PQU2	PITRM1	27.8265	36.9086	11000000	9500000	31000000	14000000	7400000	13000000	10000000	8200000	9300000	11000000	20000000	11000000	12000000	23000000	16000000	10000000	NA	26000000	4700000	NA	5200000	21000000	NA	11000000	18000000	18000000	NA	17000000	12000000	13000000	NA	9600000	9200000	29000000	21000000	23000000
F1PUY0	GCN1L1	25.2539	22.6613	30000000	45000000	29000000	74000000	66000000	70000000	35000000	63000000	17000000	84000000	54000000	46000000	73000000	85000000	64000000	92000000	84000000	67000000	34000000	61000000	61000000	94000000	89000000	45000000	65000000	59000000	87000000	72000000	47000000	52000000	67000000	53000000	59000000	59000000	100000000	73000000
J9NYE0	COPS8	81.7766	48.0652	NA	NA	7400000	NA	8300000	7900000	NA	6800000	980000	3000000	5300000	NA	5200000	20000000	3700000	5300000	4500000	18000000	4400000	160000000	5100000	22000000	39000000	5800000	21000000	3000000	22000000	19000000	NA	NA	25000000	NA	3200000	NA	NA	6600000
E2RCQ9	ESD	60.0508	39.6882	8200000	56000000	64000000	10000000	59000000	140000000	100000000	37000000	38000000	44000000	54000000	6500000	44000000	73000000	130000000	NA	140000000	61000000	66000000	120000000	60000000	13000000	78000000	81000000	74000000	28000000	76000000	96000000	40000000	NA	21000000	6800000	7900000	NA	58000000	97000000
E2QV08	MDH1	29.4812	22.9415	41000000	97000000	95000000	110000000	110000000	120000000	77000000	78000000	27000000	130000000	130000000	73000000	120000000	180000000	68000000	190000000	140000000	120000000	40000000	83000000	77000000	140000000	110000000	100000000	81000000	88000000	68000000	110000000	96000000	110000000	160000000	91000000	170000000	46000000	180000000	140000000
F1P8R1	CLNS1A	40.749	26.5945	8300000	22000000	23000000	15000000	29000000	50000000	32000000	NA	22000000	24000000	7800000	12000000	29000000	19000000	5700000	NA	27000000	NA	24000000	22000000	15000000	36000000	34000000	11000000	31000000	21000000	31000000	36000000	21000000	34000000	39000000	21000000	17000000	17000000	20000000	11000000
F1Q4F5	ADSS	43.1763	28.4216	42000000	16000000	24000000	49000000	89000000	74000000	42000000	24000000	NA	47000000	40000000	65000000	46000000	66000000	47000000	61000000	46000000	47000000	15000000	97000000	53000000	49000000	41000000	19000000	97000000	43000000	45000000	67000000	34000000	50000000	120000000	34000000	43000000	14000000	59000000	29000000
E2R4Y3	DOHH	45.5806	40.9422	4300000	NA	NA	46000000	76000000	19000000	22000000	34000000	NA	21000000	34000000	NA	32000000	35000000	32000000	11000000	NA	23000000	14000000	32000000	71000000	61000000	24000000	6100000	34000000	39000000	29000000	36000000	NA	46000000	NA	NA	19000000	NA	41000000	12000000
E2RDS8	CHAF1B	54.314	22.0878	12000000	NA	4900000	15000000	16000000	17000000	NA	8900000	6800000	NA	15000000	12000000	NA	10000000	NA	18000000	12000000	12000000	NA	11000000	NA	NA	14000000	3500000	17000000	NA	7500000	14000000	1800000	820000	4600000	NA	NA	2700000	12000000	2800000
F6XRN5	MRPL12	52.4943	49.2773	310000000	280000000	NA	320000000	NA	NA	NA	NA	130000000	240000000	10000000	240000000	NA	NA	NA	280000000	150000000	NA	290000000	NA	NA	370000000	NA	270000000	8900000	NA	180000000	160000000	160000000	NA	70000000	210000000	NA	5400000	NA	1900000
E2R5X8	NDUFS8	25.2139	26.0877	21000000	21000000	13000000	21000000	29000000	18000000	14000000	21000000	14000000	20000000	22000000	20000000	13000000	NA	19000000	29000000	23000000	25000000	11000000	17000000	21000000	16000000	20000000	9700000	15000000	NA	16000000	29000000	11000000	22000000	27000000	9900000	21000000	4500000	NA	NA
J9NST3	KPNA6	16.9258	17.1477	3100000	NA	NA	NA	8000000	7200000	NA	5900000	NA	5100000	5800000	NA	4700000	7300000	5100000	NA	NA	7000000	NA	NA	7300000	7200000	6600000	4400000	NA	NA	6700000	NA	NA	7100000	9400000	6000000	NA	6900000	NA	7400000
E2RJU3	EIF5	18.65	19.4755	240000000	120000000	150000000	250000000	340000000	360000000	130000000	200000000	160000000	190000000	140000000	170000000	230000000	210000000	230000000	190000000	200000000	180000000	240000000	280000000	250000000	270000000	240000000	260000000	180000000	180000000	270000000	250000000	200000000	120000000	220000000	180000000	220000000	270000000	310000000	140000000
E2RPW8	PRPF6	40.6639	14.5903	9800000	13000000	NA	10000000	8500000	9500000	10000000	14000000	4600000	NA	5100000	14000000	20000000	7300000	7400000	13000000	13000000	4300000	6000000	16000000	5800000	20000000	6700000	7100000	NA	11000000	11000000	21000000	7000000	NA	9200000	8800000	NA	7400000	12000000	7900000
E2R4N7	RPS12	32.9285	22.1244	460000000	460000000	310000000	640000000	390000000	320000000	170000000	470000000	260000000	180000000	160000000	180000000	280000000	230000000	210000000	220000000	200000000	220000000	170000000	600000000	640000000	310000000	280000000	200000000	270000000	220000000	310000000	300000000	150000000	330000000	290000000	260000000	540000000	97000000	590000000	220000000
E2REB4	CIAO1	21.5712	30.4547	16000000	11000000	14000000	23000000	21000000	22000000	6400000	13000000	9800000	19000000	15000000	15000000	19000000	20000000	18000000	16000000	18000000	19000000	NA	21000000	17000000	26000000	23000000	14000000	20000000	16000000	23000000	20000000	8300000	6800000	21000000	12000000	12000000	NA	2100000	2600000
E2QZB3	HSPBP1	51.6708	33.0943	4900000	37000000	3500000	21000000	63000000	31000000	24000000	43000000	NA	42000000	55000000	33000000	50000000	17000000	63000000	52000000	56000000	9500000	24000000	26000000	38000000	37000000	32000000	40000000	81000000	95000000	28000000	77000000	34000000	38000000	39000000	18000000	29000000	20000000	120000000	55000000
F1PG95	CSDE1	30.8409	18.6157	57000000	49000000	63000000	66000000	92000000	94000000	49000000	59000000	31000000	41000000	52000000	44000000	75000000	84000000	42000000	100000000	19000000	69000000	64000000	120000000	57000000	82000000	91000000	70000000	120000000	110000000	110000000	74000000	28000000	67000000	79000000	24000000	65000000	32000000	66000000	80000000
F1Q424	RPL6	34.2176	27.7683	230000000	240000000	160000000	220000000	190000000	180000000	130000000	36000000	150000000	240000000	48000000	140000000	180000000	280000000	170000000	160000000	200000000	170000000	220000000	200000000	33000000	370000000	190000000	230000000	120000000	130000000	280000000	120000000	170000000	97000000	210000000	220000000	250000000	250000000	250000000	170000000
E2RS71	WTAP	30.6253	33.4895	NA	22000000	18000000	NA	NA	28000000	15000000	12000000	11000000	16000000	11000000	NA	17000000	25000000	NA	5100000	NA	NA	15000000	NA	27000000	25000000	19000000	5700000	27000000	NA	23000000	21000000	12000000	9100000	NA	NA	NA	13000000	22000000	NA
F1PDB4	ATP5B	22.1596	23.5207	570000000	780000000	400000000	920000000	1500000000	1400000000	710000000	790000000	430000000	1100000000	1000000000	1000000000	1200000000	1600000000	1300000000	1300000000	1300000000	1200000000	700000000	1400000000	1000000000	1100000000	940000000	650000000	1100000000	940000000	1100000000	1600000000	790000000	1100000000	1300000000	610000000	1100000000	1400000000	1600000000	1900000000
E2RQS7	FKBP3	33.6758	22.6564	26000000	NA	25000000	38000000	35000000	80000000	NA	36000000	19000000	19000000	22000000	26000000	NA	NA	NA	NA	NA	22000000	22000000	NA	40000000	NA	42000000	22000000	39000000	71000000	34000000	NA	11000000	NA	NA	12000000	NA	11000000	21000000	18000000
E2RHJ7	GORASP2	21.1356	13.0743	49000000	52000000	32000000	74000000	88000000	68000000	42000000	55000000	34000000	82000000	74000000	80000000	69000000	88000000	90000000	82000000	91000000	70000000	44000000	79000000	72000000	80000000	73000000	52000000	59000000	74000000	100000000	120000000	62000000	56000000	100000000	76000000	79000000	69000000	110000000	91000000
E2RLQ9	VCP	15.4716	18.9336	660000000	620000000	550000000	830000000	1200000000	830000000	490000000	650000000	420000000	790000000	820000000	680000000	780000000	950000000	1000000000	1300000000	1300000000	850000000	680000000	970000000	780000000	1000000000	1100000000	780000000	1100000000	880000000	1200000000	1000000000	680000000	810000000	910000000	850000000	920000000	860000000	1100000000	1000000000
F1PV58	KPNA3	42.0288	22.3822	33000000	34000000	NA	32000000	86000000	39000000	30000000	NA	28000000	NA	43000000	38000000	48000000	NA	65000000	15000000	35000000	66000000	NA	22000000	49000000	13000000	31000000	60000000	37000000	14000000	47000000	12000000	44000000	NA	NA	36000000	66000000	81000000	33000000	43000000
F1Q0S9	CEBPZ	49.2156	25.3653	NA	NA	NA	27000000	11000000	31000000	16000000	18000000	15000000	8100000	14000000	23000000	14000000	15000000	NA	24000000	20000000	23000000	19000000	NA	NA	9400000	860000	11000000	NA	NA	20000000	20000000	9700000	1100000	25000000	2100000	7200000	NA	11000000	NA
E2QWU2	SNRPA1	24.0628	21.9732	26000000	25000000	31000000	44000000	38000000	48000000	20000000	26000000	20000000	24000000	27000000	23000000	26000000	30000000	32000000	29000000	27000000	30000000	27000000	39000000	31000000	50000000	33000000	21000000	38000000	30000000	37000000	31000000	6100000	23000000	56000000	26000000	37000000	9700000	28000000	31000000
E2QWC9	MCCC2	24.0172	26.9779	18000000	25000000	23000000	35000000	53000000	36000000	14000000	19000000	15000000	37000000	18000000	18000000	43000000	38000000	46000000	49000000	46000000	13000000	24000000	47000000	36000000	41000000	44000000	26000000	29000000	34000000	25000000	NA	26000000	30000000	30000000	28000000	39000000	34000000	49000000	39000000
J9P4M5	DPP3	40.9761	19.587	25000000	25000000	18000000	22000000	48000000	41000000	6900000	36000000	11000000	30000000	26000000	26000000	13000000	43000000	39000000	57000000	45000000	41000000	23000000	46000000	48000000	55000000	58000000	14000000	46000000	38000000	48000000	63000000	14000000	42000000	59000000	14000000	43000000	20000000	56000000	49000000
E2QVP6	YWHAG	40.4923	42.6314	110000000	14000000	110000000	210000000	170000000	180000000	49000000	69000000	33000000	45000000	47000000	49000000	59000000	130000000	240000000	180000000	190000000	150000000	140000000	160000000	270000000	160000000	260000000	63000000	170000000	200000000	160000000	120000000	41000000	150000000	86000000	36000000	160000000	NA	260000000	110000000
J9P6G0	COL12A1	26.4305	23.9442	130000000	130000000	77000000	310000000	280000000	250000000	77000000	150000000	72000000	260000000	270000000	240000000	280000000	320000000	230000000	380000000	280000000	240000000	160000000	280000000	260000000	340000000	330000000	150000000	270000000	210000000	320000000	560000000	260000000	390000000	440000000	220000000	280000000	200000000	360000000	300000000
F1PLN2	RPL3	48.56	38.2368	470000000	350000000	490000000	17000000	770000000	910000000	420000000	560000000	480000000	430000000	270000000	91000000	540000000	430000000	710000000	100000000	350000000	40000000	430000000	660000000	340000000	460000000	130000000	300000000	380000000	63000000	140000000	130000000	390000000	310000000	340000000	390000000	440000000	610000000	710000000	300000000
E2R0S6	ANXA8L1	34.2366	16.0941	190000000	190000000	250000000	340000000	290000000	290000000	260000000	260000000	68000000	280000000	330000000	370000000	280000000	460000000	250000000	520000000	440000000	310000000	150000000	350000000	390000000	460000000	310000000	170000000	370000000	410000000	410000000	230000000	130000000	300000000	380000000	150000000	240000000	36000000	390000000	310000000
E2RTJ7	VARS	38.2698	26.6152	15000000	31000000	12000000	30000000	28000000	23000000	14000000	25000000	12000000	19000000	16000000	18000000	17000000	67000000	87000000	19000000	27000000	30000000	14000000	74000000	23000000	34000000	30000000	24000000	69000000	18000000	18000000	25000000	12000000	24000000	24000000	22000000	20000000	20000000	14000000	23000000
E2QZG2	RPL23A	28.1201	28.6154	32000000	47000000	43000000	95000000	180000000	86000000	78000000	51000000	55000000	100000000	68000000	62000000	110000000	87000000	68000000	56000000	72000000	59000000	56000000	110000000	100000000	100000000	110000000	100000000	28000000	50000000	73000000	83000000	43000000	45000000	62000000	36000000	49000000	34000000	74000000	49000000
F1PXD3	MAP2K3	46.1543	44.3024	28000000	24000000	NA	44000000	44000000	45000000	NA	5600000	18000000	39000000	NA	29000000	1600000	NA	12000000	NA	41000000	NA	15000000	NA	NA	NA	NA	15000000	4700000	NA	43000000	NA	25000000	24000000	NA	29000000	28000000	28000000	NA	7600000
F1PPC7	SUCLA2	66.3976	44.8031	12000000	58000000	10000000	53000000	19000000	46000000	19000000	42000000	NA	3800000	NA	NA	2000000	57000000	19000000	40000000	93000000	7400000	5200000	49000000	81000000	20000000	32000000	16000000	130000000	13000000	NA	33000000	26000000	NA	26000000	NA	25000000	NA	19000000	59000000
F1P926	FDPS	37.751	33.7701	25000000	14000000	21000000	71000000	80000000	77000000	35000000	69000000	NA	110000000	69000000	41000000	65000000	92000000	43000000	40000000	130000000	80000000	21000000	46000000	79000000	73000000	87000000	NA	87000000	110000000	180000000	45000000	NA	38000000	37000000	19000000	25000000	4400000	60000000	48000000
F1PM36	GSPT1	106.443	49.1552	160000000	8000000	4800000	85000000	93000000	18000000	3800000	30000000	52000000	1700000	13000000	110000000	12000000	200000000	97000000	5900000	NA	97000000	9000000	80000000	160000000	11000000	100000000	5200000	NA	2900000	13000000	36000000	6100000	200000000	210000000	85000000	13000000	12000000	100000000	94000000
F1PY01	EML4	65.0184	44.5286	2300000	NA	NA	39000000	19000000	35000000	NA	24000000	NA	19000000	2000000	20000000	3400000	52000000	49000000	33000000	17000000	19000000	NA	27000000	7900000	71000000	15000000	1300000	59000000	24000000	NA	27000000	15000000	43000000	52000000	29000000	27000000	69000000	19000000	24000000
F1PS87	RRP1B	42.8378	70.4782	3100000	3500000	NA	NA	NA	NA	NA	NA	NA	NA	NA	NA	36000000	NA	13000000	NA	NA	NA	13000000	NA	9700000	NA	NA	5200000	NA	NA	42000000	NA	5400000	NA	NA	18000000	7000000	17000000	NA	7300000
E2R7F3	DNAJA2	44.2925	43.6729	19000000	NA	24000000	110000000	34000000	97000000	18000000	59000000	13000000	34000000	25000000	46000000	51000000	82000000	140000000	81000000	72000000	110000000	22000000	80000000	110000000	82000000	60000000	39000000	110000000	91000000	120000000	42000000	34000000	63000000	38000000	97000000	54000000	41000000	160000000	42000000
E2RGK2	TNRC6B	30.7823	24.898	NA	13000000	NA	27000000	NA	32000000	9900000	NA	NA	14000000	NA	24000000	24000000	34000000	27000000	29000000	25000000	NA	NA	17000000	NA	NA	23000000	NA	19000000	17000000	NA	31000000	13000000	NA	29000000	14000000	NA	14000000	31000000	NA
F1PRR4	VASP	16.4766	17.9731	16000000	NA	NA	23000000	25000000	21000000	13000000	19000000	NA	NA	13000000	12000000	NA	NA	NA	17000000	15000000	15000000	13000000	23000000	23000000	31000000	28000000	NA	20000000	27000000	24000000	22000000	NA	13000000	21000000	NA	NA	NA	25000000	21000000
E2QZF6	USP39	24.4184	18.7573	39000000	34000000	50000000	70000000	69000000	64000000	20000000	59000000	36000000	55000000	41000000	38000000	31000000	82000000	72000000	61000000	75000000	76000000	NA	80000000	77000000	93000000	77000000	61000000	78000000	55000000	75000000	61000000	32000000	85000000	76000000	35000000	48000000	53000000	45000000	39000000
E2RSF6	ARF1	20.6097	25.2263	98000000	120000000	84000000	160000000	160000000	150000000	69000000	110000000	96000000	96000000	86000000	86000000	91000000	110000000	87000000	92000000	100000000	100000000	49000000	150000000	150000000	170000000	170000000	120000000	150000000	130000000	140000000	46000000	72000000	82000000	17000000	39000000	48000000	72000000	130000000	120000000
F1PSI7	SNRPD2	43.2975	21.7778	190000000	120000000	160000000	120000000	180000000	210000000	130000000	160000000	85000000	100000000	33000000	150000000	160000000	86000000	170000000	190000000	160000000	140000000	130000000	160000000	140000000	240000000	120000000	17000000	180000000	210000000	250000000	35000000	230000000	88000000	34000000	150000000	240000000	97000000	49000000	160000000
F1PS82	ALDOC	47.4682	34.2209	600000000	540000000	180000000	670000000	880000000	750000000	690000000	850000000	390000000	680000000	490000000	670000000	340000000	380000000	71000000	830000000	560000000	490000000	200000000	340000000	380000000	260000000	360000000	190000000	390000000	360000000	410000000	390000000	87000000	320000000	370000000	15000000	14000000	120000000	21000000	180000000
F1PLD5	KHDRBS1	68.9483	95.132	6000000	NA	29000000	350000000	20000000	58000000	NA	NA	27000000	51000000	NA	55000000	NA	NA	9500000	NA	NA	NA	25000000	60000000	NA	NA	60000000	210000000	NA	42000000	190000000	NA	17000000	21000000	NA	NA	NA	95000000	380000000	NA
E2RMK6	EIF2S3	32.2672	13.1824	160000000	170000000	170000000	170000000	230000000	1900000	120000000	120000000	130000000	110000000	190000000	150000000	180000000	83000000	200000000	190000000	170000000	140000000	130000000	240000000	170000000	180000000	390000000	180000000	160000000	220000000	170000000	210000000	100000000	170000000	210000000	110000000	150000000	100000000	270000000	210000000
O46674	ATP2A2	19.5314	25.2948	28000000	46000000	37000000	70000000	78000000	75000000	29000000	48000000	21000000	38000000	29000000	29000000	38000000	47000000	54000000	38000000	37000000	34000000	46000000	59000000	58000000	54000000	44000000	41000000	44000000	42000000	53000000	33000000	17000000	37000000	21000000	19000000	28000000	31000000	48000000	33000000
E2RQ65	MTHFD2	35.4208	26.4271	38000000	33000000	NA	97000000	59000000	90000000	NA	42000000	16000000	NA	NA	NA	57000000	73000000	40000000	54000000	50000000	51000000	54000000	84000000	78000000	73000000	66000000	40000000	72000000	71000000	41000000	30000000	22000000	25000000	NA	20000000	43000000	9700000	81000000	NA
J9P5W0	SNRPC	48.2425	24.1094	54000000	46000000	22000000	74000000	99000000	84000000	36000000	56000000	25000000	60000000	56000000	65000000	47000000	57000000	41000000	72000000	78000000	48000000	36000000	55000000	52000000	55000000	15000000	NA	NA	10000000	58000000	16000000	NA	78000000	64000000	NA	10000000	23000000	50000000	42000000
E2R0S9	FAM114A1	28.1902	30.2319	17000000	30000000	25000000	47000000	54000000	54000000	18000000	45000000	16000000	32000000	NA	NA	NA	NA	26000000	17000000	31000000	45000000	41000000	76000000	31000000	NA	37000000	22000000	73000000	71000000	73000000	NA	24000000	22000000	29000000	27000000	39000000	NA	NA	NA
F1P8K0	ESYT2	27.5207	39.078	13000000	16000000	NA	25000000	NA	NA	NA	24000000	NA	30000000	18000000	NA	NA	20000000	NA	NA	NA	10000000	17000000	NA	8300000	9200000	NA	NA	NA	NA	23000000	NA	8100000	NA	NA	17000000	20000000	12000000	NA	NA
E2RRB7	VAPB	22.4751	28.559	99000000	NA	NA	110000000	110000000	100000000	65000000	40000000	NA	41000000	64000000	34000000	NA	NA	97000000	74000000	74000000	NA	67000000	NA	82000000	110000000	100000000	2700000	41000000	51000000	NA	81000000	NA	57000000	54000000	46000000	53000000	NA	81000000	75000000
F1PY34	RNF114	24.0153	25.9228	19000000	NA	21000000	NA	23000000	23000000	8200000	22000000	NA	13000000	NA	NA	NA	17000000	12000000	NA	NA	20000000	NA	NA	19000000	NA	NA	NA	NA	12000000	19000000	NA	12000000	15000000	NA	NA	5300000	12000000	NA	17000000
E2R5N5	PSMD13	37.0122	35.6634	69000000	120000000	120000000	72000000	200000000	88000000	50000000	52000000	75000000	62000000	38000000	53000000	60000000	74000000	190000000	190000000	140000000	150000000	120000000	61000000	83000000	230000000	190000000	150000000	110000000	71000000	200000000	81000000	55000000	41000000	74000000	49000000	140000000	100000000	92000000	51000000
F1P9U2	GMPS	29.0997	22.6518	72000000	86000000	51000000	79000000	79000000	75000000	18000000	67000000	43000000	62000000	78000000	59000000	20000000	84000000	140000000	120000000	130000000	100000000	50000000	74000000	85000000	87000000	78000000	80000000	85000000	79000000	47000000	130000000	64000000	13000000	81000000	83000000	90000000	98000000	120000000	110000000
E2RGN6	PHB2	23.0936	19.759	100000000	87000000	67000000	140000000	160000000	59000000	66000000	80000000	51000000	69000000	67000000	67000000	80000000	110000000	96000000	89000000	80000000	77000000	52000000	150000000	140000000	130000000	110000000	76000000	140000000	130000000	130000000	90000000	39000000	41000000	81000000	61000000	68000000	63000000	100000000	89000000
F1PIY1	PRKAA1	37.8173	23.1597	7400000	16000000	10000000	8300000	14000000	5700000	8600000	7900000	4300000	3300000	7300000	7600000	9300000	18000000	12000000	17000000	8300000	12000000	12000000	25000000	14000000	13000000	17000000	10000000	14000000	18000000	12000000	25000000	4200000	6300000	15000000	16000000	22000000	12000000	16000000	NA
F1P7R1	POR	62.2171	44.0429	34000000	11000000	42000000	100000000	40000000	64000000	61000000	NA	45000000	2900000	20000000	49000000	11000000	74000000	77000000	56000000	30000000	57000000	5900000	110000000	110000000	86000000	38000000	50000000	11000000	NA	NA	110000000	65000000	1800000	NA	NA	85000000	7500000	91000000	45000000
F1PIS7	BTF3	50.934	39.9198	24000000	42000000	16000000	150000000	120000000	210000000	24000000	200000000	60000000	60000000	110000000	58000000	150000000	150000000	14000000	200000000	72000000	160000000	33000000	130000000	110000000	130000000	160000000	65000000	250000000	100000000	210000000	220000000	94000000	31000000	67000000	110000000	52000000	93000000	110000000	83000000
F1PNX1	NPLOC4	47.8325	29.665	42000000	57000000	46000000	69000000	43000000	73000000	44000000	80000000	25000000	20000000	NA	42000000	42000000	57000000	69000000	12000000	59000000	44000000	26000000	64000000	55000000	36000000	72000000	39000000	11000000	10000000	58000000	55000000	8500000	12000000	65000000	42000000	53000000	46000000	67000000	82000000
F1PIA2	OTUB1	40.4596	30.884	34000000	26000000	25000000	28000000	32000000	26000000	15000000	14000000	7300000	28000000	39000000	29000000	30000000	39000000	19000000	34000000	81000000	12000000	9200000	30000000	49000000	30000000	28000000	11000000	35000000	11000000	29000000	40000000	16000000	9200000	29000000	21000000	11000000	NA	45000000	48000000
E2RF42	PPAT	57.7885	73.4298	42000000	47000000	33000000	13000000	22000000	18000000	NA	130000000	39000000	NA	7300000	8500000	11000000	9900000	63000000	11000000	7800000	6800000	87000000	20000000	15000000	13000000	43000000	35000000	NA	10000000	2800000	12000000	45000000	8700000	11000000	40000000	95000000	NA	9900000	7400000
F1PI88	GALE	29.8877	26.4148	21000000	45000000	NA	39000000	70000000	51000000	14000000	31000000	18000000	28000000	27000000	22000000	15000000	49000000	22000000	28000000	31000000	31000000	22000000	33000000	40000000	47000000	43000000	48000000	24000000	35000000	55000000	42000000	NA	36000000	26000000	18000000	29000000	64000000	60000000	24000000
F6Y3P9	GSN	22.0665	11.4789	63000000	77000000	58000000	59000000	86000000	62000000	63000000	79000000	44000000	48000000	57000000	49000000	63000000	75000000	58000000	97000000	53000000	68000000	60000000	72000000	99000000	76000000	88000000	46000000	89000000	70000000	120000000	66000000	45000000	48000000	61000000	49000000	68000000	53000000	81000000	55000000
E2RMX9	ACO1	44.3928	34.1295	44000000	47000000	22000000	32000000	46000000	50000000	15000000	32000000	27000000	35000000	11000000	45000000	26000000	9200000	57000000	37000000	76000000	54000000	18000000	NA	29000000	43000000	61000000	35000000	50000000	4300000	65000000	16000000	28000000	7900000	53000000	33000000	40000000	26000000	52000000	26000000
F1P7V6	STIP1	24.9635	15.8364	140000000	160000000	150000000	190000000	200000000	190000000	74000000	160000000	98000000	130000000	73000000	130000000	59000000	170000000	130000000	78000000	150000000	160000000	120000000	180000000	180000000	220000000	97000000	130000000	210000000	170000000	170000000	84000000	86000000	68000000	90000000	99000000	130000000	99000000	88000000	150000000
F6V7F8	VPS13C	23.784	28.397	9100000	NA	NA	NA	5000000	2700000	NA	NA	NA	NA	NA	NA	NA	4400000	NA	4500000	5500000	6900000	7300000	5900000	8700000	8800000	8000000	6300000	6800000	NA	10000000	5300000	4700000	3700000	8400000	7900000	10000000	4400000	6400000	8800000
F1Q3J6	PTPN11	54.1355	76.8123	NA	NA	NA	6800000	5200000	NA	NA	4200000	NA	NA	NA	NA	32000000	NA	44000000	NA	NA	9800000	NA	2700000	5100000	NA	12000000	4700000	66000000	NA	5700000	3700000	20000000	NA	3400000	NA	NA	27000000	34000000	NA
E2R5M5	NACA	26.2769	15.8431	110000000	120000000	64000000	160000000	210000000	180000000	91000000	130000000	66000000	110000000	120000000	130000000	100000000	160000000	110000000	170000000	110000000	130000000	100000000	210000000	200000000	210000000	180000000	110000000	180000000	170000000	140000000	150000000	70000000	140000000	140000000	82000000	63000000	110000000	160000000	110000000
E2RGH5	UBA1	17.845	18.2395	320000000	340000000	270000000	270000000	390000000	290000000	160000000	200000000	120000000	240000000	230000000	220000000	240000000	290000000	320000000	240000000	300000000	240000000	270000000	280000000	270000000	280000000	350000000	280000000	320000000	320000000	300000000	380000000	110000000	240000000	380000000	330000000	430000000	200000000	440000000	320000000
E2R0K4	RAB14	43.5646	28.9251	52000000	30000000	22000000	38000000	47000000	70000000	NA	52000000	27000000	35000000	53000000	51000000	44000000	59000000	3900000	64000000	51000000	48000000	42000000	78000000	41000000	49000000	59000000	8400000	64000000	65000000	43000000	73000000	NA	56000000	33000000	NA	2200000	NA	64000000	54000000
J9NTR8	EIF3H	46.3514	23.0243	79000000	100000000	90000000	39000000	140000000	52000000	29000000	87000000	58000000	94000000	86000000	41000000	41000000	120000000	120000000	100000000	110000000	110000000	48000000	34000000	30000000	130000000	71000000	87000000	34000000	100000000	120000000	59000000	92000000	33000000	56000000	10000000	140000000	43000000	41000000	140000000
E2RHC6	DNMT1	39.6226	15.4571	19000000	10000000	NA	26000000	21000000	12000000	14000000	NA	NA	17000000	6500000	11000000	NA	19000000	13000000	10000000	16000000	6400000	24000000	20000000	22000000	15000000	14000000	32000000	25000000	16000000	18000000	24000000	9700000	7600000	21000000	NA	15000000	5200000	19000000	29000000
E2R667	COPB2	39.0171	26.3424	110000000	92000000	110000000	100000000	210000000	270000000	41000000	170000000	76000000	150000000	130000000	160000000	150000000	80000000	250000000	150000000	120000000	190000000	140000000	110000000	250000000	120000000	74000000	120000000	220000000	120000000	230000000	280000000	70000000	68000000	160000000	150000000	310000000	84000000	140000000	120000000
E2RPZ9	NMT1	27.4634	25.8833	91000000	100000000	61000000	63000000	61000000	89000000	29000000	47000000	59000000	55000000	56000000	40000000	43000000	110000000	89000000	62000000	NA	66000000	63000000	53000000	76000000	72000000	16000000	91000000	78000000	99000000	82000000	77000000	26000000	52000000	120000000	81000000	85000000	74000000	59000000	83000000
F1PNL9	TYMS	33.292	29.8454	NA	100000000	43000000	140000000	60000000	110000000	31000000	100000000	84000000	NA	60000000	66000000	NA	36000000	NA	94000000	82000000	86000000	34000000	59000000	69000000	NA	81000000	78000000	87000000	77000000	65000000	96000000	28000000	51000000	100000000	NA	38000000	NA	NA	32000000
E2RIA8	RPL8	51.2381	43.699	40000000	87000000	120000000	180000000	210000000	420000000	84000000	100000000	65000000	280000000	420000000	110000000	440000000	550000000	560000000	310000000	130000000	140000000	57000000	340000000	120000000	130000000	100000000	90000000	150000000	110000000	390000000	530000000	330000000	150000000	230000000	56000000	490000000	490000000	420000000	120000000
F1PD82	LSS	35.8918	33.0006	33000000	NA	27000000	10000000	14000000	8500000	NA	24000000	18000000	10000000	9000000	7300000	17000000	12000000	34000000	20000000	11000000	29000000	NA	7800000	9100000	8300000	11000000	20000000	9200000	7200000	8900000	6600000	18000000	3800000	NA	21000000	5800000	16000000	12000000	9900000
E2RPC0	UBQLN1	24.3368	21.1931	47000000	68000000	48000000	78000000	83000000	68000000	63000000	66000000	45000000	51000000	35000000	42000000	61000000	72000000	89000000	78000000	92000000	83000000	39000000	52000000	85000000	84000000	73000000	65000000	96000000	49000000	90000000	110000000	59000000	48000000	66000000	36000000	73000000	57000000	100000000	100000000
E2RPC9	TIMM8A	30.1196	37.3023	NA	39000000	32000000	64000000	3200000	78000000	34000000	NA	NA	47000000	19000000	46000000	41000000	NA	48000000	64000000	55000000	59000000	NA	54000000	NA	NA	NA	2100000	51000000	44000000	NA	59000000	NA	30000000	56000000	38000000	NA	NA	67000000	NA
J9PA62	EIF1	22.3345	24.1527	48000000	38000000	21000000	53000000	49000000	53000000	18000000	34000000	22000000	39000000	39000000	32000000	28000000	37000000	28000000	47000000	NA	NA	32000000	30000000	30000000	46000000	41000000	22000000	25000000	36000000	35000000	28000000	NA	35000000	16000000	10000000	28000000	29000000	NA	37000000
Q7YRF1	AP3B1	23.7078	12.2395	17000000	17000000	14000000	18000000	25000000	18000000	NA	25000000	17000000	23000000	13000000	17000000	21000000	19000000	22000000	NA	19000000	23000000	18000000	NA	32000000	35000000	20000000	17000000	19000000	NA	25000000	24000000	15000000	24000000	26000000	17000000	25000000	12000000	19000000	NA
E2R8W5	EIF2B4	24.6065	30.3931	2400000	NA	NA	14000000	14000000	13000000	NA	9900000	NA	5200000	NA	NA	8000000	NA	8800000	8500000	NA	NA	11000000	15000000	16000000	4200000	16000000	12000000	NA	17000000	15000000	NA	NA	NA	6800000	NA	6000000	NA	11000000	3800000
E2QWR3	RCC2	24.1633	20.1049	52000000	39000000	29000000	54000000	73000000	45000000	30000000	62000000	20000000	28000000	32000000	35000000	38000000	48000000	40000000	46000000	41000000	42000000	29000000	57000000	53000000	22000000	24000000	35000000	53000000	45000000	56000000	53000000	30000000	39000000	39000000	27000000	39000000	26000000	46000000	32000000
E2RNT3	DHX9	31.8626	31.6945	73000000	79000000	79000000	65000000	130000000	120000000	33000000	92000000	64000000	53000000	67000000	84000000	98000000	120000000	160000000	130000000	110000000	94000000	30000000	100000000	44000000	130000000	110000000	84000000	100000000	48000000	110000000	58000000	35000000	45000000	46000000	29000000	100000000	78000000	120000000	100000000
E2RFF1	DDX42	54.5403	28.1855	19000000	20000000	8100000	5500000	14000000	57000000	9600000	18000000	14000000	NA	14000000	15000000	3700000	10000000	37000000	21000000	6500000	19000000	13000000	14000000	45000000	63000000	NA	22000000	19000000	65000000	14000000	18000000	7700000	13000000	21000000	18000000	25000000	7200000	8400000	12000000
F1P6Q0	GNAI3	19.767	20.0093	NA	NA	14000000	31000000	31000000	24000000	NA	22000000	NA	20000000	18000000	16000000	28000000	30000000	17000000	21000000	24000000	21000000	8100000	29000000	29000000	30000000	24000000	24000000	28000000	29000000	NA	30000000	6400000	20000000	17000000	NA	17000000	NA	23000000	24000000
F1P6P0	DAP3	31.2826	36.4941	13000000	9000000	12000000	38000000	43000000	42000000	22000000	NA	15000000	36000000	35000000	36000000	15000000	30000000	19000000	23000000	31000000	29000000	NA	29000000	44000000	38000000	26000000	9400000	40000000	8800000	35000000	40000000	NA	NA	29000000	10000000	NA	NA	26000000	36000000
E2RSS5	LUC7L3	24.1442	31.6897	NA	44000000	34000000	60000000	43000000	45000000	29000000	34000000	13000000	17000000	32000000	NA	50000000	54000000	NA	29000000	32000000	NA	2300000	37000000	36000000	27000000	27000000	37000000	35000000	39000000	40000000	21000000	20000000	17000000	32000000	NA	30000000	24000000	47000000	47000000
F1PRA7	TOP2B	45.4357	36.2802	11000000	11000000	19000000	18000000	41000000	17000000	15000000	NA	14000000	13000000	NA	42000000	17000000	20000000	NA	22000000	21000000	30000000	15000000	18000000	27000000	21000000	15000000	3400000	3800000	NA	13000000	34000000	1100000	12000000	NA	5700000	NA	14000000	18000000	NA
F1P6B7	ANXA1	20.2116	14.7568	1300000000	1400000000	1000000000	1200000000	1200000000	1100000000	800000000	1100000000	620000000	920000000	910000000	860000000	980000000	1400000000	1600000000	850000000	1200000000	1200000000	530000000	1300000000	1300000000	1500000000	1300000000	890000000	1300000000	1300000000	1300000000	1400000000	670000000	890000000	1200000000	930000000	1200000000	830000000	1400000000	1300000000
E2RAV1	CDC123	29.2538	34.1062	8900000	NA	NA	13000000	NA	11000000	3600000	5000000	NA	3500000	NA	NA	NA	11000000	11000000	11000000	NA	10000000	NA	13000000	NA	NA	11000000	4800000	12000000	8100000	6700000	12000000	2700000	NA	NA	NA	9500000	NA	9900000	7800000
F1PN67	MAP1S	39.7197	20.3106	NA	NA	12000000	22000000	17000000	18000000	950000	13000000	NA	15000000	14000000	8800000	NA	17000000	13000000	12000000	15000000	15000000	10000000	19000000	17000000	19000000	16000000	13000000	22000000	16000000	15000000	17000000	5400000	13000000	16000000	6400000	NA	8000000	26000000	12000000
F1PAK4	CHMP4A	51.8243	58.9006	NA	NA	NA	17000000	3300000	490000	6400000	NA	2000000	890000	NA	NA	NA	2700000	2700000	NA	NA	NA	5100000	NA	16000000	NA	2800000	NA	3600000	NA	6600000	NA	NA	2100000	1100000	NA	1700000	4400000	5700000	4300000
F1P960	TRMT6	25.9382	22.3247	NA	NA	17000000	33000000	28000000	31000000	18000000	20000000	NA	22000000	NA	23000000	26000000	34000000	36000000	40000000	NA	28000000	13000000	30000000	28000000	33000000	25000000	NA	28000000	31000000	28000000	41000000	17000000	14000000	NA	11000000	28000000	19000000	42000000	33000000
E2RAI8	OXSR1	45.2458	30.1439	1100000	6300000	3600000	29000000	32000000	24000000	NA	29000000	16000000	16000000	23000000	NA	14000000	24000000	NA	24000000	21000000	29000000	NA	23000000	31000000	37000000	20000000	3500000	26000000	33000000	NA	38000000	1300000	17000000	28000000	14000000	NA	7500000	23000000	NA
F1Q3I3	NCAPH	34.7421	43.6374	11000000	NA	20000000	59000000	NA	53000000	23000000	35000000	11000000	35000000	23000000	NA	30000000	10000000	34000000	13000000	NA	18000000	17000000	39000000	43000000	45000000	54000000	36000000	37000000	NA	67000000	30000000	10000000	17000000	8100000	13000000	9200000	21000000	37000000	38000000
E2RRF5	RBM19	37.787	23.9271	15000000	12000000	11000000	16000000	12000000	9500000	6000000	NA	7900000	12000000	9100000	20000000	18000000	15000000	7800000	16000000	15000000	4800000	14000000	11000000	NA	19000000	15000000	NA	26000000	14000000	21000000	25000000	3900000	6600000	9700000	7700000	NA	16000000	32000000	3500000
J9P1H1	UTRN	24.022	18.5414	28000000	34000000	20000000	38000000	32000000	40000000	22000000	24000000	15000000	29000000	34000000	36000000	45000000	59000000	56000000	40000000	61000000	36000000	26000000	23000000	25000000	20000000	30000000	20000000	26000000	45000000	6700000	44000000	32000000	33000000	36000000	28000000	46000000	34000000	58000000	52000000
F1P6P2	TAGLN2	26.005	21.8455	74000000	270000000	230000000	490000000	510000000	470000000	320000000	400000000	260000000	700000000	350000000	700000000	600000000	800000000	820000000	1000000000	880000000	840000000	270000000	440000000	400000000	420000000	380000000	220000000	390000000	410000000	370000000	780000000	340000000	280000000	710000000	450000000	700000000	380000000	680000000	670000000
F1PDQ4	CYFIP1	35.7025	27.6352	13000000	12000000	5300000	18000000	NA	15000000	NA	12000000	NA	15000000	NA	4200000	20000000	9500000	31000000	8300000	15000000	4300000	18000000	NA	20000000	NA	20000000	15000000	18000000	14000000	20000000	12000000	NA	7300000	NA	14000000	23000000	21000000	11000000	21000000
F1PFB3	GLRX3	22.6511	39.0534	82000000	67000000	75000000	NA	50000000	68000000	42000000	48000000	74000000	54000000	50000000	67000000	160000000	220000000	120000000	NA	75000000	67000000	110000000	56000000	92000000	NA	54000000	NA	NA	63000000	110000000	68000000	66000000	NA	63000000	50000000	NA	100000000	NA	190000000
E2RG27	KTN1	42.8204	43.3373	66000000	97000000	86000000	38000000	98000000	76000000	17000000	91000000	58000000	29000000	2300000	NA	55000000	56000000	57000000	26000000	NA	14000000	35000000	59000000	50000000	40000000	25000000	24000000	45000000	20000000	44000000	15000000	9800000	15000000	7300000	5100000	7400000	3500000	41000000	23000000
E2QX17	PSMB3	27.8149	33.5928	NA	58000000	30000000	63000000	110000000	59000000	26000000	43000000	28000000	51000000	58000000	40000000	84000000	92000000	100000000	51000000	73000000	72000000	83000000	120000000	120000000	31000000	75000000	91000000	130000000	89000000	130000000	100000000	48000000	44000000	50000000	47000000	64000000	84000000	120000000	78000000
E2R6N6	FDFT1	21.3238	21.4635	25000000	31000000	29000000	31000000	57000000	51000000	26000000	27000000	18000000	33000000	29000000	31000000	34000000	48000000	54000000	43000000	48000000	47000000	19000000	28000000	39000000	49000000	33000000	26000000	43000000	37000000	44000000	53000000	20000000	24000000	44000000	33000000	40000000	28000000	35000000	36000000
F1PC28	CPSF1	38.7283	34.4544	6500000	11000000	12000000	31000000	22000000	20000000	NA	21000000	NA	NA	NA	14000000	NA	16000000	20000000	1800000	23000000	21000000	6700000	NA	15000000	16000000	19000000	12000000	NA	26000000	27000000	NA	9400000	6400000	23000000	1200000	23000000	11000000	NA	25000000
F6XJP3	NSDHL	61.9191	23.8156	49000000	31000000	48000000	41000000	43000000	58000000	15000000	47000000	NA	54000000	32000000	56000000	40000000	43000000	47000000	3000000	1900000	41000000	3300000	62000000	41000000	40000000	34000000	NA	36000000	54000000	11000000	63000000	390000	NA	4200000	10000000	49000000	19000000	33000000	35000000
E2RKJ1	CCAR2	40.5539	27.2238	170000000	73000000	76000000	110000000	120000000	54000000	55000000	83000000	71000000	17000000	51000000	76000000	89000000	120000000	100000000	140000000	130000000	94000000	54000000	140000000	96000000	140000000	120000000	73000000	22000000	44000000	110000000	120000000	51000000	87000000	92000000	49000000	49000000	56000000	48000000	110000000
F6XSE4	EIF4EBP3	19.1013	24.5997	NA	NA	NA	7800000	NA	8300000	4900000	NA	NA	NA	7000000	7700000	NA	NA	5200000	6300000	NA	5700000	NA	NA	9300000	NA	NA	NA	6900000	NA	5500000	9700000	3800000	NA	8900000	NA	NA	NA	7300000	5600000
E2R476	HEATR1	33.6651	24.9972	25000000	17000000	10000000	18000000	37000000	22000000	8500000	21000000	13000000	21000000	29000000	20000000	30000000	38000000	45000000	29000000	39000000	40000000	16000000	33000000	27000000	32000000	28000000	15000000	36000000	47000000	19000000	32000000	25000000	9500000	39000000	27000000	49000000	26000000	28000000	42000000
E2RCH6	NOP2	41.1595	31.0144	38000000	28000000	12000000	71000000	37000000	87000000	38000000	49000000	28000000	55000000	59000000	56000000	17000000	4300000	55000000	36000000	37000000	64000000	40000000	78000000	75000000	42000000	39000000	23000000	51000000	23000000	NA	33000000	21000000	54000000	46000000	25000000	46000000	26000000	54000000	30000000
F1PYX5	HEL-S-71	30.3356	17.1262	620000000	430000000	690000000	650000000	600000000	850000000	510000000	600000000	240000000	510000000	480000000	290000000	580000000	740000000	240000000	450000000	880000000	630000000	650000000	550000000	500000000	660000000	500000000	380000000	540000000	690000000	770000000	690000000	450000000	450000000	250000000	520000000	560000000	260000000	770000000	660000000
E2RIW7	SNRPD1	81.7734	45.4465	16000000	67000000	NA	31000000	55000000	19000000	11000000	25000000	95000000	9900000	62000000	NA	77000000	54000000	190000000	26000000	52000000	71000000	160000000	19000000	33000000	22000000	56000000	220000000	44000000	15000000	66000000	17000000	12000000	11000000	16000000	120000000	40000000	220000000	35000000	12000000
E2RHH8	ATP5H	80.4971	53.9888	89000000	130000000	NA	110000000	65000000	6100000	4500000	NA	19000000	110000000	8400000	12000000	120000000	170000000	180000000	110000000	94000000	100000000	74000000	11000000	2600000	14000000	NA	92000000	3500000	7700000	50000000	130000000	74000000	32000000	95000000	47000000	110000000	120000000	8200000	9800000
E2RE36	HNRNPR	35.1733	23.4355	110000000	99000000	130000000	250000000	320000000	200000000	160000000	240000000	65000000	180000000	100000000	160000000	190000000	190000000	150000000	120000000	250000000	250000000	100000000	280000000	240000000	240000000	250000000	140000000	160000000	250000000	250000000	260000000	61000000	190000000	200000000	160000000	390000000	81000000	200000000	130000000
E2RAU6	AKR1B1	41.0872	23.6235	65000000	NA	21000000	37000000	100000000	110000000	31000000	66000000	32000000	45000000	30000000	46000000	24000000	60000000	46000000	76000000	NA	45000000	45000000	93000000	86000000	100000000	71000000	22000000	NA	83000000	86000000	58000000	26000000	44000000	81000000	37000000	52000000	18000000	58000000	49000000
F1PGL8	AKAP12	56.7905	61.0102	33000000	27000000	10000000	25000000	32000000	14000000	1800000	16000000	11000000	14000000	NA	NA	22000000	28000000	5000000	NA	NA	16000000	18000000	8300000	6400000	3700000	58000000	40000000	19000000	10000000	33000000	NA	NA	NA	NA	NA	750000	NA	40000000	26000000
E2QXN9	CBS	13.1481	24.2178	36000000	31000000	28000000	38000000	41000000	39000000	16000000	19000000	21000000	23000000	19000000	21000000	30000000	35000000	37000000	29000000	32000000	33000000	28000000	42000000	39000000	46000000	39000000	44000000	43000000	39000000	43000000	49000000	47000000	20000000	23000000	26000000	33000000	53000000	50000000	47000000
F1PT17	UCHL3	29.5883	24.2366	50000000	14000000	12000000	NA	27000000	26000000	14000000	12000000	7800000	16000000	NA	17000000	25000000	30000000	21000000	27000000	13000000	14000000	11000000	20000000	16000000	27000000	18000000	12000000	19000000	NA	14000000	23000000	10000000	16000000	26000000	NA	21000000	NA	NA	16000000
F6UTT0	RAD50	33.6964	35.932	4100000	NA	NA	15000000	18000000	11000000	NA	8600000	NA	15000000	13000000	NA	NA	22000000	21000000	15000000	NA	18000000	11000000	18000000	NA	22000000	NA	9100000	17000000	NA	18000000	NA	8400000	680000	17000000	8000000	9800000	11000000	17000000	20000000
E2QZG9	PWP2	34.5752	28.7827	28000000	28000000	27000000	50000000	46000000	74000000	38000000	51000000	33000000	52000000	34000000	65000000	47000000	42000000	33000000	54000000	44000000	29000000	29000000	38000000	37000000	42000000	11000000	NA	45000000	37000000	57000000	56000000	NA	4600000	34000000	45000000	23000000	52000000	64000000	69000000
F6X6K8	LRPPRC	25.581	35.7362	13000000	NA	8800000	73000000	70000000	66000000	23000000	12000000	NA	76000000	77000000	84000000	65000000	64000000	97000000	71000000	72000000	53000000	57000000	78000000	53000000	66000000	46000000	34000000	65000000	52000000	55000000	100000000	37000000	57000000	63000000	31000000	70000000	56000000	99000000	98000000
F1PY82	ZMPSTE24	56.1056	32.3229	13000000	21000000	15000000	13000000	20000000	12000000	NA	42000000	13000000	54000000	9200000	3500000	39000000	26000000	19000000	33000000	NA	NA	9700000	73000000	13000000	57000000	24000000	16000000	NA	NA	20000000	34000000	8800000	45000000	NA	12000000	9900000	16000000	19000000	14000000
F1PEK5	2012-09-01	35.0209	18.6611	120000000	100000000	100000000	140000000	110000000	78000000	81000000	130000000	58000000	150000000	100000000	94000000	120000000	160000000	150000000	92000000	90000000	110000000	63000000	120000000	96000000	150000000	77000000	33000000	160000000	63000000	99000000	190000000	55000000	110000000	54000000	36000000	110000000	96000000	170000000	140000000
F1PK29	RNH1	12.7133	14.0165	180000000	160000000	170000000	200000000	240000000	220000000	140000000	150000000	100000000	180000000	150000000	170000000	210000000	180000000	150000000	190000000	210000000	230000000	190000000	200000000	160000000	190000000	180000000	150000000	190000000	170000000	190000000	210000000	120000000	130000000	180000000	190000000	200000000	180000000	240000000	200000000
E2R990	CNOT1	41.443	38.3725	14000000	17000000	13000000	26000000	26000000	24000000	20000000	18000000	5700000	33000000	7900000	4800000	4600000	24000000	21000000	38000000	31000000	NA	29000000	27000000	NA	32000000	25000000	19000000	26000000	14000000	31000000	55000000	22000000	38000000	NA	13000000	9300000	3800000	33000000	NA
F1PEG9	RCN2	47.6195	40.255	43000000	71000000	NA	2700000	NA	NA	NA	16000000	NA	75000000	66000000	59000000	NA	91000000	74000000	79000000	82000000	40000000	NA	47000000	34000000	65000000	110000000	14000000	NA	96000000	49000000	89000000	45000000	11000000	83000000	9000000	79000000	23000000	85000000	NA
E2R4A5	RAD23B	25.6469	26.5404	42000000	33000000	23000000	30000000	46000000	18000000	20000000	16000000	19000000	14000000	11000000	21000000	29000000	30000000	38000000	34000000	34000000	37000000	39000000	27000000	NA	33000000	31000000	29000000	36000000	24000000	25000000	33000000	22000000	8200000	16000000	19000000	27000000	28000000	41000000	NA
E2RFR0	RPS8	17.8404	15.3217	190000000	210000000	170000000	280000000	360000000	300000000	180000000	220000000	140000000	180000000	180000000	190000000	200000000	190000000	210000000	280000000	200000000	240000000	160000000	260000000	270000000	280000000	260000000	170000000	250000000	220000000	260000000	220000000	140000000	230000000	310000000	180000000	230000000	130000000	250000000	210000000
F1PRF8	PDXDC1	36.3793	65.8378	NA	NA	NA	7800000	7500000	NA	21000000	NA	14000000	63000000	44000000	6900000	33000000	NA	27000000	NA	NA	20000000	8200000	NA	NA	1700000	22000000	NA	NA	60000000	NA	78000000	NA	71000000	NA	34000000	31000000	19000000	NA	NA
F1PGD7	RPL24	39.4393	30.0269	NA	22000000	51000000	24000000	110000000	89000000	62000000	NA	41000000	64000000	16000000	120000000	63000000	58000000	72000000	73000000	96000000	54000000	19000000	85000000	65000000	75000000	80000000	48000000	82000000	NA	74000000	21000000	14000000	60000000	130000000	NA	88000000	56000000	60000000	47000000
F1P9Q2	SH3KBP1	18.6861	17.068	21000000	20000000	25000000	17000000	33000000	31000000	16000000	17000000	15000000	21000000	25000000	25000000	25000000	30000000	30000000	30000000	29000000	21000000	20000000	32000000	27000000	32000000	30000000	19000000	33000000	35000000	37000000	33000000	26000000	24000000	11000000	22000000	26000000	19000000	30000000	30000000
F1PYA6	KIAA0368	27.4945	21.8938	7300000	7600000	8400000	10000000	10000000	NA	NA	6500000	2400000	NA	6900000	4800000	9400000	12000000	12000000	NA	10000000	13000000	6000000	8300000	6600000	11000000	7700000	5100000	2900000	NA	10000000	11000000	6900000	13000000	11000000	7500000	11000000	11000000	13000000	9200000
F1PQQ3	HOOK3	30.3606	39.6354	NA	NA	NA	NA	16000000	7500000	NA	NA	NA	7400000	9100000	14000000	10000000	NA	9400000	NA	NA	NA	NA	NA	13000000	6500000	12000000	NA	15000000	6900000	18000000	NA	NA	4900000	NA	NA	18000000	NA	2600000	2900000
P61007	RAB8A	19.8874	23.3031	52000000	51000000	45000000	64000000	63000000	NA	40000000	52000000	26000000	NA	33000000	33000000	44000000	52000000	45000000	NA	52000000	37000000	31000000	49000000	48000000	45000000	51000000	31000000	55000000	47000000	51000000	50000000	22000000	19000000	17000000	NA	NA	26000000	46000000	50000000
E2R4S5	ME2	36.7329	32.9349	32000000	35000000	NA	25000000	NA	29000000	12000000	NA	NA	NA	19000000	41000000	51000000	78000000	NA	46000000	47000000	32000000	NA	38000000	NA	42000000	31000000	24000000	35000000	NA	30000000	51000000	16000000	17000000	37000000	1900000	12000000	24000000	47000000	43000000
E2R097	XPNPEP1	45.1155	40.8291	11000000	66000000	19000000	48000000	68000000	41000000	78000000	61000000	44000000	33000000	33000000	49000000	9000000	68000000	69000000	110000000	55000000	52000000	30000000	95000000	56000000	110000000	53000000	33000000	40000000	15000000	43000000	41000000	11000000	31000000	21000000	NA	18000000	60000000	86000000	54000000
E2REA8	COPS2	50.5456	43.2178	35000000	46000000	34000000	28000000	38000000	NA	NA	NA	15000000	9500000	13000000	NA	NA	NA	43000000	23000000	13000000	25000000	24000000	47000000	61000000	4200000	30000000	44000000	7200000	8400000	46000000	16000000	38000000	8000000	220000	52000000	49000000	20000000	33000000	29000000
Q28250	SPCS2	40.9511	21.7134	22000000	81000000	95000000	83000000	100000000	NA	64000000	65000000	31000000	55000000	53000000	26000000	6000000	150000000	120000000	71000000	63000000	50000000	41000000	87000000	57000000	82000000	68000000	50000000	110000000	69000000	37000000	69000000	34000000	49000000	90000000	21000000	88000000	37000000	77000000	44000000
E2R4G4	XPOT	28.5244	18.5725	13000000	9900000	NA	23000000	17000000	7300000	11000000	9300000	8300000	18000000	11000000	13000000	16000000	22000000	12000000	14000000	13000000	15000000	10000000	14000000	12000000	5500000	16000000	10000000	16000000	12000000	NA	14000000	9300000	6900000	13000000	9600000	20000000	9900000	21000000	18000000
E2R8S0	RIOK2	48.7728	41.2994	13000000	NA	10000000	13000000	NA	NA	10000000	NA	NA	3600000	19000000	NA	NA	12000000	13000000	6200000	26000000	6200000	3300000	NA	3900000	23000000	12000000	3200000	NA	NA	33000000	NA	1900000	NA	6100000	2700000	3700000	NA	6400000	NA
E2QUV4	SCYL1	53.8402	24.3198	18000000	4700000	3700000	NA	4100000	7600000	NA	11000000	9700000	18000000	2300000	15000000	12000000	14000000	7700000	10000000	22000000	16000000	28000000	5600000	23000000	10000000	26000000	2700000	4300000	NA	24000000	10000000	6600000	6900000	7600000	14000000	16000000	NA	8800000	20000000
E2QX73	HMGCS1	21.8189	19.0083	60000000	190000000	240000000	180000000	200000000	160000000	300000000	320000000	220000000	290000000	330000000	290000000	380000000	310000000	290000000	570000000	400000000	330000000	180000000	380000000	280000000	270000000	260000000	220000000	250000000	290000000	250000000	320000000	180000000	270000000	350000000	240000000	320000000	160000000	250000000	190000000
J9NWW4	ANP32E	34.2933	33.1336	92000000	70000000	73000000	150000000	150000000	84000000	43000000	63000000	48000000	44000000	55000000	52000000	52000000	46000000	120000000	56000000	63000000	51000000	97000000	51000000	82000000	91000000	94000000	74000000	6800000	29000000	110000000	56000000	24000000	52000000	26000000	39000000	63000000	64000000	110000000	74000000
E2RTC5	IGF2BP1	28.1842	25.8332	82000000	200000000	110000000	300000000	300000000	290000000	150000000	110000000	110000000	140000000	67000000	130000000	140000000	180000000	140000000	78000000	160000000	140000000	130000000	250000000	180000000	260000000	190000000	150000000	220000000	210000000	220000000	170000000	65000000	130000000	110000000	36000000	99000000	94000000	180000000	150000000
J9NXP8	ARF5	26.2107	24.8437	86000000	110000000	93000000	200000000	220000000	210000000	80000000	99000000	NA	150000000	61000000	150000000	190000000	180000000	310000000	230000000	200000000	200000000	91000000	210000000	190000000	230000000	190000000	110000000	200000000	190000000	170000000	320000000	140000000	190000000	NA	130000000	220000000	110000000	250000000	220000000
F1P9J3	MYH9	24.1555	18.5075	250000000	300000000	260000000	360000000	450000000	360000000	210000000	220000000	140000000	510000000	420000000	360000000	570000000	690000000	640000000	820000000	440000000	550000000	150000000	240000000	210000000	250000000	220000000	170000000	220000000	240000000	250000000	720000000	300000000	310000000	500000000	280000000	410000000	320000000	790000000	350000000
E2RT71	NRD1	48.6352	31.8105	NA	8800000	NA	18000000	18000000	10000000	NA	7900000	2000000	NA	NA	NA	NA	NA	11000000	NA	15000000	13000000	14000000	26000000	22000000	19000000	14000000	12000000	4700000	28000000	20000000	NA	4100000	15000000	NA	4000000	11000000	7900000	22000000	18000000
F6XVD7	UCHL1	55.1654	26.3054	140000000	83000000	25000000	23000000	170000000	130000000	79000000	110000000	64000000	83000000	87000000	72000000	24000000	21000000	53000000	100000000	15000000	66000000	22000000	130000000	130000000	180000000	110000000	130000000	35000000	80000000	140000000	87000000	38000000	76000000	110000000	13000000	15000000	32000000	91000000	81000000
E2RB90	HNRNPF	30.0866	22.8085	310000000	210000000	160000000	300000000	590000000	390000000	270000000	270000000	220000000	160000000	230000000	140000000	180000000	220000000	400000000	520000000	210000000	210000000	260000000	420000000	230000000	260000000	250000000	310000000	270000000	230000000	250000000	490000000	220000000	170000000	460000000	210000000	380000000	230000000	250000000	250000000
J9NZM4	ATXN10	25.8792	28.9339	7800000	NA	17000000	9700000	11000000	7300000	4700000	7400000	NA	NA	9100000	NA	9200000	4600000	15000000	9200000	11000000	13000000	7400000	8900000	10000000	11000000	NA	9500000	11000000	NA	12000000	11000000	9000000	8500000	NA	21000000	44000000	21000000	16000000	18000000
F6XQD6	MAP1B	37.6471	26.8682	27000000	34000000	18000000	65000000	66000000	76000000	42000000	58000000	27000000	47000000	18000000	59000000	36000000	21000000	48000000	44000000	39000000	48000000	13000000	40000000	47000000	48000000	40000000	27000000	28000000	15000000	38000000	38000000	24000000	35000000	59000000	19000000	19000000	32000000	90000000	41000000
J9P0V9	DDX3X	17.7113	16.5661	230000000	290000000	200000000	320000000	350000000	330000000	170000000	220000000	170000000	250000000	240000000	170000000	240000000	260000000	340000000	310000000	310000000	300000000	260000000	210000000	300000000	350000000	310000000	280000000	250000000	210000000	310000000	360000000	250000000	190000000	310000000	240000000	340000000	190000000	390000000	370000000
E2R1R4	ATP6V1E1	25.8089	13.4011	41000000	43000000	40000000	44000000	51000000	NA	32000000	40000000	27000000	36000000	28000000	34000000	NA	38000000	21000000	NA	41000000	NA	33000000	56000000	46000000	62000000	38000000	38000000	55000000	51000000	48000000	55000000	11000000	28000000	52000000	24000000	36000000	NA	46000000	32000000
F1PEJ2	HGH1	12.0879	23.8002	46000000	55000000	55000000	110000000	100000000	NA	53000000	NA	NA	84000000	73000000	74000000	98000000	97000000	110000000	NA	NA	88000000	66000000	110000000	97000000	120000000	NA	66000000	NA	97000000	96000000	61000000	NA	56000000	100000000	NA	94000000	NA	NA	NA
E2QXH2	PSPC1	58.0246	49.177	NA	NA	17000000	NA	NA	NA	22000000	36000000	NA	NA	NA	37000000	4400000	66000000	NA	52000000	50000000	29000000	4600000	18000000	NA	76000000	71000000	NA	69000000	NA	5600000	5600000	4400000	3000000	34000000	31000000	28000000	31000000	69000000	7500000
J9NZA0	PTMA	29.3799	19.1604	NA	NA	2300000	2300000	3800000	2900000	2200000	1700000	1000000	2500000	1700000	NA	2300000	2200000	1100000	1600000	1900000	1700000	NA	3600000	NA	2600000	2100000	1500000	2900000	1900000	1700000	2200000	1100000	NA	2100000	NA	1300000	NA	1500000	2100000
E2RB37	PDIA6	27.7274	25.0381	110000000	370000000	320000000	240000000	640000000	510000000	300000000	400000000	73000000	320000000	270000000	310000000	350000000	510000000	430000000	420000000	390000000	450000000	320000000	520000000	500000000	500000000	460000000	290000000	500000000	460000000	600000000	140000000	150000000	240000000	280000000	200000000	280000000	270000000	430000000	370000000
F1PHE6	PFDN4	38.0485	22.8347	45000000	38000000	NA	38000000	40000000	47000000	41000000	57000000	28000000	34000000	27000000	67000000	26000000	33000000	28000000	NA	NA	30000000	34000000	42000000	69000000	41000000	35000000	6800000	75000000	75000000	35000000	8700000	27000000	51000000	68000000	41000000	53000000	23000000	66000000	30000000
J9P923	PTRF	32.9544	23.8016	57000000	59000000	44000000	82000000	82000000	82000000	28000000	77000000	37000000	95000000	31000000	86000000	82000000	57000000	22000000	110000000	100000000	71000000	43000000	53000000	72000000	86000000	66000000	49000000	87000000	NA	93000000	93000000	38000000	NA	82000000	37000000	67000000	30000000	74000000	49000000
Q5TJE9	RPS18	32.4006	25.4232	44000000	56000000	52000000	72000000	100000000	100000000	67000000	18000000	34000000	30000000	75000000	24000000	37000000	66000000	44000000	49000000	49000000	72000000	44000000	39000000	83000000	81000000	81000000	51000000	93000000	94000000	72000000	94000000	44000000	53000000	31000000	55000000	49000000	33000000	55000000	45000000
E2QX53	GNPDA1	44.0366	29.2157	15000000	65000000	27000000	64000000	46000000	47000000	59000000	42000000	6600000	NA	28000000	38000000	39000000	47000000	61000000	52000000	60000000	60000000	23000000	55000000	84000000	60000000	51000000	19000000	62000000	57000000	45000000	59000000	25000000	38000000	23000000	10000000	2900000	17000000	69000000	45000000
E2RRJ6	AP1B1	59.1062	29.2903	31000000	41000000	52000000	33000000	29000000	13000000	11000000	78000000	NA	12000000	60000000	65000000	67000000	34000000	39000000	53000000	49000000	22000000	33000000	44000000	12000000	35000000	48000000	93000000	10000000	7000000	71000000	43000000	27000000	1400000	51000000	36000000	82000000	40000000	63000000	35000000
J9PB88	FEN1	18.3821	21.3344	50000000	43000000	49000000	74000000	62000000	78000000	33000000	49000000	25000000	36000000	31000000	36000000	42000000	65000000	56000000	54000000	60000000	51000000	37000000	50000000	66000000	64000000	69000000	42000000	62000000	60000000	65000000	40000000	24000000	37000000	42000000	31000000	34000000	31000000	58000000	45000000
E2RNC4	PEX19	47.6756	53.9633	NA	2700000	NA	6400000	7600000	1900000	NA	NA	1200000	1300000	NA	NA	3700000	NA	7500000	1600000	2600000	1700000	NA	2900000	NA	2000000	3700000	NA	3500000	4300000	4000000	2800000	NA	NA	3700000	8100000	140000	NA	10000000	4900000
E2R9Q9	SPC24	20.0106	25.5179	22000000	19000000	17000000	35000000	35000000	30000000	14000000	18000000	11000000	29000000	36000000	30000000	35000000	49000000	51000000	27000000	42000000	36000000	22000000	33000000	34000000	32000000	35000000	22000000	39000000	39000000	35000000	50000000	29000000	21000000	38000000	29000000	44000000	38000000	61000000	59000000
F1PWW0	FLNA	19.6549	13.7965	270000000	260000000	280000000	380000000	390000000	370000000	330000000	330000000	180000000	530000000	370000000	500000000	590000000	690000000	510000000	530000000	410000000	490000000	210000000	320000000	330000000	360000000	250000000	220000000	240000000	180000000	320000000	680000000	310000000	520000000	430000000	350000000	500000000	460000000	680000000	550000000
J9P393	STAU1	53.3502	35.8498	NA	NA	NA	6000000	53000000	7600000	11000000	16000000	7200000	34000000	12000000	33000000	20000000	NA	NA	NA	41000000	30000000	NA	7300000	39000000	44000000	22000000	NA	43000000	41000000	41000000	50000000	15000000	19000000	24000000	NA	41000000	NA	58000000	NA
E2RNQ8	DARS	46.7428	32.2121	130000000	130000000	89000000	200000000	230000000	210000000	49000000	170000000	31000000	46000000	110000000	110000000	74000000	87000000	100000000	140000000	110000000	120000000	43000000	170000000	71000000	170000000	180000000	110000000	56000000	170000000	210000000	62000000	63000000	110000000	360000000	14000000	120000000	49000000	250000000	93000000
F1PEZ4	RPS27A	39.6973	32.0764	2100000000	2700000000	1900000000	3900000000	4900000000	4000000000	1800000000	2500000000	1300000000	2700000000	2300000000	2600000000	5300000000	3500000000	2400000000	3300000000	2600000000	3400000000	1200000000	3500000000	3200000000	3700000000	3100000000	1100000000	5600000000	3000000000	3600000000	260000000	910000000	3300000000	3700000000	2000000000	3800000000	320000000	3900000000	2700000000
F1PVI2	DNPEP	33.2282	15.0124	42000000	50000000	34000000	50000000	55000000	27000000	24000000	42000000	28000000	15000000	14000000	31000000	25000000	21000000	27000000	29000000	26000000	27000000	28000000	58000000	39000000	48000000	62000000	31000000	28000000	52000000	55000000	36000000	NA	5900000	33000000	17000000	27000000	31000000	28000000	37000000
F1PR18	UNC45A	38.056	32.5096	NA	4400000	NA	41000000	32000000	36000000	12000000	23000000	13000000	NA	25000000	NA	11000000	28000000	1900000	18000000	30000000	25000000	17000000	32000000	26000000	21000000	34000000	9700000	27000000	24000000	NA	22000000	NA	21000000	27000000	3300000	28000000	NA	20000000	NA
J9NRZ2	RAB18	19.8705	14.2351	23000000	26000000	29000000	40000000	50000000	50000000	24000000	36000000	20000000	44000000	45000000	33000000	35000000	35000000	50000000	38000000	41000000	33000000	29000000	50000000	35000000	44000000	38000000	29000000	38000000	53000000	36000000	35000000	22000000	40000000	26000000	22000000	33000000	24000000	28000000	32000000
E2RE19	MAK16	35.3921	14.3326	30000000	8100000	8500000	16000000	21000000	5500000	NA	9000000	11000000	9300000	7500000	10000000	14000000	18000000	12000000	15000000	9800000	11000000	NA	14000000	NA	18000000	10000000	8600000	NA	12000000	14000000	13000000	5200000	9500000	12000000	5700000	8200000	4200000	13000000	11000000
F1PMG8	COLGALT1	28.8694	21.4246	24000000	29000000	NA	58000000	31000000	62000000	NA	28000000	13000000	NA	NA	NA	15000000	NA	NA	NA	17000000	14000000	36000000	61000000	48000000	63000000	44000000	33000000	NA	NA	63000000	NA	NA	NA	NA	NA	14000000	NA	22000000	14000000
E2RPP8	ALDH3A2	22.8903	22.2112	25000000	26000000	NA	30000000	31000000	27000000	NA	21000000	15000000	25000000	NA	25000000	NA	45000000	NA	35000000	NA	36000000	18000000	29000000	30000000	31000000	28000000	17000000	6200000	26000000	NA	36000000	22000000	23000000	30000000	NA	NA	29000000	40000000	NA
F1PPC9	TMEM43	51.7104	68.9224	37000000	84000000	53000000	NA	6500000	NA	140000000	71000000	64000000	NA	NA	NA	NA	80000000	260000000	68000000	NA	43000000	16000000	NA	27000000	62000000	53000000	200000000	48000000	NA	120000000	NA	30000000	110000000	NA	65000000	39000000	120000000	190000000	NA
F1PS41	IPO9	27.0087	60.917	6500000	6100000	2100000	26000000	NA	NA	NA	NA	NA	NA	NA	21000000	NA	7300000	NA	29000000	23000000	NA	7700000	NA	11000000	NA	24000000	19000000	27000000	17000000	23000000	NA	7500000	NA	NA	27000000	17000000	26000000	NA	NA
F1PSM2	PYGB	44.8746	29.9066	39000000	30000000	18000000	27000000	11000000	11000000	26000000	29000000	35000000	94000000	47000000	47000000	9800000	49000000	26000000	42000000	28000000	37000000	20000000	30000000	19000000	24000000	NA	31000000	59000000	30000000	10000000	15000000	13000000	57000000	49000000	23000000	34000000	19000000	61000000	68000000
F1Q1T5	RPS15	35.7916	40.8627	130000000	130000000	110000000	450000000	430000000	86000000	210000000	45000000	86000000	80000000	79000000	130000000	120000000	380000000	110000000	130000000	130000000	130000000	130000000	170000000	170000000	410000000	170000000	100000000	390000000	170000000	160000000	80000000	83000000	59000000	130000000	110000000	120000000	160000000	190000000	170000000
E2QY54	SSR4	58.5817	71.2256	50000000	160000000	120000000	150000000	250000000	110000000	46000000	53000000	22000000	29000000	21000000	69000000	41000000	65000000	300000000	63000000	21000000	36000000	41000000	200000000	54000000	71000000	60000000	430000000	58000000	71000000	35000000	36000000	41000000	61000000	53000000	150000000	67000000	290000000	320000000	200000000
F6V1W9	TF	51.8425	37.9977	NA	NA	3600000	1100000	2900000	6600000	NA	NA	NA	3700000	3100000	6000000	6800000	6200000	7900000	11000000	5800000	7100000	12000000	3400000	13000000	6300000	22000000	NA	NA	4300000	NA	11000000	1000000	6800000	NA	NA	1900000	13000000	7400000	NA
J9P6Y7	SLC30A1	30.4498	29.9504	9900000	10000000	12000000	20000000	24000000	20000000	22000000	20000000	14000000	19000000	10000000	10000000	10000000	23000000	16000000	15000000	19000000	10000000	15000000	19000000	17000000	NA	9700000	14000000	23000000	21000000	15000000	NA	2100000	9700000	NA	NA	2200000	7200000	NA	NA
E2QZV2	DDRGK1	27.1364	18.0234	14000000	13000000	7400000	20000000	20000000	16000000	14000000	11000000	8100000	16000000	18000000	14000000	30000000	31000000	25000000	23000000	29000000	13000000	13000000	15000000	19000000	7600000	20000000	11000000	17000000	12000000	17000000	19000000	7100000	14000000	9900000	12000000	17000000	11000000	18000000	10000000
E2RSI5	UQCRC1	31.1776	29.2893	82000000	69000000	61000000	110000000	47000000	120000000	62000000	64000000	35000000	59000000	52000000	54000000	100000000	NA	140000000	65000000	110000000	53000000	74000000	120000000	91000000	9600000	100000000	39000000	49000000	59000000	NA	51000000	26000000	57000000	67000000	51000000	33000000	60000000	65000000	48000000
F1PSK3	SH3BGRL3	53.1163	53.9283	12000000	11000000	NA	22000000	27000000	24000000	11000000	15000000	8800000	11000000	13000000	15000000	93000000	16000000	17000000	24000000	24000000	18000000	18000000	29000000	110000000	24000000	NA	12000000	NA	15000000	29000000	130000000	10000000	23000000	16000000	77000000	12000000	11000000	27000000	17000000
F1Q4H9	PATL1	68.2391	34.8082	NA	NA	13000000	4100000	11000000	NA	NA	2400000	8700000	NA	NA	NA	NA	11000000	4700000	NA	NA	NA	11000000	3100000	NA	NA	10000000	3400000	NA	NA	3400000	NA	6100000	NA	NA	8600000	NA	9100000	3200000	4000000
E2QY31	PAFAH1B1	28.5067	31.219	11000000	7100000	12000000	37000000	44000000	34000000	18000000	19000000	9900000	11000000	NA	9500000	24000000	21000000	24000000	24000000	11000000	28000000	10000000	27000000	17000000	18000000	21000000	12000000	14000000	25000000	14000000	27000000	8300000	21000000	18000000	9500000	18000000	12000000	15000000	17000000
F1PA87	PRKACB	13.246	22.1853	32000000	32000000	26000000	34000000	36000000	36000000	22000000	27000000	NA	31000000	31000000	27000000	32000000	43000000	41000000	45000000	48000000	36000000	NA	37000000	33000000	41000000	34000000	NA	37000000	39000000	33000000	49000000	NA	34000000	14000000	NA	13000000	28000000	46000000	27000000
F6Y1U6	AGPS	33.1019	31.5577	34000000	68000000	47000000	36000000	35000000	47000000	39000000	25000000	32000000	42000000	31000000	28000000	53000000	37000000	62000000	8200000	47000000	38000000	39000000	62000000	57000000	100000000	49000000	NA	48000000	29000000	35000000	44000000	21000000	31000000	100000000	76000000	33000000	27000000	50000000	41000000
F1PPB6	DERA	27.9777	25.1136	19000000	15000000	8000000	NA	11000000	10000000	4600000	11000000	5400000	NA	NA	6700000	7700000	11000000	NA	11000000	11000000	NA	9000000	16000000	14000000	15000000	14000000	NA	12000000	14000000	NA	NA	870000	8200000	9200000	9900000	NA	7700000	12000000	8800000
F6Y258	GTF2I	31.2519	34.8369	26000000	24000000	17000000	50000000	NA	48000000	53000000	20000000	12000000	49000000	23000000	52000000	NA	25000000	29000000	27000000	31000000	31000000	21000000	55000000	34000000	53000000	NA	21000000	19000000	25000000	28000000	NA	19000000	47000000	18000000	18000000	22000000	13000000	NA	10000000
E2R944	HNRNPL	33.3728	26.022	160000000	170000000	120000000	190000000	140000000	120000000	180000000	100000000	64000000	170000000	420000000	170000000	120000000	110000000	190000000	180000000	160000000	150000000	56000000	140000000	120000000	140000000	170000000	120000000	170000000	120000000	110000000	210000000	53000000	100000000	67000000	36000000	59000000	91000000	140000000	170000000
E2RSU7	AHSA1	46.2445	42.1974	410000000	190000000	110000000	600000000	350000000	580000000	130000000	280000000	230000000	22000000	130000000	120000000	29000000	330000000	220000000	310000000	180000000	310000000	160000000	NA	240000000	320000000	500000000	130000000	180000000	20000000	130000000	160000000	120000000	130000000	160000000	200000000	120000000	140000000	140000000	43000000
J9NXW2	EXOSC2	23.4372	45.1311	14000000	17000000	11000000	22000000	NA	21000000	10000000	15000000	9200000	6800000	NA	4400000	NA	21000000	21000000	NA	NA	NA	18000000	24000000	NA	NA	22000000	18000000	18000000	19000000	21000000	NA	7000000	NA	2500000	NA	9000000	20000000	19000000	11000000
F1PNS6	PEPD	24.8191	26.3133	7400000	NA	NA	11000000	15000000	7600000	NA	6300000	6000000	NA	4200000	NA	4600000	NA	8700000	NA	7000000	7100000	NA	NA	13000000	2200000	7500000	9500000	NA	12000000	12000000	NA	NA	NA	7800000	NA	4800000	5200000	NA	NA
E2RDA6	GALK2	47.8298	28.3677	11000000	5600000	9900000	15000000	5400000	9700000	13000000	16000000	6200000	3000000	3500000	3200000	3300000	15000000	5400000	7200000	19000000	3700000	7700000	11000000	17000000	28000000	8500000	12000000	24000000	22000000	12000000	14000000	4800000	6200000	6300000	NA	5300000	2100000	9400000	3800000
J9P281	ZCCHC3	30.033	28.3705	NA	NA	7500000	5400000	4900000	NA	NA	NA	NA	NA	1500000	3300000	3200000	3300000	5100000	2200000	3500000	1900000	NA	5900000	10000000	8700000	5600000	3200000	6400000	5600000	NA	NA	2000000	2900000	NA	NA	NA	NA	4500000	NA
E2QU31	FARSA	25.4683	26.2918	25000000	21000000	31000000	57000000	60000000	56000000	12000000	39000000	28000000	23000000	14000000	29000000	40000000	31000000	34000000	NA	39000000	33000000	42000000	49000000	29000000	56000000	52000000	36000000	48000000	42000000	42000000	38000000	14000000	26000000	41000000	32000000	34000000	10000000	38000000	26000000
F1PV15	PALD1	24.3056	26.69	8000000	5900000	6200000	NA	8100000	NA	5000000	NA	4800000	NA	NA	8000000	NA	11000000	NA	17000000	NA	7900000	9100000	7300000	NA	7800000	NA	NA	NA	12000000	13000000	15000000	6600000	8100000	7800000	6000000	NA	7900000	18000000	15000000
E2QYE5	CCDC104	37.5931	34.947	3300000	NA	NA	NA	11000000	6300000	NA	NA	NA	NA	NA	15000000	13000000	16000000	25000000	12000000	NA	13000000	NA	4700000	5400000	14000000	NA	4300000	NA	NA	6200000	19000000	10000000	11000000	NA	17000000	25000000	15000000	43000000	12000000
E2R7S5	RSL1D1	40.9681	13.0578	54000000	56000000	62000000	79000000	44000000	34000000	51000000	45000000	41000000	NA	44000000	59000000	56000000	46000000	110000000	61000000	41000000	54000000	40000000	100000000	35000000	98000000	NA	21000000	100000000	26000000	66000000	68000000	24000000	19000000	68000000	33000000	53000000	43000000	62000000	45000000
Q8HY67	ANP32A	28.1193	15.5757	NA	70000000	120000000	84000000	120000000	74000000	100000000	140000000	40000000	95000000	42000000	54000000	79000000	95000000	NA	100000000	51000000	56000000	53000000	96000000	83000000	120000000	87000000	61000000	89000000	76000000	NA	70000000	NA	50000000	120000000	NA	120000000	NA	74000000	NA
E2RQS9	DLAT	17.462	19.9528	63000000	48000000	43000000	83000000	84000000	80000000	48000000	58000000	68000000	53000000	46000000	38000000	72000000	74000000	83000000	85000000	68000000	56000000	58000000	78000000	70000000	74000000	79000000	51000000	61000000	52000000	48000000	73000000	47000000	39000000	44000000	35000000	38000000	53000000	64000000	34000000
J9P048	SET	28.1647	24.1416	240000000	330000000	320000000	320000000	420000000	340000000	240000000	240000000	220000000	220000000	140000000	200000000	440000000	370000000	310000000	330000000	240000000	550000000	220000000	370000000	480000000	650000000	370000000	370000000	340000000	120000000	400000000	290000000	99000000	220000000	290000000	320000000	240000000	150000000	280000000	310000000
E2REM0	CYC1	64.8873	46.3762	360000000	370000000	290000000	240000000	430000000	360000000	40000000	250000000	110000000	66000000	160000000	NA	220000000	290000000	270000000	49000000	30000000	NA	230000000	330000000	180000000	310000000	410000000	12000000	380000000	84000000	310000000	260000000	7000000	12000000	3700000	170000000	NA	160000000	430000000	73000000
F1Q2V6	SATB2	33.7172	17.4531	21000000	21000000	21000000	30000000	42000000	32000000	35000000	29000000	17000000	47000000	50000000	47000000	44000000	41000000	33000000	66000000	47000000	24000000	23000000	55000000	48000000	51000000	41000000	30000000	53000000	41000000	50000000	57000000	22000000	41000000	48000000	NA	1700000	26000000	53000000	45000000
F1PUB5	PSMA7	32.0512	24.7524	39000000	NA	NA	64000000	38000000	110000000	36000000	78000000	36000000	67000000	58000000	45000000	79000000	98000000	36000000	120000000	71000000	76000000	NA	110000000	95000000	120000000	92000000	40000000	58000000	57000000	100000000	70000000	NA	84000000	110000000	NA	73000000	37000000	59000000	56000000
J9P813	SIGMAR1	38.8636	39.4554	96000000	110000000	74000000	150000000	150000000	120000000	81000000	120000000	NA	100000000	54000000	NA	160000000	65000000	NA	NA	94000000	NA	37000000	44000000	51000000	52000000	57000000	NA	39000000	43000000	110000000	NA	55000000	14000000	NA	11000000	NA	38000000	120000000	160000000
E2RN45	G3BP1	28.9373	17.6628	68000000	180000000	160000000	140000000	260000000	160000000	110000000	170000000	110000000	130000000	83000000	61000000	84000000	190000000	170000000	160000000	170000000	170000000	120000000	86000000	250000000	150000000	130000000	130000000	180000000	140000000	170000000	170000000	100000000	120000000	160000000	110000000	220000000	130000000	150000000	200000000
E2R0B6	PSMB6	27.1968	34.1129	22000000	23000000	18000000	22000000	24000000	18000000	NA	20000000	13000000	19000000	21000000	18000000	16000000	24000000	32000000	NA	22000000	24000000	1900000	15000000	15000000	26000000	29000000	22000000	19000000	15000000	9800000	21000000	NA	12000000	NA	2800000	5000000	NA	22000000	NA
J9P1A8	PLAA	20.8655	17.9077	9400000	14000000	8400000	12000000	11000000	9500000	5800000	8600000	17000000	16000000	16000000	13000000	12000000	11000000	16000000	18000000	18000000	18000000	NA	12000000	11000000	17000000	15000000	17000000	11000000	13000000	15000000	15000000	12000000	11000000	18000000	21000000	23000000	2700000	16000000	14000000
F1PRL0	NSUN2	34.1446	29.3841	39000000	42000000	42000000	50000000	73000000	66000000	15000000	290000000	21000000	22000000	23000000	28000000	27000000	33000000	17000000	32000000	19000000	44000000	56000000	59000000	56000000	57000000	180000000	71000000	51000000	50000000	51000000	41000000	23000000	29000000	44000000	27000000	43000000	18000000	36000000	34000000
E2RRP5	SON	39.6318	52.8215	26000000	16000000	20000000	43000000	50000000	53000000	NA	5200000	7700000	15000000	16000000	24000000	16000000	8000000	17000000	25000000	15000000	61000000	39000000	27000000	45000000	76000000	47000000	12000000	51000000	58000000	47000000	NA	10000000	27000000	67000000	23000000	50000000	12000000	28000000	10000000
E2RCJ3	TMEM214	29.1499	26.3604	17000000	16000000	20000000	32000000	39000000	36000000	14000000	31000000	12000000	NA	45000000	32000000	35000000	40000000	26000000	34000000	31000000	29000000	18000000	40000000	21000000	43000000	29000000	NA	41000000	38000000	35000000	40000000	NA	25000000	22000000	NA	12000000	5100000	29000000	28000000
F1PTP6	P4HA2	46.8302	26.912	84000000	100000000	140000000	200000000	230000000	210000000	140000000	160000000	58000000	79000000	170000000	65000000	120000000	75000000	110000000	91000000	190000000	200000000	15000000	88000000	83000000	180000000	72000000	23000000	64000000	160000000	72000000	170000000	48000000	69000000	87000000	52000000	68000000	31000000	100000000	160000000
E2RCX4	SMC4	61.1988	29.6689	10000000	27000000	13000000	27000000	27000000	52000000	3300000	32000000	3100000	23000000	7400000	5500000	19000000	24000000	14000000	13000000	32000000	11000000	12000000	45000000	20000000	36000000	13000000	18000000	22000000	32000000	25000000	8700000	8400000	36000000	14000000	6900000	8800000	8100000	33000000	13000000
E2R3R2	PSMB5	24.3447	17.9087	66000000	80000000	78000000	100000000	93000000	110000000	50000000	79000000	39000000	72000000	70000000	23000000	100000000	120000000	84000000	92000000	100000000	91000000	65000000	110000000	92000000	130000000	87000000	77000000	80000000	94000000	92000000	110000000	56000000	81000000	91000000	45000000	100000000	59000000	110000000	100000000
F6Y2F0	ASCC3	35.2487	26.7275	NA	980000	2700000	NA	NA	NA	NA	NA	NA	NA	2700000	2400000	NA	4400000	7700000	NA	3700000	5800000	NA	NA	4200000	NA	NA	NA	8600000	NA	4000000	6900000	5100000	4200000	9000000	5500000	6100000	4200000	8500000	6700000
E2R0X3	PRPS2	27.8659	24.0861	13000000	11000000	13000000	28000000	34000000	28000000	NA	14000000	11000000	17000000	14000000	21000000	27000000	31000000	21000000	39000000	22000000	24000000	15000000	24000000	20000000	32000000	22000000	12000000	27000000	23000000	21000000	38000000	11000000	27000000	34000000	12000000	20000000	17000000	35000000	21000000
E2R2M6	RFC4	22.1882	12.255	32000000	51000000	37000000	33000000	38000000	34000000	29000000	42000000	NA	25000000	22000000	23000000	34000000	42000000	33000000	36000000	47000000	31000000	31000000	51000000	40000000	67000000	55000000	30000000	41000000	67000000	42000000	38000000	22000000	24000000	31000000	23000000	31000000	39000000	22000000	31000000
F1Q3Y0	PFN1	35.3385	23.2303	420000000	700000000	710000000	1200000000	1400000000	1300000000	370000000	810000000	380000000	870000000	710000000	720000000	1100000000	1100000000	320000000	1100000000	860000000	700000000	650000000	1200000000	1100000000	1400000000	1100000000	780000000	1100000000	1000000000	810000000	980000000	460000000	860000000	840000000	320000000	180000000	330000000	1200000000	530000000
F1Q2M3	PARP1	39.7463	27.9907	61000000	83000000	23000000	110000000	110000000	78000000	22000000	70000000	20000000	81000000	37000000	76000000	91000000	100000000	120000000	91000000	91000000	86000000	60000000	96000000	99000000	140000000	99000000	70000000	87000000	90000000	49000000	92000000	51000000	39000000	68000000	22000000	24000000	20000000	39000000	84000000
F1PB51	GBF1	32.0237	37.8287	6900000	7000000	NA	5300000	17000000	NA	8400000	12000000	7200000	27000000	20000000	22000000	16000000	22000000	NA	21000000	21000000	23000000	NA	24000000	24000000	9900000	NA	NA	NA	NA	NA	22000000	NA	8800000	33000000	20000000	NA	11000000	NA	3100000
J9NRX5	RBM26	20.6439	16.5287	6800000	8100000	NA	11000000	12000000	9500000	NA	8500000	NA	NA	8400000	8000000	NA	NA	NA	NA	NA	8000000	6300000	9900000	11000000	NA	12000000	7100000	9000000	NA	11000000	NA	3500000	NA	6600000	3100000	NA	7200000	NA	8200000
F1PIC8	ZNF326	53.0843	39.2375	110000000	39000000	39000000	180000000	160000000	87000000	97000000	68000000	70000000	15000000	15000000	67000000	100000000	160000000	99000000	16000000	NA	110000000	94000000	150000000	140000000	170000000	140000000	94000000	82000000	NA	140000000	16000000	42000000	NA	67000000	34000000	48000000	15000000	150000000	42000000
F1PVM9	NDUFS2	26.6271	41.091	3600000	5000000	6900000	10000000	NA	10000000	3200000	5900000	NA	12000000	10000000	11000000	23000000	20000000	17000000	20000000	9500000	20000000	4900000	4700000	5500000	NA	10000000	7700000	NA	NA	NA	NA	9800000	16000000	NA	6600000	2100000	9700000	5900000	7900000
F6XD36	TMED9	25.8085	25.7536	85000000	50000000	39000000	57000000	110000000	76000000	NA	44000000	54000000	43000000	38000000	36000000	50000000	60000000	66000000	39000000	48000000	65000000	67000000	48000000	59000000	52000000	54000000	31000000	3900000	51000000	66000000	40000000	NA	48000000	45000000	NA	32000000	77000000	67000000	82000000
F1Q3C4	GSTM4	42.3736	41.5151	11000000	NA	NA	28000000	19000000	31000000	42000000	13000000	NA	NA	NA	26000000	10000000	7200000	NA	7300000	38000000	20000000	NA	NA	19000000	26000000	18000000	6900000	35000000	NA	NA	63000000	NA	21000000	36000000	NA	43000000	NA	22000000	20000000
E2R6Q7	CTSB	24.9177	15.6058	31000000	25000000	39000000	23000000	35000000	30000000	35000000	38000000	26000000	28000000	NA	36000000	47000000	47000000	47000000	51000000	42000000	44000000	NA	22000000	35000000	64000000	36000000	27000000	33000000	NA	31000000	39000000	24000000	16000000	49000000	22000000	37000000	15000000	41000000	37000000
F1PAF0	FUCA1	28.3405	90.1088	NA	18000000	12000000	NA	45000000	43000000	NA	6800000	3000000	NA	7000000	7500000	NA	57000000	NA	12000000	6700000	NA	NA	NA	NA	NA	6400000	NA	NA	38000000	37000000	12000000	NA	9200000	28000000	22000000	28000000	3300000	64000000	34000000
E2QZA8	FKBP10	38.7166	10.8066	210000000	180000000	190000000	250000000	290000000	120000000	71000000	290000000	230000000	340000000	310000000	300000000	110000000	230000000	320000000	340000000	330000000	290000000	330000000	140000000	290000000	290000000	300000000	290000000	130000000	300000000	300000000	400000000	62000000	200000000	310000000	49000000	370000000	65000000	390000000	290000000
E2RPE5	RPL35	25.3411	30.9316	84000000	170000000	96000000	130000000	100000000	NA	54000000	76000000	86000000	NA	120000000	120000000	42000000	55000000	120000000	120000000	120000000	NA	66000000	90000000	52000000	NA	130000000	85000000	100000000	47000000	NA	NA	74000000	67000000	160000000	130000000	170000000	55000000	93000000	NA
F1PUT4	BZW2	26.3297	23.8459	14000000	25000000	34000000	NA	55000000	55000000	31000000	42000000	21000000	37000000	34000000	34000000	42000000	54000000	53000000	56000000	51000000	52000000	NA	59000000	NA	33000000	53000000	31000000	58000000	55000000	48000000	NA	22000000	39000000	53000000	16000000	43000000	13000000	56000000	39000000
E2RHW7	TARS	38.7192	26.2876	44000000	38000000	42000000	95000000	110000000	66000000	22000000	67000000	14000000	53000000	52000000	46000000	88000000	82000000	48000000	26000000	67000000	100000000	64000000	100000000	110000000	100000000	110000000	110000000	110000000	44000000	150000000	110000000	40000000	59000000	110000000	29000000	68000000	39000000	160000000	110000000
F1PXZ8	DCTN6	28.5851	36.1349	13000000	13000000	11000000	31000000	NA	NA	8800000	12000000	NA	13000000	NA	12000000	NA	21000000	25000000	20000000	NA	25000000	NA	NA	NA	44000000	NA	12000000	NA	14000000	20000000	23000000	12000000	17000000	30000000	15000000	22000000	11000000	NA	23000000
F1PBA1	ATP1A1	24.0526	16.4877	100000000	98000000	51000000	140000000	130000000	180000000	85000000	100000000	47000000	150000000	85000000	130000000	140000000	130000000	130000000	140000000	130000000	140000000	61000000	100000000	110000000	100000000	87000000	62000000	110000000	100000000	91000000	170000000	78000000	140000000	140000000	78000000	110000000	100000000	200000000	110000000
F1PFE9	NUP85	43.2491	43.8001	NA	9500000	NA	39000000	NA	25000000	NA	NA	3800000	2400000	19000000	15000000	9300000	NA	17000000	5400000	8000000	11000000	6400000	NA	16000000	27000000	14000000	8600000	11000000	13000000	10000000	NA	12000000	NA	4700000	8400000	NA	12000000	11000000	5100000
E2R3U9	MAGED2	61.7777	29.3738	19000000	33000000	NA	1800000	32000000	29000000	20000000	40000000	30000000	NA	NA	NA	NA	18000000	77000000	NA	NA	NA	2300000	38000000	2000000	2800000	15000000	33000000	NA	37000000	37000000	26000000	35000000	33000000	NA	NA	39000000	20000000	74000000	34000000
E2RMV0	ATL2	51.3392	41.4315	33000000	3600000	29000000	37000000	12000000	38000000	26000000	26000000	24000000	21000000	9500000	20000000	49000000	30000000	30000000	31000000	6400000	18000000	9600000	15000000	15000000	38000000	36000000	7800000	27000000	31000000	8500000	NA	4800000	18000000	NA	NA	4300000	1800000	31000000	35000000
E2RQ08	RPN1	16.9298	32.9589	340000000	450000000	390000000	550000000	520000000	520000000	170000000	440000000	210000000	380000000	410000000	400000000	550000000	820000000	800000000	430000000	370000000	460000000	420000000	500000000	450000000	500000000	370000000	350000000	590000000	530000000	640000000	440000000	380000000	360000000	260000000	210000000	180000000	440000000	760000000	510000000
F1Q3Y2	DPYSL3	45.0748	26.703	11000000	48000000	37000000	100000000	57000000	81000000	50000000	44000000	24000000	110000000	110000000	43000000	20000000	50000000	130000000	110000000	83000000	100000000	13000000	54000000	85000000	69000000	93000000	44000000	23000000	59000000	45000000	76000000	12000000	70000000	78000000	63000000	50000000	43000000	93000000	65000000
F1PX83	USP7	32.8	26.931	37000000	30000000	42000000	57000000	51000000	58000000	24000000	31000000	20000000	NA	17000000	44000000	20000000	57000000	30000000	42000000	57000000	38000000	20000000	51000000	NA	71000000	53000000	38000000	49000000	45000000	49000000	40000000	21000000	26000000	NA	30000000	71000000	30000000	45000000	44000000
E2RJV3	TIPRL	75.784	33.9527	57000000	36000000	46000000	57000000	9400000	40000000	NA	52000000	14000000	12000000	NA	71000000	NA	9500000	120000000	NA	71000000	7600000	NA	66000000	21000000	170000000	34000000	NA	66000000	30000000	55000000	15000000	82000000	29000000	34000000	59000000	NA	NA	NA	20000000
J9NRH5	YWHAG	39.1555	37.1451	57000000	13000000	64000000	110000000	120000000	130000000	42000000	49000000	28000000	45000000	34000000	38000000	67000000	92000000	120000000	180000000	100000000	80000000	140000000	110000000	140000000	110000000	260000000	63000000	120000000	140000000	110000000	120000000	41000000	150000000	86000000	27000000	84000000	10000000	130000000	76000000
E2RM61	PSMC5	18.4993	24.5064	130000000	150000000	120000000	100000000	150000000	160000000	61000000	72000000	86000000	110000000	75000000	86000000	120000000	160000000	180000000	110000000	110000000	150000000	130000000	99000000	110000000	200000000	170000000	110000000	130000000	120000000	130000000	120000000	87000000	48000000	120000000	120000000	160000000	130000000	120000000	130000000
J9NRF6	ESYT1	24.9382	29.615	33000000	28000000	23000000	44000000	43000000	43000000	20000000	42000000	14000000	48000000	50000000	62000000	33000000	29000000	55000000	37000000	34000000	35000000	31000000	34000000	36000000	24000000	43000000	28000000	NA	NA	20000000	42000000	29000000	19000000	19000000	7700000	21000000	30000000	39000000	45000000
F1PWL7	TOMM40	29.8224	25.3384	14000000	55000000	31000000	110000000	160000000	120000000	68000000	90000000	38000000	80000000	68000000	110000000	74000000	86000000	90000000	98000000	68000000	53000000	49000000	130000000	75000000	69000000	87000000	81000000	98000000	57000000	97000000	58000000	41000000	43000000	98000000	53000000	79000000	66000000	55000000	100000000
F1PTW4	STK24	29.9737	26.9999	14000000	15000000	NA	18000000	31000000	19000000	7600000	14000000	8600000	9700000	NA	7700000	NA	2900000	15000000	18000000	17000000	8600000	17000000	26000000	27000000	20000000	24000000	17000000	22000000	24000000	29000000	22000000	8800000	18000000	NA	NA	9700000	11000000	11000000	14000000
J9PAS2	HNRNPUL2	33.606	12.2623	110000000	90000000	73000000	98000000	120000000	110000000	93000000	120000000	31000000	97000000	85000000	85000000	49000000	90000000	100000000	120000000	110000000	100000000	31000000	97000000	88000000	93000000	80000000	37000000	110000000	69000000	100000000	89000000	31000000	46000000	87000000	34000000	48000000	29000000	83000000	56000000
J9NTX5	CRTAP	62.318	22.7506	47000000	14000000	16000000	50000000	58000000	28000000	35000000	72000000	31000000	52000000	15000000	21000000	30000000	65000000	62000000	30000000	72000000	NA	NA	51000000	13000000	19000000	53000000	11000000	13000000	11000000	50000000	68000000	46000000	25000000	72000000	51000000	17000000	59000000	20000000	19000000
J9NTA0	RCC1	64.117	39.6921	14000000	23000000	17000000	15000000	29000000	17000000	670000	9700000	54000000	15000000	22000000	13000000	26000000	31000000	19000000	43000000	71000000	19000000	18000000	7800000	2300000	12000000	20000000	57000000	31000000	69000000	31000000	53000000	8400000	48000000	22000000	24000000	92000000	39000000	20000000	1500000
E2RLQ6	PGLS	56.8879	31.0131	NA	140000000	NA	NA	170000000	97000000	100000000	120000000	11000000	NA	88000000	94000000	69000000	NA	NA	NA	130000000	110000000	78000000	18000000	85000000	100000000	98000000	15000000	28000000	79000000	99000000	NA	13000000	NA	120000000	14000000	18000000	24000000	87000000	NA
E2RR16	UGGT1	22.5301	17.8608	38000000	33000000	28000000	58000000	66000000	39000000	17000000	37000000	23000000	23000000	16000000	14000000	22000000	25000000	12000000	25000000	20000000	29000000	36000000	35000000	38000000	49000000	49000000	34000000	39000000	35000000	36000000	34000000	22000000	26000000	30000000	18000000	30000000	17000000	33000000	27000000
E2RB38	TPM3	44.1822	26.2267	110000000	69000000	NA	230000000	170000000	150000000	99000000	140000000	56000000	310000000	300000000	150000000	160000000	210000000	470000000	200000000	190000000	190000000	79000000	130000000	190000000	220000000	190000000	5200000	140000000	180000000	180000000	180000000	34000000	100000000	130000000	100000000	390000000	83000000	240000000	170000000
E2R514	NDUFV1	22.6123	18.8879	19000000	27000000	16000000	52000000	NA	27000000	17000000	21000000	NA	25000000	NA	26000000	34000000	34000000	33000000	29000000	41000000	31000000	16000000	26000000	21000000	27000000	NA	22000000	26000000	29000000	20000000	34000000	17000000	26000000	28000000	20000000	22000000	27000000	42000000	13000000
J9PAW7	MACF1	33.5069	22.1946	12000000	14000000	5400000	16000000	14000000	17000000	10000000	9300000	5400000	10000000	16000000	15000000	12000000	14000000	16000000	17000000	21000000	13000000	6400000	14000000	13000000	17000000	16000000	8200000	18000000	9400000	15000000	14000000	3500000	12000000	17000000	7200000	22000000	3900000	12000000	11000000
J9P2X4	SUMO2	76.4622	38.7889	11000000	NA	86000000	15000000	110000000	29000000	NA	67000000	4500000	80000000	10000000	16000000	14000000	13000000	9200000	48000000	12000000	44000000	NA	130000000	96000000	260000000	66000000	45000000	140000000	120000000	250000000	85000000	5800000	44000000	67000000	5500000	22000000	5300000	NA	11000000
F1PD80	BTF3L4	60.5152	41.0385	NA	NA	64000000	88000000	91000000	170000000	26000000	130000000	NA	37000000	91000000	38000000	26000000	87000000	NA	160000000	62000000	100000000	25000000	210000000	NA	220000000	140000000	NA	NA	140000000	110000000	85000000	5300000	24000000	200000000	NA	NA	NA	140000000	100000000
F1PRD1	RRS1	21.6265	23.2177	21000000	20000000	13000000	34000000	38000000	36000000	14000000	22000000	NA	14000000	21000000	20000000	NA	23000000	30000000	25000000	19000000	26000000	9000000	30000000	31000000	34000000	33000000	16000000	31000000	25000000	26000000	25000000	NA	17000000	19000000	21000000	NA	NA	28000000	31000000
F1PAR8	PHB	52.8506	33.3637	46000000	110000000	61000000	200000000	180000000	120000000	44000000	130000000	30000000	85000000	15000000	69000000	83000000	89000000	170000000	130000000	58000000	100000000	46000000	96000000	130000000	140000000	210000000	67000000	72000000	58000000	140000000	87000000	17000000	55000000	120000000	40000000	54000000	28000000	130000000	77000000
F1PFG3	GEMIN4	30.5572	28.3608	4300000	NA	NA	6500000	23000000	NA	NA	NA	NA	6000000	6300000	6100000	NA	NA	NA	7500000	NA	6300000	NA	NA	8600000	6000000	7800000	5600000	NA	NA	NA	9900000	NA	NA	7600000	13000000	6100000	NA	NA	NA
E2RAL7	UBE2L6	33.7851	15.0379	45000000	61000000	2200000	49000000	54000000	42000000	25000000	42000000	NA	42000000	33000000	35000000	51000000	60000000	2300000	39000000	51000000	32000000	NA	49000000	49000000	61000000	65000000	50000000	54000000	50000000	59000000	50000000	45000000	39000000	40000000	NA	15000000	29000000	74000000	32000000
E2QWK3	DHRS7	35.4255	33.386	15000000	17000000	NA	45000000	NA	32000000	27000000	56000000	NA	35000000	21000000	34000000	29000000	45000000	20000000	33000000	34000000	23000000	18000000	40000000	26000000	NA	31000000	12000000	30000000	44000000	30000000	37000000	NA	15000000	NA	NA	NA	9800000	NA	NA
E2RAG6	BAG5	33.9931	21.3184	17000000	24000000	11000000	27000000	44000000	26000000	18000000	26000000	12000000	31000000	32000000	32000000	39000000	32000000	30000000	24000000	34000000	19000000	18000000	28000000	30000000	30000000	19000000	26000000	41000000	47000000	9300000	30000000	11000000	35000000	50000000	15000000	35000000	34000000	56000000	24000000
E2QRU7	CUL2	34.9352	33.0597	4900000	4200000	8800000	23000000	14000000	NA	11000000	16000000	NA	19000000	12000000	17000000	NA	NA	12000000	25000000	14000000	19000000	2000000	21000000	22000000	NA	NA	10000000	25000000	NA	15000000	9600000	14000000	11000000	13000000	7100000	7900000	19000000	12000000	NA
E2RRJ3	UBAP2L	34.187	26.2762	55000000	46000000	38000000	30000000	32000000	36000000	20000000	40000000	19000000	43000000	46000000	37000000	61000000	86000000	49000000	26000000	40000000	40000000	26000000	61000000	61000000	92000000	62000000	36000000	76000000	27000000	82000000	69000000	25000000	41000000	42000000	22000000	38000000	26000000	100000000	59000000
E2RHY8	FNTA	16.3227	30.4506	28000000	28000000	NA	35000000	38000000	29000000	NA	18000000	NA	22000000	16000000	NA	19000000	31000000	26000000	NA	15000000	NA	NA	29000000	28000000	32000000	34000000	NA	34000000	26000000	37000000	7600000	11000000	3000000	29000000	NA	23000000	NA	28000000	31000000
E2R7K8	MOCS3	35.0125	42.6949	4400000	NA	NA	7700000	NA	8400000	1500000	5100000	NA	4200000	NA	NA	3600000	5700000	NA	NA	NA	3100000	1800000	7600000	5900000	NA	NA	3100000	6900000	6200000	NA	NA	NA	NA	6200000	NA	4100000	1800000	NA	NA
F1PV09	ACAD9	33.175	32.1247	40000000	19000000	37000000	51000000	NA	48000000	50000000	55000000	42000000	47000000	55000000	64000000	40000000	64000000	47000000	33000000	NA	32000000	50000000	82000000	43000000	NA	NA	44000000	64000000	NA	43000000	NA	20000000	57000000	88000000	48000000	51000000	NA	3500000	22000000
E2R1A6	UQCRFS1	35.3197	21.4102	20000000	21000000	15000000	34000000	50000000	65000000	NA	33000000	12000000	46000000	40000000	22000000	48000000	43000000	39000000	NA	51000000	29000000	22000000	46000000	48000000	45000000	77000000	17000000	59000000	34000000	49000000	45000000	25000000	37000000	40000000	19000000	29000000	21000000	40000000	40000000
E2RRC9	PGK1	31.8233	30.3084	2300000000	2000000000	1100000000	690000000	1600000000	760000000	660000000	720000000	930000000	850000000	770000000	770000000	980000000	1300000000	1400000000	1900000000	1300000000	910000000	530000000	610000000	800000000	700000000	770000000	550000000	410000000	390000000	740000000	600000000	80000000	160000000	680000000	470000000	660000000	380000000	550000000	610000000
E2QWE0	COPS5	19.1362	21.5559	5700000	NA	6100000	16000000	15000000	15000000	NA	7200000	8800000	NA	4000000	2900000	NA	4600000	NA	5800000	4600000	3800000	11000000	16000000	14000000	17000000	17000000	12000000	15000000	23000000	17000000	5100000	NA	5000000	4700000	NA	NA	1400000	7400000	6200000
E2QVF9	AIMP2	22.1178	15.7568	34000000	28000000	25000000	49000000	57000000	43000000	29000000	41000000	23000000	39000000	26000000	43000000	36000000	NA	35000000	37000000	41000000	41000000	13000000	35000000	38000000	43000000	35000000	24000000	29000000	38000000	40000000	50000000	15000000	27000000	33000000	29000000	37000000	40000000	45000000	36000000
E2QRX1	VPS35	42.6726	30.6538	38000000	31000000	31000000	16000000	19000000	NA	42000000	19000000	19000000	45000000	34000000	38000000	25000000	34000000	6200000	23000000	20000000	16000000	6600000	41000000	32000000	47000000	16000000	3900000	36000000	19000000	28000000	54000000	7900000	47000000	36000000	23000000	38000000	7400000	22000000	15000000
F6XCY4	PBK	62.2088	49.1768	14000000	69000000	18000000	NA	28000000	NA	NA	13000000	11000000	NA	14000000	NA	25000000	47000000	16000000	16000000	20000000	170000000	16000000	34000000	NA	NA	20000000	24000000	36000000	NA	12000000	9800000	47000000	19000000	NA	15000000	23000000	21000000	110000000	NA
E2QWG8	EIF3M	29.3457	15.5996	57000000	80000000	28000000	75000000	97000000	79000000	29000000	62000000	60000000	87000000	41000000	74000000	54000000	57000000	90000000	85000000	85000000	42000000	56000000	83000000	60000000	95000000	72000000	30000000	76000000	44000000	55000000	61000000	40000000	48000000	83000000	73000000	87000000	50000000	72000000	81000000
E2RIV1	AP2B1	43.9692	14.3872	81000000	69000000	25000000	45000000	34000000	97000000	60000000	86000000	36000000	38000000	49000000	66000000	44000000	35000000	63000000	55000000	9700000	33000000	50000000	77000000	41000000	64000000	61000000	59000000	52000000	26000000	83000000	43000000	44000000	1500000	59000000	25000000	55000000	41000000	34000000	18000000
F1PFC6	SNRPA	53.8517	41.649	79000000	18000000	63000000	140000000	120000000	150000000	37000000	110000000	7800000	NA	NA	35000000	NA	42000000	71000000	110000000	130000000	62000000	61000000	170000000	63000000	110000000	130000000	84000000	NA	140000000	2500000	45000000	58000000	68000000	160000000	42000000	40000000	NA	130000000	95000000
[truncated: 501 more rows]

## Sheet: LR_Results
GeneNames	Accession	beta.h	beta.t	beta.int	p.h	p.t	p.int	p.h.fdr	p.t.fdr	p.int.fdr	q.h	q.t	q.int
[truncated: 1,704 more rows]
