# Supplementary material for: Delineation of hypoxia-induced proteome shifts in osteosarcoma cells with different metastatic propensities
Source: Sci Rep. 2020 Jan 20;10:727. doi: 10.1038/s41598-019-56878-x (PMC6971036; doi:10.1038/s41598-019-56878-x)
Supplement: Supplementary file 4 — Supplementary information4 [file 41598_2019_56878_MOESM4_ESM.zip]

Archive with 3 entries (3 files):
- TableS3a.xlsx
- TableS3b.xlsx
- TableS3c.xlsx
