# Supplementary material for: Delineation of hypoxia-induced proteome shifts in osteosarcoma cells with different metastatic propensities
Source: Sci Rep. 2020 Jan 20;10:727. doi: 10.1038/s41598-019-56878-x (PMC6971036; doi:10.1038/s41598-019-56878-x)
Supplement: Supplementary file 4 — Supplementary information4 [file 41598_2019_56878_MOESM4_ESM.zip › TableS3a.xlsx]

## Sheet: NHNP
GeneNames	Gene ID	Accession	beta.h	beta.t	beta.int	p.h	p.t	p.int	Foldchange.nhnp
PIR	8544	F6UKT8	-0.28023	-2.44694	0	0.186049	1.45e-06	1	-5.45257
CKB	1152	P05124	-0.132798	-3.67466	0	0.746628	7.01e-06	1	-12.7698
ACSS2	55902	E2R0C6	-0.253954	1.87017	0	0.230608	3.05e-05	1	3.65575
IVD	3712	E2RRP1	-0.292654	1.04493	0	0.0675372	4.03e-05	1	2.06326
FLNB	2317	E2R0F2	0.369014	-1.24936	0	0.0657441	5.73e-05	1	-2.37735
FLNA	2316	F1PWW0	0.133916	-0.808328	0	0.276935	6.43e-05	1	-1.75118
CDK5RAP3	80279	F6V322	-0.0335177	-0.786569	0	0.766226	9.07e-05	1	-1.72497
IMPA1	3612	J9P7W8	-0.106308	1.04288	0	0.00872346	9.18e-05	1	2.06034
LAMB1	3912	F1PCD8	-0.533235	0.928491	0	0.00519215	0.000127914	1	1.90328
DUT	1854	E2RRF8	-0.475569	1.36679	0	0.0588706	0.000156264	1	2.57897
SCFD1	23256	F1PLS0	-0.271415	0.683805	0	0.0375774	0.000171055	1	1.60637
ANXA4	307	F1PXG4	-0.380677	-1.11816	0	0.0746542	0.000223375	1	-2.17071
NSUN2	54888	F1PRL0	-0.330881	0.955352	0	0.0765601	0.000267936	1	1.93905
COPA	1314	F1PU93	-0.229671	-0.64641	0	0.0706034	0.000269432	1	-1.56527
MYH9	4627	F1P9J3	0.360023	-0.974561	0	0.0662543	0.000311325	1	-1.96504
COL1A2	1278	F1PHY1	-0.202914	-0.933045	0	0.253136	0.000328314	1	-1.9093
PFKP	5214	F1PKS1	0.637921	-1.33039	0	0.0265273	0.000368516	1	-2.5147
NAP1L1	4673	F1PRE1	-0.141829	0.901878	0	0.408791	0.0003757	1	1.8685
WDHD1	11169	E2RGF6	1.20994	1.80954	-1.367	0.00454	0.000471938	0.0105831	3.5053
TRA2B	6434	E2RD37	1.29787	1.78098	-1.60265	0.00355696	0.000514825	0.0074177	3.43661
FHL3	2275	E2QXW5	-0.0405652	-1.4242	0	0.870876	0.000520279	1	-2.68366
FKBP7	51661	J9PAF0	0.164434	-0.982335	0	0.426431	0.000763617	1	-1.97566
ERO1A	30001	E2RNW5	2.5326	1.82226	-1.43865	9.26e-05	0.000843597	0.0201593	3.53634
BLVRB	645	E2QVU9	-0.50664	1.3532	0	0.101429	0.000880755	1	2.55479
EPRS	2058	E2QUR2	-0.177912	-1.00399	0	0.413266	0.000920129	1	-2.00554
SUMO2	6613	J9P2X4	0.31052	2.86484	-2.44861	0.595068	0.000922664	0.0149782	7.28458
SUSD2	56241	E2RSH4	-0.0780227	-1.02516	0	0.725344	0.00102532	1	-2.03519
ACSL4	2182	F1PEH9	0.720158	0.952934	-1.06924	0.0037195	0.00104116	0.00194494	1.93581
SPTAN1	6709	F1PAP5	-0.0202811	-1.55654	0	0.952127	0.00106237	1	-2.94147
TPM1	7168	F1P916	0.157113	-1.09174	0	0.460141	0.00109875	1	-2.1313
PSAT1	29968	E2RDN1	0.46159	1.76976	-1.59553	0.23802	0.00121019	0.014297	3.40996
BRIX1	55299	E2QZ99	-0.976954	-1.06813	2.04655	0.0100319	0.00122832	0.000722924	-2.09671
COL5A1	1289	F1PHX8	0.801467	-0.953031	0	0.00372771	0.00126416	1	-1.93594
PDIA3	2923	E2RD86	0.697831	0.738621	-0.534022	0.00197599	0.00140221	0.040538	1.66858
COPS5	10987	E2QWE0	-0.541266	1.47466	0	0.10352	0.00157488	1	2.77918
FHL1	2273	E2R1Z0	0.23531	-1.31772	0	0.345879	0.00161228	1	-2.49272
NUDCD2	134492	E2RSY6	0.222138	1.01581	-0.757255	0.31737	0.00170773	0.0443249	2.02204
EIF2S1	1965	E2RL17	-0.225801	0.749973	0	0.221666	0.00182065	1	1.68176
TPI1	7167	P54714	1.25693	0.623621	-0.525986	1.58e-05	0.00184459	0.0262123	1.54074
UTRN	7402	J9P1H1	0.191783	-0.737634	0	0.290244	0.00192829	1	-1.66744
ISOC2	79763	E2R0A8	0.14918	-0.70335	0	0.388356	0.00206997	1	-1.62828
AFG3L2	10939	E2QYF3	-0.804153	0.801497	0	0.0020692	0.00211261	1	1.74291
GCAT	23464	F1PH18	-0.133133	-1.47249	0	0.709814	0.00214756	1	-2.77501
MCM6	4175	E2RD79	-0.126182	0.550193	0	0.356672	0.00218669	1	1.46428
DNPEP	23549	F1PVI2	-0.0736539	0.810839	0	0.711877	0.00231745	1	1.75423
RPL21	6144	F1PWM2	1.49635	2.12289	-2.8223	0.0159578	0.00254935	0.00363243	4.35567
SND1	27044	E2RH91	-0.329167	0.758425	0	0.107152	0.00258562	1	1.69164
GALK2	2585	E2RDA6	-0.322535	1.06466	0	0.245912	0.00268857	1	2.09167
SDHA	6389	F1Q1X9	-0.164048	0.919284	0	0.484047	0.00271755	1	1.89118
PGD	5226	F1PE09	0.253275	1.00846	-1.12544	0.316737	0.00279177	0.0100008	2.01176
ARMC10	83787	E2RR40	0.881221	1.67781	-1.33641	0.0508026	0.00286101	0.0324365	3.19941
CAND1	55832	F1P624	-0.121809	-0.7036	0	0.503978	0.00301562	1	-1.62856
GNAI2	2771	P38400	0.00512507	-0.982576	0	0.983748	0.00304008	1	-1.97599
COL6A1	1291	F1PFM6	0.329671	-0.815757	0	0.129704	0.0030829	1	-1.76022
TMPO	7112	E2R4J2	0.000944183	1.25168	0	0.997675	0.00324848	1	2.38119
MUT	4594	E2RKY4	-0.0880616	1.04907	0	0.656811	0.00333409	1	2.0692
NASP	4678	E2RN30	0.0171989	1.23656	0	0.957424	0.00337201	1	2.35637
PRDX1	5052	E2RHG2	0.767764	1.22521	0	0.0354416	0.0033793	1	2.33789
RAB21	23011	F1PGI1	-0.0054019	-0.81834	0	0.979794	0.0033814	1	-1.76338
HNRNPAB	3182	F1PA19	0.199057	-0.854138	0	0.384105	0.00348051	1	-1.80768
UGGT1	56886	E2RR16	-0.256419	0.699769	0	0.184926	0.00352194	1	1.62424
GOLGA5	9950	E2QWJ2	-0.0733667	0.972315	0	0.73853	0.00356218	1	1.96199
PFKL	5211	F1Q3S9	1.11265	-0.579774	0	4.15e-05	0.00390332	1	-1.49462
SERPINB1	1992	E2RKJ6	-0.0971497	0.913488	0	0.692191	0.00393877	1	1.88359
SRSF1	6426	E2RJL3	0.575873	0.963715	0	0.0438858	0.00395588	1	1.95033
LDHA	3939	F1PVW0	1.63458	1.34054	-1.82811	0.0012572	0.00403318	0.00492808	2.53246
ACIN1	22985	E2R8C0	-0.300067	1.02749	0	0.292741	0.0040501	1	2.03847
EIF3J	8669	E2QUU1	0.639214	1.28634	-1.36224	0.0840814	0.0041279	0.0178256	2.43909
BCKDHA	593	E2RPW4	-0.0395722	-0.78588	-1.67688	0.81551	0.00453678	0.00132031	-1.72414
KTN1	3895	E2RG27	0.862578	1.66336	0	0.0847079	0.00465885	1	3.16753
HSPA1B	3304	G1K268	0.0642932	0.868115	-0.862485	0.783648	0.00498795	0.0273428	1.82528
MFGE8	4240	F1PFZ5	0.36576	-0.882631	0	0.111004	0.00522754	1	-1.84373
GMPPA	29926	E2R1D1	-0.28645	0.787113	0	0.174405	0.00548435	1	1.72562
GFPT1	2673	F1PY49	-0.14183	-0.752327	0	0.514096	0.00572346	1	-1.68451
CDK1	983	E2RGJ9	1.52928	1.52303	-1.79804	0.0101069	0.00599269	0.0183278	2.87394
ETFA	2108	E2RAE2	-0.189342	-0.890472	0	0.466808	0.00599275	1	-1.85378
RUVBL1	8607	E2RQC9	0.127735	0.538706	-0.619705	0.406552	0.00609066	0.0169369	1.45267
RPL5	6125	F1P7B0	0.188177	1.19117	0	0.587796	0.00613964	1	2.28338
GAPDH	2597	F1PTZ9	1.83145	1.43862	-1.41737	0.00159987	0.00631554	0.0338425	2.71062
PXN	5829	F1PUT6	0.513202	-1.04574	0	0.0262141	0.00650663	1	-2.06442
EHD4	30844	F1P719	-0.0241997	1.04706	0	0.937254	0.00669716	1	2.06632
MYH10	4628	F1PVV7	0.0810843	0.650065	0	0.643269	0.00670919	1	1.56924
MECR	51102	E2R1T2	0.111478	-1.30411	0	0.729261	0.00691722	1	-2.46931
CAMK2G	818	E2RG56	-0.566661	-0.991186	0	0.0681742	0.00699824	1	-1.98782
SLC30A1	7779	J9P6Y7	1.62737	1.79171	-1.58973	0.0108317	0.00705565	0.0272102	3.46225
NPEPPS	9520	F1P7M0	1.0387	1.16121	-1.26482	0.0123693	0.00706489	0.0244284	2.23644
PGP	283871	F6XEV4	0.406784	0.686773	0	0.0669915	0.00722502	1	1.60968
DIAPH3	81624	F1P8P7	-0.303952	-1.35826	0	0.366833	0.00761644	1	-2.56376
CFAP36	112942	E2QYE5	-0.00503327	-1.23944	0	0.986769	0.00777672	1	-2.36107
RPAP1	26015	F1PHP2	-0.898437	1.31815	0	0.0305696	0.0078236	1	2.49347
COASY	80347	E2QU79	0.53166	1.36869	0	0.129348	0.00800586	1	2.58236
EZR	7430	E2RSI6	-0.0745911	-0.674463	0	0.716718	0.00804869	1	-1.596
COMT	1312	F1P8Z9	0.110483	0.921155	0	0.640984	0.0081495	1	1.89363
UBQLN2	29978	E2RTI3	-0.204714	0.497931	0	0.198783	0.00820474	1	1.41219
ZCCHC3	85364	J9P281	-0.0509497	1.14579	0	0.858674	0.0083629	1	2.21268
SOD2	6648	E2RSF2	0.434357	-0.893825	0	0.0627225	0.00860653	1	-1.8581
CUL1	8454	E2R1V2	0.219887	-1.21865	0	0.551416	0.00874913	1	-2.32729
HBS1L	10767	E2QZR6	1.66953	-1.18331	0	0.00253941	0.00884012	1	-2.27097
GPX1	2876	F6XH46	-0.272359	-0.712742	0	0.237527	0.00906528	1	-1.63892
STIP1	10963	F1P7V6	0.0444614	0.538034	0	0.790635	0.00908726	1	1.45199
GPD2	2820	E2RAZ8	0.599567	-1.02004	0	0.0685432	0.00928182	1	-2.02798
LGMN	5641	E2QXF2	-0.175268	1.09546	0	0.611655	0.00942181	1	2.13681
ATP6V1E1	529	E2R1R4	-0.171894	0.459842	0	0.240068	0.00942805	1	1.37539
SUPT16H	11198	E2REU7	-0.184706	0.632916	0	0.362574	0.00943255	1	1.5507
TAGLN2	8407	F1P6P2	0.0921654	-0.905778	0	0.7468	0.00965022	1	-1.87355
LRRC59	55379	F1Q3G5	0.934541	1.16743	-1.41573	0.0271041	0.00975749	0.0201545	2.24611
WDR46	9277	F1PS20	1.71586	2.12911	-1.98869	0.0151768	0.00993605	0.0223494	4.37448
MCM2	4171	F1PR47	-0.0377724	0.622478	0	0.848444	0.0101373	1	1.53952
PYCR1	5831	F6XKI0	-0.245753	-0.651924	0	0.214422	0.0102992	1	-1.57126
ALDOA	226	J9P7A6	1.21071	0.811412	-1.15491	0.00109053	0.0103516	0.0100265	1.75493
ERGIC3	51614	F1PZP8	1.60333	1.69413	-1.95142	0.0118371	0.0106219	0.0132886	3.23582
NUP85	79902	F1PFE9	0.756629	1.07865	0	0.0428929	0.0107072	1	2.11206
SPTBN1	6711	F1PXU1	-0.406964	-1.01759	0	0.232173	0.0107727	1	-2.02453
HK2	3099	F1PAZ2	3.90437	2.32169	-2.69203	0.000884747	0.0107987	0.01243	4.99917
CLIC1	1192	F1PBH0	0.317448	0.484482	-0.55183	0.0628877	0.01094	0.0290837	1.39908
NUP107	57122	F6V153	0.49675	-1.50964	1.74289	0.128465	0.0112914	0.0165371	-2.8474
PCYT2	5833	F1PIT0	-0.59647	0.708923	0	0.0254587	0.0115914	1	1.63458
IKBIP	121457	F1PXI6	0.340069	0.579186	0	0.047121	0.0116258	1	1.49401
MCAT	27349	F1PUF5	-0.145043	-0.681826	0	0.407368	0.0121782	1	-1.60417
NUDCD1	84955	E2R0P2	0.423648	0.998436	-1.14826	0.211007	0.012528	0.0313287	1.99783
DYNC1H1	1778	F1PGY9	0.169226	-0.562678	0	0.374889	0.0126373	1	-1.47701
RFC4	5984	E2R2M6	-0.0819616	0.439051	0	0.576704	0.0126754	1	1.35571
ACLY	47	F1Q3V2	0.0557584	0.489258	0	0.732338	0.012806	1	1.40372
ME1	4199	J9NZX7	0.48684	-1.21419	0	0.140743	0.0129273	1	-2.32011
EIF5B	9669	J9P504	-0.258277	-0.599907	0	0.217944	0.0132094	1	-1.51562
AP2M1	1173	F1PQ79	0.14699	0.464989	0	0.358131	0.0134938	1	1.38031
PSMD4	5710	F1PRW0	-0.3059	0.464137	0	0.0743628	0.0135308	1	1.37949
PLEC	5339	F1PHS5	-0.340014	-0.500958	0	0.0679172	0.0136644	1	-1.41515
TPP2	7174	E2R9J9	-0.153205	-0.529283	0	0.400071	0.0137604	1	-1.44321
FAM49B	51571	E2RCY1	-0.270177	0.722773	0	0.283913	0.0138291	1	1.65035
RAB8B	51762	E2RRT3	-0.00933718	-0.313196	0	0.897979	0.0139027	1	-1.24246
ATP6V1B2	526	E2RAC6	0.794056	1.057	-1.16556	0.047457	0.0143558	0.0413189	2.0806
PLCD1	5333	F1P7Z9	0.176385	-1.83042	0	0.69955	0.0143735	1	-3.5564
GIGYF2	26058	F1PWP6	0.0581517	-0.849852	0	0.837888	0.0165847	1	-1.80232
GORASP2	26003	E2RHJ7	-0.214831	-0.443952	0	0.189346	0.0166439	1	-1.36033
MTHFD2	10797	E2RQ65	0.951611	1.17853	-1.52546	0.058425	0.0166615	0.0306832	2.26346
EIF2B4	8890	E2R8W5	0.235906	0.90145	0	0.398144	0.0167345	1	1.86794
CTSD	1509	Q4LAL9	0.905107	-0.679714	0	0.00364548	0.0168865	1	-1.60182
ZNF326	284695	F1PIC8	-0.084368	1.20332	0	0.842421	0.0170749	1	2.30268
CYP20A1	57404	F1PLQ3	0.40727	0.557765	0	0.0554403	0.0175273	1	1.47199
CTPS1	1503	E2QUQ3	0.178189	0.772187	0	0.519837	0.0175291	1	1.70786
PVR	5817	F1PVS7	0.029444	0.697704	0	0.903506	0.0180046	1	1.62192
TOMM34	10953	E2RJK8	0.967202	1.44642	-2.01227	0.108815	0.018029	0.0247332	2.72531
MTHFD1	4522	F1PYV1	-0.211587	0.748073	0	0.43588	0.0180912	1	1.67955
LPP	4026	E2RSJ3	0.0399763	0.795421	0	0.880365	0.0187643	1	1.73558
STAT3	6774	E2RB82	-0.105618	0.519131	0	0.57513	0.018825	1	1.43309
WDR74	54663	E2R2B7	-1.1952	0.333162	1.03401	0.00625745	0.0194353	0.0095678	1.25977
EIF6	3692	E2R1S5	0.786174	0.782048	-0.914941	0.0190095	0.0194624	0.0424523	1.71957
TUBB	203068	E2QSF4	-0.0516733	0.582983	0	0.807209	0.0195478	1	1.49794
DDX54	79039	F6UKZ0	0.618271	0.63091	-0.739703	0.0216851	0.0198331	0.042787	1.54854
UCHL5	51377	E2QWM9	0.583348	-1.24255	0	0.153327	0.0199894	1	-2.36617
RPL8	6132	E2RIA8	-0.0555423	-1.0713	0	0.887258	0.020275	1	-2.10133
DNMT1	1786	E2RHC6	-0.298072	0.44909	0	0.0917058	0.0203092	1	1.36518
PTCD3	55037	F1Q4I1	0.893057	0.867527	-1.07349	0.0229226	0.0205665	0.0229093	1.82453
AATF	26574	E2RM68	0.0564597	0.467556	-0.659317	0.728047	0.020621	0.0247456	1.38276
RAB5C	5878	P51147	0.532146	0.611885	-1.34666	0.0378119	0.0212348	0.00214837	1.52826
ALDH6A1	4329	J9P2I9	0.152837	0.798547	0	0.608727	0.0217246	1	1.73935
MCCC1	56922	F6XFZ9	-0.471452	1.29474	0	0.285109	0.0218059	1	2.45333
TOP2A	7153	J9PAY8	0.638481	0.863261	-1.04986	0.0688903	0.021815	0.040426	1.81915
FXR1	8087	E2R5Q5	0.0533588	0.778604	0	0.854286	0.0221893	1	1.71547
LCMT1	51451	J9P9V1	0.160892	-2.60969	2.83746	0.78029	0.0226164	0.0346981	-6.10371
DDX18	8886	E2RFA3	1.10053	1.29069	-2.20644	0.120081	0.0238859	0.0251248	2.44646
PPM1G	5496	E2RFB4	-0.0784277	-0.54941	0	0.708589	0.0242816	1	-1.46349
YKT6	10652	H9GW57	0.0296591	-0.422704	0	0.854217	0.024597	1	-1.34044
UTP20	27340	E2RH41	-0.463762	1.20267	0	0.308099	0.0246819	1	2.30166
MARS	4141	F6XD28	0.298063	0.968618	-1.54452	0.420447	0.0246865	0.0144104	1.95696
DSTN	11034	J9P1J5	-0.737467	-0.80824	0	0.0330956	0.024889	1	-1.75107
MDH1	4190	E2QV08	-0.0169827	-0.563849	0	0.937262	0.0249078	1	-1.47821
STK24	8428	F1PTW4	-0.590233	0.696335	0	0.0482351	0.0251484	1	1.62038
AP2B1	163	E2RIV1	0.283353	0.75899	0	0.34534	0.0257278	1	1.6923
ESYT2	57488	F1P8K0	0.306823	-0.661298	0	0.0556509	0.0258721	1	-1.58151
ARFGAP3	26286	E2RT72	0.354769	-0.493203	0	0.0853227	0.0259123	1	-1.40757
PDE12	201626	E2R412	0.0919058	-0.643338	0	0.707762	0.026262	1	-1.56194
TIAL1	7073	E2RA41	0.0215286	0.36654	0	0.871184	0.0263028	1	1.28926
PCK2	5106	F6V2H2	-0.00991522	1.00381	0	0.979677	0.0264104	1	2.00528
KPNA6	23633	J9NST3	-0.409456	-0.303614	0.764133	0.00996093	0.0264946	0.00859798	-1.23423
HIST1H4L	8368	F2Z4N2	1.36877	0.797785	-1.09792	0.00164392	0.0266393	0.0298234	1.73843
GOSR2	9570	E2RMM0	-0.451662	0.780489	0	0.143362	0.026904	1	1.71771
CS	1431	F1PV92	-0.306703	-0.380814	0	0.0627413	0.0270964	1	-1.30208
NAMPT	10135	F1P6K2	-0.0969029	0.522446	0	0.639923	0.028288	1	1.43639
CTNNA2	1496	F1PZQ3	0.611539	0.888578	-1.08747	0.0901627	0.0285502	0.0328443	1.85135
GSTP1	2950	F1Q0I8	-0.326612	0.585219	0	0.0511984	0.0286164	1	1.50027
ATP1A1	476	F1PBA1	0.104373	-0.427357	0	0.54218	0.0290314	1	-1.34477
GOLT1B	51026	F6V493	1.16737	1.2749	-1.716	0.0415135	0.0293205	0.0357646	2.41983
PPIB	5479	F1PLV2	-0.118738	0.462344	0	0.523126	0.0293658	1	1.37778
CAPN2	824	F1P975	-0.0845068	-0.764866	0	0.781947	0.0296329	1	-1.69921
YWHAZ	7534	F1PBL1	-0.302484	0.577966	0	0.210831	0.0299771	1	1.49274
ARL8B	55207	E2RE13	1.14003	1.39369	-1.91089	0.0639178	0.0303364	0.0343582	2.62749
ST13	6767	E2RMC1	-0.356754	-0.701338	0	0.224747	0.0305557	1	-1.62601
RBM19	9904	E2RRF5	0.314617	0.729011	-0.969964	0.291325	0.0307589	0.039147	1.6575
PRPSAP2	5636	E2RIW6	0.229801	-0.694521	0.950147	0.0812359	0.0311819	0.0301536	-1.61835
H2AFZ	3015	F6X834	-0.0858257	0.4826	0	0.593892	0.0312772	1	1.39726
GAPVD1	26130	E2RA13	-0.222456	0.879637	0	0.536671	0.0317137	1	1.83991
DPY30	84661	E2R3B5	0.203043	1.05874	0	0.631794	0.0317433	1	2.08311
MTPN	136319	Q863Z4	0.360675	0.517413	0	0.111275	0.0320832	1	1.43139
UCHL1	7345	F6XVD7	-0.115471	0.783639	0	0.718534	0.0325415	1	1.72147
CAD	790	E2RAV2	-0.181954	-0.49926	0	0.382142	0.0327044	1	-1.41349
PDXDC1	23042	F1PRF8	-0.117288	-1.98441	0	0.859315	0.0329872	1	-3.95699
UTP18	51096	E2RBW9	-0.204334	0.526896	0	0.348834	0.0333375	1	1.44083
GNB1	2782	P62872	0.00130536	-0.578216	0	0.995619	0.0338314	1	-1.493
MPDU1	9526	E2R6F8	0.416334	0.570185	0	0.088095	0.0339421	1	1.48471
PDIA6	10130	E2RB37	0.608909	0.868617	-1.32235	0.111464	0.0340909	0.0251865	1.82591
CENPV	201161	J9PA58	-0.179107	-0.446686	0	0.344274	0.0344557	1	-1.36291
COL12A1	1303	J9P6G0	-0.508309	-0.654721	0	0.0857399	0.0346897	1	-1.57431
UBE2V1	7335	J9P1M6	-0.276629	0.573954	0	0.262037	0.0348373	1	1.4886
C1QBP	708	F1PR95	0.225589	0.320756	0	0.114827	0.0348728	1	1.24898
RANBP2	5903	F1PA81	0.0656099	-1.16146	0	0.889635	0.0349336	1	-2.23684
SNRPB2	6629	J9NSX4	0.030863	0.433974	0	0.846615	0.0352263	1	1.35095
SNRPD3	6634	E2RQ80	0.414109	0.527485	-0.934632	0.0833628	0.0358653	0.0134753	1.44141
IGF2BP1	10642	E2RTC5	0.00158801	0.65417	0	0.995357	0.0359001	1	1.57371
ATIC	471	F1P797	-0.479522	0.759165	0	0.154178	0.0359749	1	1.69251
ANXA8L1	728113	E2R0S6	0.799086	0.650343	-1.32151	0.0150199	0.0363629	0.00691463	1.56954
DLST	1743	E2R0H0	-0.0639577	0.807234	0	0.850549	0.0369094	1	1.74985
SEC24B	10427	F1Q043	-0.0638839	0.641287	0	0.783102	0.0369576	1	1.55972
FKBP10	60681	E2QZA8	0.593889	0.474492	-1.0095	0.0141329	0.0371549	0.00558063	1.38943
SRI	6717	E2RI17	0.607304	0.591555	0	0.0380809	0.037333	1	1.50687
DPYSL2	1808	F1P9U4	0.160875	0.330998	0	0.266714	0.0375979	1	1.25788
ACTR3B	57180	F1P679	-0.175742	0.641487	0	0.522443	0.038043	1	1.55994
RTCB	51493	E2RCD6	-0.400248	-1.37166	0	0.497007	0.0382618	1	-2.58768
SFPQ	6421; 654780	F1P7J0	0.322466	0.457995	0	0.12243	0.03853	1	1.37363
TRADD	8717	E2REX3	-0.474175	-0.502904	0	0.0487487	0.0388867	1	-1.41706
ACADVL	37	E2QXA3	-0.306507	-0.738957	0	0.343916	0.0393537	1	-1.66897
DDX49	54555	E2RBM7	0.227491	-0.55521	-0.86865	0.182988	0.0393604	0.0325068	-1.46938
FDPS	2224	F1P926	1.22729	1.3383	-2.05465	0.0544977	0.0396629	0.0286048	2.52853
ARF4	378	J9P5N6	-0.201708	-0.617958	0	0.453901	0.0400347	1	-1.5347
RPS12	6206	E2R4N7	-0.0613779	0.487786	0	0.769895	0.040162	1	1.40229
CSDE1	7812	F1PG95	-0.279677	0.461749	0	0.181833	0.0406317	1	1.37721
DDX39A	10212	E2QY95	-0.0772831	0.913416	0	0.844857	0.0411959	1	1.8835
PPID	5481	E2QTC7	0.375352	0.448148	0	0.077348	0.0412126	1	1.36429
PRPSAP1	5635	J9NVA0	-0.265585	-0.422117	0	0.165574	0.0415204	1	-1.33989
RPL13A	23521	F1PI16	0.410736	-0.327283	0	0.0153467	0.0417227	1	-1.25465
TACC1	6867	E2R4V5	-0.587564	0.76009	0	0.0670488	0.0420685	1	1.6936
CHAF1B	8208	E2RDS8	1.95087	1.3402	-1.80425	0.0109481	0.0424068	0.0431994	2.53186
SPC24	147841	E2R9Q9	-0.351975	-0.55067	0	0.167797	0.0435112	1	-1.46477
GLUD1	2746	F1Q2N5	1.55953	1.1562	-1.82673	0.0122252	0.0440067	0.0284674	2.2287
DDX47	51202	E2RN03	-0.367106	1.31098	0	0.441641	0.0440706	1	2.48109
TMED10	10972	E2QYL0	0.0779792	0.406968	0	0.665505	0.0445745	1	1.3259
PARP1	142	F1Q2M3	0.96497	0.993972	-1.62836	0.0497012	0.0445968	0.0248214	1.99166
CYC1	1537	E2REM0	0.677033	1.52287	0	0.328299	0.0451221	1	2.87363
PPP2R1B	5519	J9P7X5	-0.151735	0.443534	0	0.442885	0.0459925	1	1.35993
RPS7	6201	E2R8A8	-0.469537	0.990631	0	0.301386	0.046001	1	1.98705
ACO2	50	E2RCY8	-0.177208	-0.601708	0	0.514305	0.0466127	1	-1.51751
SHMT1	6470	E2RIV3	-0.342588	-0.328061	0	0.0397805	0.0470033	1	-1.25533
RPLP2	6181	E2R9Y9	-0.83729	-1.76705	2.86254	0.298702	0.0470159	0.0276403	-3.40358
DDX42	11325	E2RFF1	-0.44435	0.60025	0	0.122943	0.0470546	1	1.51598
MCM4	4173	F6V1U9	-0.059125	0.412478	0	0.751246	0.048538	1	1.33097
RBBP7	5931	E2RM49	0.737059	-0.75574	0	0.0537362	0.0490214	1	-1.6885
MYL12A	10627	E2QY85	0.0840687	-0.415502	0	0.656442	0.0490896	1	-1.33376

## Sheet: up_Canonical Pathways
Pathway	Ratio	p-value	molecule	The Canonical Pathways were generated through the use of IPA (QIAGEN Inc., https://www.qiagenbioinformatics.com/products/ingenuity-pathway-analysis)
Cell Cycle Control of Chromosomal Replication	4/38	0.000165	MCM2; MCM4;MCM6;TOP2A
Tetrahydrofolate Salvage from 5,10-methenyltetrahydrofolate	2/5	0.00052	MTHFD1; MTHFD2
Phagosome Maturation	6/144	0.000664	ATP6V1B2;ATP6V1E1;GOSR2;PRDX1;RAB5C;TUBB
Glycolysis I	3/25	0.000777	ALDOA; GAPDH;TPI1
Lipid Antigen Presentation by CD1	3/26	0.000873	AP2B1;AP2M1;PDIA3
Regulation of eIF4 and p70S6K Signaling	6/157	0.00104	EIF2B4; EIF2S1;EIF3J;PPP2R1B;RPS7;RPS12
Histidin Degradation III	2/8	0.00144	MTHFD1; MTHFD2
Sucrose Degradation V (Mammalian)	2/9	0.00184	ALDOA;TPI1
Leucine Degradation I	2/9	0.00184	IVD; MCCC1
Folate Transformations I	2/9	0.00184	MTHFD1; MTHFD2
Colanic Acid Building Blocks Biosynthesis	2/14	0.00454	GALK2; GMPPA
Cell Cycle: G2/M DNA Damage Checkpoint Regulation	3/49	0.00548	CDK1; TOP2A; YWHAZ
Acetyl-CoA Biosynthesis III (from Citrate)	1/1	0.00729	ACLY
Role of CHK Proteins in Cell Cycle Checkpoint Control	3/55	0.00755	CDK1; PPP2R1B;RFC4
Hypoixa Signaling in the Cardovascular System	3/65	0.0119	COPS5;LDHA;UBE2V1
TCA Cycle II (Eukaryotic)	2/23	0.0121	DLST; SDHA
Remodeling of Epithealial Adherens Junctions	3/68	0.0135	CTNNA2;RAB5C;TUBB
Gluconeogenesis I	2/25	0.0142	ALDOA; GAPDH
Beta-alanine Degradation I	1/2	0.0145	ALDH6A1
L-DOPA Degradation	1/2	0.0145	COMT
Glutamate Biosynthesis II	1/2	0.0145	GLUD1
Glutmate Degradtion X	1/2	0.0145	GLUD1
NADH Repair	1/3	0.0217	GAPDH
Coenzyme A Biosynthesis	1/3	0.0217	COASY
Inosine-5'-phosphate Biosynthesis II	1/3	0.0217	ATIC
Fatty Acid beta-oxidation I	2/32	0.0227	ACSL4; IVD
Apoptosis Signaling	3/89	0.0274	ACIN1; CDK1; PARP1
Uracil Degradation II (Reductive)	1/4	0.0288	DPYSL2
Pentose Phosphate Pathway (Oxidative Branch)	1/4	0.0288	PGD
2-ketoglutarate Dehydrogenase Complex	1/4	0.0288	DLST
Heme Degradation	1/4	0.0288	BLVRB
Methylmalonyl Pathway	1/4	0.0288	MUT
Glutathion Redox Reactions II	1/4	0.0288	PDIA3
Thymine Degradation	1/4	0.0288	DPYSL2
Geranylgeranyldiphosphate Biosynthesis	1/4	0.0288	FDPS
Acetate Conversion to Acetyl-CoA	1/4	0.0288	ACSS2
Sumoylation Pathway	3/96	0.0332	DNMT1;RFC4;SUMO2
CTLA4 Signaling in Cytotoxic T Lymphocytes	3/99	0.0359	AP2B1;AP2M1;PPP2R1B
Trehalose Degradation II (Trehalse)	1/5	0.0359	HK2
Serine Biosynthesis	1/5	0.0359	PSAT1
Myo-inositol Biosynthesis	1/5	0.0359	IMPA1
2-Oxobutanoate Degradation I	1/5	0.0359	MUT
Trans, trans-farnesyl Diphosphate Biosynthesis	1/5	0.0359	FDPS
Galactose Degradation (Liloir Pathway)	1/5	0.0359	GALK2
Folate Polyglutamylation	1/5	0.0359	MTHFD1
Arginine Biosynthesis IV	1/6	0.043	GLUD1
Pyruvate Fermentation to Lactate	1/6	0.043	LDHA
NAD Biosynthesis III	1/6	0.043	NAMPT
GDP-mannose Biosynthesis	1/6	0.043	GMPPA
Role of Oct 4 in Mammalian Embryonic Stem Cell Pluripotency	2/46	0.0443	IGF2BP1;PARP1
Superpathway of Serine and Glycine Biosynthesis I	1/7	0.0499	PSAT1

## Sheet: up_Upstream Analysis
Upstream Regulator	Molecule Type	Predicted Activation State	Activation z-score	p-value of overlap	Target molecules in dataset
MYC	transcription regulator	Activated	4.464	3.65e-11	ACSL4,ALDOA,C1QBP,CDK1,CSDE1,DDX18,DDX54,DNMT1,EIF2B4,EIF2S1,GAPDH,GLUD1,H2AFZ,HK2,IGF2BP1,LDHA,LGMN,MCM6,MTHFD1,NAP1L1,PARP1,PPID,PSAT1,RPL21,RPL5,RPS12,RPS7,RUVBL1,SRSF1,SUMO2,TPI1
PCGEM1	other	Activated	2.798	4.81e-10	ACLY,ALDOA,GAPDH,GLUD1,HK2,LDHA,PGD,SDHA
E2F4	transcription regulator			1.35e-09	CDK1,CSDE1,DUT,GOLT1B,H2AFZ,MCM4,MCM6,MTHFD1,NASP,PSAT1,RFC4,SFPQ,TMPO,TOP2A
MAPT	other			4.88e-07	ALDOA,ATP6V1E1,C1QBP,DPYSL2,GAPDH,GSTP1,HSPA1A/HSPA1B,STIP1,TPI1,TUBB,UCHL1,YWHAZ
TP53	transcription regulator		-1.241	6.6e-07	ACLY,ANXA8/ANXA8L1,CDK1,COMT,DNMT1,DUT,FDPS,GAPDH,GSTP1,H2AFZ,HK2,HSPA1A/HSPA1B,IKBIP,LDHA,LPP,MCM2,MCM4,MCM6,MYH10,NAMPT,NPEPPS,PDIA6,RFC4,SFPQ,STIP1,TOP2A,TUBB,UBQLN2,WDHD1
NFE2L2	transcription regulator	Activated	3.657	1.83e-06	ALDOA,COPS5,EIF2S1,GSTP1,PDIA3,PDIA6,PGD,PPIB,PRDX1,PSAT1,RUVBL1,STIP1,TPI1,UBQLN2
ARNT	transcription regulator	Activated	2.646	2.47e-06	ALDOA,EIF6,ERO1A,GAPDH,HK2,LDHA,PCK2,TPI1
E2F1	transcription regulator		1.47	2.53e-06	CDK1,CLIC1,CSDE1,DNMT1,DUT,MCM2,MCM4,MCM6,MTHFD1,PSAT1,RFC4,RUVBL1,SDHA,SRSF1,TOP2A
E2f	group		1.974	4.07e-06	CDK1,CSDE1,GOLT1B,MCM2,MCM4,MCM6,MTHFD1,NASP
CDKN1A	kinase			5.47e-06	CDK1,CHAF1B,H2AFZ,HSPA1A/HSPA1B,MCM2,MCM4,MCM6,RFC4,TOP2A,WDHD1
MYCN	transcription regulator	Activated	2.751	6.15e-06	ALDOA,GAPDH,HK2,LDHA,RPL21,RPL5,RPS12,RPS7,TPI1,TUBB,UCHL1	The Upstream Analysis were generated through the use of IPA (QIAGEN Inc., https://www.qiagenbioinformatics.com/products/ingenuity-pathway-analysis)
TBX2	transcription regulator	Activated	2.433	2e-05	CDK1,CHAF1B,DNMT1,MCM2,MCM4,MCM6
HNF4A	transcription regulator		1.134	3.93e-05	ACIN1,ACLY,ACSS2,BLVRB,CDK1,COASY,DDX18,DDX47,DLST,ERO1A,FDPS,FKBP10,GAPDH,GOLT1B,IMPA1,LDHA,MCCC1,MTHFD1,MUT,NAMPT,PCK2,PSAT1,SCFD1,SNRPD3,SRSF1,STK24,SUPT16H,UBE2V1,UBQLN2,UCHL1,UTP18,WDR46
APP	other		0.896	7.29e-05	ALDOA,ATP6V1E1,C1QBP,CDK1,CLIC1,DPYSL2,GAPDH,GSTP1,HSPA1A/HSPA1B,LDHA,NAMPT,RFC4,STIP1,TOP2A,TPI1,TUBB,UCHL1,YWHAZ
INSR	kinase		1.964	7.71e-05	ACSL4,ALDH6A1,CDK1,CYC1,FDPS,GAPDH,MCM2,MCM4,NAMPT,RPL5,SLC30A1
FH	enzyme			8.39e-05	AATF,BLVRB,LDHA
miR-375-3p (and other miRNAs w/seed UUGUUCG)	mature microrna			8.39e-05	C1QBP,MTPN,YWHAZ
AK1	kinase			0.000108	GAPDH,GLUD1,LDHA
let-7	microrna	Inhibited	-2.607	0.000115	CDK1,IGF2BP1,MCM2,MCM4,MCM6,RFC4,STAT3
LONP1	peptidase			0.000131	C1QBP,GLUD1,MARS,MTHFD2,PDIA3
PSEN1	peptidase			0.000137	ALDOA,ATP6V1E1,C1QBP,DPYSL2,GAPDH,GSTP1,STIP1,TPI1,TUBB,UCHL1,YWHAZ
Srebp	group			0.000137	ACLY,ACSS2,PGD
ESRRG	ligand-dependent nuclear receptor		1.954	0.000177	GAPDH,HK2,LDHA,TPI1
MTOR	kinase		0.113	0.000232	ACLY,FDPS,GLUD1,PGP,PPIB,SERPINB1,SND1,STAT3,UGGT1
CD3	complex	Inhibited	-2.887	0.000286	CDK1,CYC1,DDX18,FDPS,GAPDH,HSPA1A/HSPA1B,MTHFD2,NAMPT,NASP,PCYT2,SRSF1,TMPO,TOP2A,UBE2V1
MTORC1	complex			0.000314	FDPS,HK2,LDHA,UCHL1
ESRRA	ligand-dependent nuclear receptor		1.718	0.000337	GAPDH,HK2,LDHA,PCK2,TOP2A,TPI1,TRA2B
FMR1	translation regulator		-1.982	0.000476	ALDOA,ATP6V1E1,FXR1,GAPDH
UCP1	transporter	Activated	2.392	0.00056	MTHFD1,MTHFD2,PCK2,PGD,PSAT1,SND1
RB1	transcription regulator		-1.331	0.000582	CDK1,DLST,DNMT1,MCM2,MCM4,MCM6,PARP1,PGD,RFC4,TMPO
PPARG	ligand-dependent nuclear receptor	Activated	2.933	0.000637	ACLY,ACSL4,CTPS1,ERO1A,FDPS,GAPDH,HK2,IVD,NPEPPS,PCK2,TUBB
SCAP	other		1.982	0.000643	ACLY,ACSL4,ACSS2,FDPS
FOLR1	transporter			0.00068	ATP6V1B2,NAP1L1,PPID,TPI1,UBE2V1
COMMD1	transporter			0.000723	ALDOA,HK2,LDHA
SREBF1	transcription regulator		1.935	0.000726	ACLY,ACSL4,ACSS2,FDPS,HK2,HSPA1A/HSPA1B,PCK2
PPARGC1B	transcription regulator		-0.254	0.000793	ERO1A,FDPS,HK2,MCM4
let-7a-5p (and other miRNAs w/seed GAGGUAG)	mature microrna	Inhibited	-2.395	0.0009	CSDE1,EIF3J,IGF2BP1,MTPN,RBM19,STAT3
RRP1B	other			0.0009	CDK1,MCM2,MCM4,MCM6,TOP2A
TRIB3	kinase			0.000919	MTHFD2,PCK2,PSAT1
IL2	cytokine		1.134	0.000941	CTPS1,DLST,GAPDH,HK2,HSPA1A/HSPA1B,PDIA3,RPL21,SLC30A1,STAT3,STIP1,TIAL1,TPI1
INSIG1	other	Inhibited	-2.2	0.000984	ACLY,ACSL4,ACSS2,FDPS,PCYT2
ATF4	transcription regulator	Activated	2.177	0.000997	ERO1A,MARS,MTHFD2,PCK2,PSAT1,STAT3
CD24	other	Activated	2.236	0.00107	FXR1,LPP,SFPQ,SLC30A1,TOP2A
SMOC2	other			0.00112	CDK1,MCM4
PKM	kinase			0.00127	ACLY,LDHA,STAT3
E2F2	transcription regulator			0.00139	CDK1,MCM2,MCM4,MCM6
Rb	group			0.00203	CDK1,DNMT1,RFC4,TOP2A
CD40LG	cytokine	Activated	2.236	0.00225	DDX42,EIF2S1,HK2,HSPA1A/HSPA1B,NAMPT,NAP1L1,PVR,STAT3,TUBB
HSF1	transcription regulator		-0.311	0.00228	CDK1,FXR1,HSPA1A/HSPA1B,RAB5C,STIP1,TRA2B
KDM8	enzyme			0.00237	HK2,LDHA
PML	transcription regulator	Inhibited	-2.219	0.00242	ACSL4,MCM6,PRDX1,STIP1,SUMO2
Ins1	other		1.354	0.00243	AP2M1,GAPDH,GSTP1,HK2,IVD,LDHA,PPIB,STAT3
TRAP1	enzyme		-1	0.00247	C1QBP,MARS,MTHFD2,SND1
HIF1A	transcription regulator	Activated	2.535	0.00258	ALDOA,CTPS1,ERO1A,GAPDH,HK2,LDHA,NUDCD2,STAT3,TPI1
TEAD2	transcription regulator			0.00288	CDK1,MCM6
ANGPT2	growth factor	Activated	2.236	0.00306	COMT,FKBP10,HSPA1A/HSPA1B,PDIA3,PDIA6,RFC4
TNFSF13	cytokine			0.00324	MCM2,MCM4,MCM6
ERBB2	kinase	Activated	2.157	0.00346	ACSL4,CDK1,EIF6,HSPA1A/HSPA1B,LAMB1,MCCC1,MCM2,MCM4,MCM6,PCK2,RFC4,STAT3,TOP2A
NFYB	transcription regulator			0.00401	ACLY,CDK1,CSDE1,FAM49B,GAPDH,MTPN,TOP2A
HNF4α dimer	complex			0.00469	GAPDH,PCK2
COL6A1	other			0.00469	ALDOA,TPI1
E2F3	transcription regulator			0.00498	CDK1,MCM2,MCM4,MCM6,TMPO
IL5	cytokine	Activated	2.646	0.00508	ALDOA,ERO1A,PDIA6,PSAT1,SFPQ,SRI,TPI1
ADRA1D	g-protein coupled receptor			0.00511	CDK1,STAT3,TMPO
GH1	growth factor	Activated	2.236	0.0052	COMT,FDPS,GLUD1,GSTP1,PRDX1,YWHAZ
GPD1	enzyme			0.0053	ACLY,MCM2,PSAT1,SERPINB1
INSIG2	other			0.00539	ACLY,FDPS
EPO	cytokine			0.00569	ATP6V1B2,BLVRB,CLIC1,H2AFZ,RPS7,STAT3,TPI1
SLC25A13	transporter			0.00571	ACLY,MCM2,PSAT1,SERPINB1
ADRA1A	g-protein coupled receptor			0.00608	CDK1,STAT3,TMPO
CD38	enzyme	Activated	2.236	0.0062	ALDOA,ERO1A,PDIA6,PSAT1,TPI1
BAX	transporter			0.00678	CDK1,ERO1A,PDIA6
CD5	transmembrane receptor			0.00715	PCK2,SNRPD3,STAT3
FXN	kinase			0.00742	ACLY
ANTXR1	transmembrane receptor			0.00742	HSPA1A/HSPA1B
MOS	kinase			0.00742	CDK1
PSMA1	peptidase			0.00742	GSTP1
PISD	enzyme			0.00742	PCYT2
PDE1A	enzyme			0.00742	DNMT1
RPN2	enzyme			0.00742	GSTP1
ATP6V1B1	transporter			0.00742	ATP6V1B2
GRID2	ion channel			0.00742	CDK1
mir-434	microrna			0.00742	STAT3
COPS5	transcription regulator			0.00774	MARS,STAT3
WT1	transcription regulator	Inhibited	-2.19	0.0078	CHAF1B,CLIC1,FDPS,PCK2,PPIB,WDR74
MMP3	peptidase		1	0.0078	DDX39A,SFPQ,SRSF1,TRA2B
LIN28A	other			0.00861	CDK1,IGF2BP1
IL31	other			0.00861	CDK1,MCM4
RET	kinase		1.96	0.00945	DPYSL2,HSPA1A/HSPA1B,STIP1,UBQLN2
SHH	peptidase			0.00948	CTPS1,HK2,MCM2,MCM6,PVR
TSC2	other		-1.188	0.00975	ACSS2,ATP6V1B2,ERO1A,HK2
MAP4K4	kinase	Inhibited	-2	0.0104	ACLY,CYC1,DLST,IVD
E2F6	transcription regulator			0.0105	MCM2,RFC4,SRSF1
YY1	transcription regulator			0.0112	FDPS,MCM4,MCM6,SFPQ,SRSF1,TOP2A
PRKCI	kinase			0.0115	HK2,RFC4
CCNE1	transcription regulator			0.0115	MCM2,MCM4
DYRK1A	kinase			0.0115	CDK1,MCM4
MECP2	transcription regulator			0.0116	DPYSL2,GSTP1,IVD,YWHAZ
FOXM1	transcription regulator		1.957	0.012	CDK1,LDHA,STAT3,TOP2A
ALDH2	enzyme			0.0125	MTHFD2,PSAT1
RABL6	other			0.0125	DUT,MCM2,TOP2A
PPARA	ligand-dependent nuclear receptor		0.032	0.0136	ACSS2,CDK1,CHAF1B,FDPS,GLUD1,GSTP1,H2AFZ,TOP2A
RICTOR	other	Inhibited	-2.449	0.0139	ATP6V1B2,ATP6V1E1,CYC1,PSMD4,RPL21,SDHA
NLRP3	other			0.0141	PARP1,RFC4,STAT3
TRPM2	ion channel			0.0147	LDHA,PDIA3
PRNP	other			0.0147	EIF2S1,HSPA1A/HSPA1B,PDIA3
SHP	group			0.0148	DNMT1
EIF2A	translation regulator			0.0148	PCK2
FXR2	other			0.0148	FXR1
ZNF224	other			0.0148	ALDOA
CELA1	peptidase			0.0148	HSPA1A/HSPA1B
MCM2	enzyme			0.0148	MCM4
miR-1195 (miRNAs w/seed GAGUUCG)	mature microrna			0.0148	STAT3
MIR585	microrna			0.0148	PARP1
CDC7	kinase			0.0148	MCM4
MCM3	enzyme			0.0148	MCM4
ORC1	other			0.0148	MCM4
GPBP1	transcription regulator			0.0148	TOP2A
RECQL5	enzyme			0.0148	PARP1
FAM103A1	other			0.0148	RUVBL1
RPLP2	other			0.0148	IGF2BP1
LAMB2	enzyme			0.0148	LAMB1
ATF3	transcription regulator			0.0153	CDK1,SRI,STAT3
HTT	transcription regulator			0.0156	ALDOA,CYC1,DLST,FDPS,GAPDH,LDHA,SDHA,SFPQ,TPI1,TUBB,UCHL1
CHI3L1	enzyme			0.0158	NAMPT,SERPINB1
GCG	other			0.0164	FDPS,GSTP1,IVD
KEAP1	transcription regulator			0.017	GSTP1,PRDX1
RBL1	transcription regulator			0.0171	CDK1,MCM2,MCM6
DNMT1	enzyme			0.0171	CDK1,DNMT1,GSTP1
SREBF2	transcription regulator			0.0171	ACLY,ACSS2,FDPS
miR-16-5p (and other miRNAs w/seed AGCAGCA)	mature microrna	Inhibited	-2.207	0.0179	GOLGA5,HSPA1A/HSPA1B,PSAT1,TOMM34,TPI1
XBP1	transcription regulator	Activated	2.2	0.0182	FKBP10,GOSR2,PDIA3,PDIA6,PPIB
SMTNL1	other			0.0182	GAPDH,HK2
EIF2AK4	kinase			0.0182	PCK2,PSAT1
BAK1	other			0.0195	ERO1A,PDIA6
S100A6	transporter			0.0195	CDK1,TMPO
KRAS	enzyme		1.172	0.0212	ALDOA,ANXA8/ANXA8L1,DNMT1,ERO1A,PDIA3,STAT3,TOP2A
E2f-Tfdp1	complex			0.0221	CDK1
HSPBP1	other			0.0221	HSPA1A/HSPA1B
VWF	other			0.0221	YWHAZ
GTF2F2	transcription regulator			0.0221	CYC1
RNA polymerase I	complex			0.0221	MARS
SPTBN1	other			0.0221	STAT3
GSTA4	enzyme			0.0221	CDK1
TAOK2	kinase			0.0221	GSTP1
P4HB	enzyme			0.0221	PDIA3
STIP1	other			0.0221	STAT3
TUBB1	other			0.0221	TUBB
PSMB5	peptidase			0.0221	GSTP1
NFYA	transcription regulator			0.0232	ACLY,CDK1,TOP2A
NR1I2	ligand-dependent nuclear receptor		-1	0.0235	GLUD1,GSTP1,PGD,STAT3
Histone h4	group			0.0257	CDK1,GSTP1,MCM4,STAT3
HIST1H1T	other			0.0262	FDPS,MARS,MCM6
Hist1h1a	other			0.0262	FDPS,MARS,MCM6
PPARGC1A	transcription regulator		0.914	0.0269	HK2,IMPA1,LDHA,PCK2,SDHA
GATA1	transcription regulator	Inhibited	-2	0.0269	COPS5,DUT,MTHFD1,RFC4,TOP2A
KITLG	growth factor			0.0273	ATP6V1B2,BLVRB,CLIC1,RPS7,STAT3
MAX	transcription regulator			0.0278	CSDE1,HK2,MTHFD1
mir-122	microrna			0.0278	ALDOA,MTHFD2,NPEPPS
COL18A1	other			0.0286	HK2,LDHA,STAT3
NOX5	ion channel			0.0293	DNMT1
CHFR	enzyme			0.0293	PARP1
RPS11	other			0.0293	IGF2BP1
LSM1	other			0.0293	CDK1
BBC3	other			0.0293	PRDX1
RPS5	other			0.0293	IGF2BP1
PLAGL2	transcription regulator			0.0293	LDHA
RPS18	other			0.0293	IGF2BP1
SIX4	transcription regulator			0.0293	ALDOA
RPL35A	other			0.0293	IGF2BP1
Mt3	other			0.0293	GSTP1
ARF1	enzyme			0.0293	MCM6
RPL12	other			0.0293	IGF2BP1
CKS2	kinase			0.0293	CDK1
HGF	growth factor	Activated	2.607	0.0304	CDK1,HK2,LDHA,LGMN,MCM2,NAMPT,PVR,YWHAZ
Esrra	transcription regulator			0.0311	ALDOA,CYC1,PCK2
REL	transcription regulator	Activated	2	0.0315	ACSL4,ACSS2,DDX18,DUT,STAT3
ATP7B	transporter			0.0339	ACLY,FDPS
NFYC	transcription regulator			0.0339	CSDE1,MTPN
IGF2	growth factor			0.034	CDK1,MCM2,MCM4,SLC30A1
SIRT1	transcription regulator	Inhibited	-2.214	0.0341	ERO1A,H2AFZ,PARP1,PCK2,STAT3
SMARCB1	transcription regulator		-1	0.0353	CDK1,MCM2,MCM4,RAB5C
PRKAG3	other			0.0353	ANXA8/ANXA8L1,NAMPT,NAP1L1,RPL5
EP400	other			0.0355	H2AFZ,MCM4
RUVBL1	transcription regulator			0.0355	MCM4,NUDCD2
SET	phosphatase			0.0355	FDPS,H2AFZ
mir-155	microrna			0.0356	HK2,STAT3,YWHAZ
RNF187	enzyme			0.0366	CDK1
HYAL1	enzyme			0.0366	CDK1
PARG	enzyme			0.0366	PARP1
ZBTB46	other			0.0366	STAT3
HAS1	enzyme			0.0366	CDK1
mir-375	microrna			0.0366	YWHAZ
WFS1	enzyme			0.0366	ERO1A
FUT4	enzyme			0.0366	PARP1
HNRNPUL1	other			0.0366	PARP1
PDK1	kinase			0.0366	HK2
AGA	enzyme			0.0366	MCM4
ORC2	other			0.0366	MCM4
URI1	transcription regulator			0.0366	CDK1
CEBPZ	transcription regulator			0.0366	TOP2A
RPS12	other			0.0366	IGF2BP1
RPS15	other			0.0366	IGF2BP1
AKT1	kinase			0.0367	ACLY,GOSR2,LAMB1,MUT,RFC4
MYBL2	transcription regulator			0.0371	CDK1,TOP2A
TGFB1	growth factor		1.747	0.0376	ACLY,ANXA8/ANXA8L1,CDK1,CTPS1,CYC1,DNMT1,DNPEP,HSPA1A/HSPA1B,LDHA,MCM2,MTHFD2,NAMPT,PPID,RBM19,RFC4,SERPINB1,SRI,STAT3,TOP2A
HDAC1	transcription regulator			0.0383	CDK1,GSTP1,NASP,STAT3,TOP2A
CD28	transmembrane receptor		-0.816	0.0391	CYC1,FDPS,GAPDH,HSPA1A/HSPA1B,NAMPT,STAT3
mir-133	microrna			0.0405	DNMT1,GSTP1
MTA1	transcription regulator			0.0405	SERPINB1,STAT3
NR4A1	ligand-dependent nuclear receptor			0.0409	ACLY,ACSL4,ALDOA,PDIA3
Insulin	group	Activated	2.201	0.042	ACLY,ALDOA,ERO1A,GSTP1,MCM6,STAT3
AR	ligand-dependent nuclear receptor		-0.816	0.0421	CYC1,ERO1A,GSTP1,MCM2,MCM4,MTHFD2,NAP1L1
RAC2	enzyme			0.0422	ALDOA,LDHA
JUN	transcription regulator			0.0425	CDK1,COMT,DNMT1,EHD4,GSTP1,PRDX1,SNRPB2
FOXO3	transcription regulator			0.0429	MCM2,MCM4,MTHFD2,NAMPT,RUVBL1
VAV	group			0.0437	STAT3
KMT2E	enzyme			0.0437	CDK1
TNFRSF10A	transmembrane receptor			0.0437	STAT3
BANP	other			0.0437	STAT3
DLX4	transcription regulator			0.0437	TOP2A
KRT19	other			0.0437	EIF2S1
HIST1H1C	other			0.0437	GAPDH
miR-148a-3p (and other miRNAs w/seed CAGUGCA)	mature microrna			0.0437	DNMT1
mir-140	microrna			0.0437	DNPEP
RBX1	enzyme			0.0437	CDK1
PTPRR	phosphatase			0.0437	DNMT1
RPL11	other			0.0437	IGF2BP1
RPA1	other			0.0437	HSPA1A/HSPA1B
PPRC1	transcription regulator			0.044	HK2,NAMPT
PRKACA	kinase			0.044	HSPA1A/HSPA1B,MYH10
OSM	cytokine	Activated	2.151	0.0448	HK2,MPDU1,MYH10,NAMPT,SERPINB1,STAT3,TOP2A,UBQLN2
AGT	growth factor		1.306	0.0448	CDK1,GSTP1,HSPA1A/HSPA1B,LAMB1,LPP,MYH10,PARP1
HNF1A	transcription regulator			0.0457	MCCC1,MTHFD1,SRI,TMED10,TPI1,UTP18,WDR46
TOB1	transcription regulator			0.0476	IKBIP,WDHD1
SPARC	other			0.0476	CHAF1B,MCM6,RFC4
FOS	transcription regulator		0.412	0.0477	DNMT1,GSTP1,PCYT2,PRDX1,RPS7,SUMO2,TUBB,YWHAZ
NRF1	transcription regulator			0.0494	PVR,SDHA
ADCYAP1	other	Inhibited	-2	0.098	H2AFZ,MCM2,SERPINB1,TMPO
Immunoglobulin	complex	Inhibited	-2	0.1	BLVRB,DPYSL2,NAMPT,PDIA6
CDKN2A	transcription regulator		-1.981	0.159	CDK1,MCM4,RFC4,TMPO

## Sheet: down-Canonical Pathway
Pathway	Ratio	p-value	molecule	The Canonical Pathways were generated through the use of IPA (QIAGEN Inc., https://www.qiagenbioinformatics.com/products/ingenuity-pathway-analysis)
Protein Kinase A Signaling	9/392	4.47e-05	CAMK2G;FLNA;FLNB;GNAI2;GNB1;MYL12A;PDE12;PLCD1;PXN
TCA Cycle II (Eukaryotic)	3/23	0.000124	ACO2;CS;MDH1
Actin Cytoskeleton Signaling	6/228	0.000433	DIAPH3;EZR;FLNA;MYH9;MYL12A;PXN
Hepatic Fibrosis /Hepatic Stellate Cell Activation	5/183	0.00112	COL12A1;COL1A2;COL5A1;COL6A1;MYH9
Thrombin Signaling	5/203	0.00177	CAMK2G;GNAI2;GNB1;MYL12A;PLCD1
Regulation of Cellular Mechanics by Calpain Protease	3/57	0.00185	CAPN2;EZR,PXN
RAN Signaling	2/16	0.00207	KPNA6;RANBP2
Caveolar-mdeidated Endocytosis Signaling	3/71	0.00347	COPA;FLNA;FLNB
Melatonin Signaling	3/71	0.00347	CAMK2G;GNAI2;PLCD1
Ephrin B Signaling	3/73	0.00375	GNAI2;GNB1;PXN
Signaling by Rho Family GTPase	5/247	0.00412	DIAPH3;EZRLGNAI2;GNB1;MYL12A
Glycolysis I	2/25	0.00505	PFKL;PFKP
Gluconeogensis I	2/25	0.00505	MDH1;ME1
CXCR4 Signaling	4/165	0.00545	GNAI2;GNB1;MYL12A;PXN
RhoGDI Signaling	4/173	0.00643	EZR;GNAI2;GNB1;MYL12A
CREB Signaling in Neurons	4/184	0.00795	CAMK2G;GNAI2;GNB1;PLCD1
Uridin-5'-phosphate Biosynthesis	1/2	0.0085	CAD
Threonine Degradation II	1/2	0.0085	GCAT
Glycine Biosynthesis I	1/2	0.0085	SHMT1
Role of NFAT in Cardiat Hypertrophy	4/192	0.00921	CAMK2G;GNAI2;GNB1;PLCD1
ILK Signaling	4/196	0.00988	FLNA;FLNB;MYH9;PXN
Thyroid Hormone Biosynthesis	1/3	0.0127	CTSD
Integrin Signaling	4/219	0.0144	ARF4;CAPN2;MYL12A;PXN
EIF2 Signaling	4/221	0.0148	EIF5B;RPL8;RPL13A;RPLP2
Branched-chain alpha-keto acid Dehydrogenase Complex	1/4	0.0169	BCKDHA
Proline Biosynthesis	1/4	0.0169	PYCR1
Glycerol-3-phosphate Shuttle	1/4	0.0169	GPD2
Cardiac Hypertrophy Signaling	4/235	0.0181	GNAI2;GNB1;MYL12A;PLCD1
Cellular Effects of Sildenafil(Viagra)	3/130	0.0181	MYH9;MYL12A;PLCD1
P2Y Purigenic Receptor Signaling Pathway	3/132	0.0189	GNAI2;GNB1;PLCD1
Huntington's Disease Signaling	4/241	0.0197	CAPN2;CTSD;GNBI;YKT6
Creatine-phosphate Biosynthesis	1/5	0.0211	CKB
dTMP De Novo Biosynthesis	1/5	0.0211	SHMT1
Folate Polyglutamylation	1/5	0.0211	SHMT1
Phagosome Maturation	3/144	0.0237	CTSD;DYNC1H1;YKT6
Proline Biosynthesis II(from Arginine)	1/6	0.0253	PYCR1
Arginine Degradation VI(Argininase 2 Pathway)	1/6	0.0253	PYCR1
Glycerol Degradation I	1/6	0.0253	GPD2
UDP-N-acetyl-D-glucosamine Biosynthesis II	1/6	0.0253	GFPT1
Relaxin Signaling	3/152	0.0272	GNAI2;GNB1;PDE12
Superpathway of Serine and Glycine Biosynthesis I	1/7	0.0294	SHMT1
Aspartate Degradtion II	1/7	0.0294	MDH1
Superoxide Radical Degradation	1/8	0.0336	SOD2
Tight Junction Signaling	3/167	0.0346	MYH9;SPTAN1;YKT6
CCR5 Signaling in Mecrophages	2/69	0.035	GNAI2;GNB1
Agrin Interactions at Neuromuscular Junction	2/69	0.035	PXN;UTRN
Mitochondrial Dynfunction	3/171	0.0367	ACO2;GPD2;SOD2
Chemokine Signaling	2/71	0.0369	CAMK2G;GNAI2
Folate Transformations I	1/9	0.0377	SHMT1
GPCR-Mediated Integration of Enteroendocrine Signaling Exemplified by an L Cell	2/72	0.0378	GNAI2;PLCD1
Ephrin Receptor Signaling	3/174	0.0383	GNAI2;GNB1;PXN
PPAR-alpha/RXR-alpha Activation	3/178	0.0406	CAND1;GPD2;PLCD1
Sertoli Cell-Sertoli Cell Junction Signaling	3/178	0.0406	RAB8B;SPTAN1;SPTBN1
Calcium Signaling	3/178	0.0406	CAMK2G;MYH9;TPM1
Glycine Betaine Degradation	1/10	0.0418	SHMT1
Axonal Guidance Signaling	5/450	0.0433	GNAI2;GNB1;MYL12A;PLCD1;PXN
AMPK Signlaing	3/189	0.047	PFKL;PFKP;PPM1G
Aranulocyte Adhesion and Diapedesis	3/189	0.047	EZR;GNAI2;MYH9

## Sheet: down-Upstream Analysis
Upstream Regulator	Molecule Type	Predicted Activation State	Activation z-score	p-value of overlap	Target molecules in dataset	The Upstream Analysis were generated through the use of IPA (QIAGEN Inc., https://www.qiagenbioinformatics.com/products/ingenuity-pathway-analysis)
MYC	transcription regulator		-0.931	2.98e-08	ANXA4,CAD,CAPN2,COL1A2,COL5A1,CTSD,CUL1,FLNA,GFPT1,GIGYF2,HNRNPAB,PFKL,PFKP,PYCR1,RANBP2,RBBP7,SHMT1,SOD2,TAGLN2,TPP2
TP53	transcription regulator		-1.651	9.7e-07	ACADVL,ACO2,ANXA4,ATP1A1,CAND1,CKB,COL1A2,CTSD,DSTN,ETFA,EZR,FHL1,GPX1,ME1,MYH9,PFKP,PRPSAP1,RBBP7,SOD2,ST13,TAGLN2
KDM5A	transcription regulator		1.89	1.87e-06	ACO2,ATP1A1,BCKDHA,COL1A2,MCAT,MDH1,SOD2
FAS	transmembrane receptor		1.987	5.89e-06	CAMK2G,COL1A2,COL5A1,COL6A1,GNAI2,PLEC,SOD2,SPTBN1,TAGLN2,TPM1
MYCN	transcription regulator		-0.57	2.92e-05	CAD,MYH9,MYL12A,RBBP7,RPL13A,RPL8,RPLP2,TPM1
CST5	other		0.707	3.32e-05	BRIX1,CAMK2G,COL12A1,EIF5B,EZR,FHL1,NUP107,UCHL5
NFE2L2	transcription regulator	Inhibited	-2.789	7.5e-05	ATP1A1,CTSD,CUL1,DSTN,GNAI2,GPX1,ME1,RBBP7,SOD2
TGFB1	growth factor	Inhibited	-2.717	0.000105	ARF4,CAMK2G,COL12A1,COL1A2,COL5A1,COL6A1,CTSD,EPRS,FHL1,FLNA,FLNB,GNAI2,KPNA6,MYH9,MYL12A,PXN,SHMT1,SOD2,TPM1
APP	other			0.000111	ACO2,ARF4,CKB,CS,CTSD,DSTN,FLNA,GNB1,PFKP,RANBP2,SOD2,SPTAN1,TPM1
PLN	transporter			0.000113	ATP1A1,EZR,GNAI2,RAB21
Pln	other			0.000121	ATP1A1,EZR,GNAI2,RAB21
MAPT	other			0.000148	ACO2,ARF4,CKB,CS,DSTN,MDH1,SPTAN1
ESR1	ligand-dependent nuclear receptor		-1.897	0.000168	ANXA4,CAPN2,CKB,COPA,CTSD,DIAPH3,FHL1,FLNA,GNB1,PYCR1,RANBP2,SPTAN1,SPTBN1,TPM1,TPP2,YKT6
miR-1-3p (and other miRNAs w/seed GGAAUGU)	mature microrna	Activated	2.423	0.000231	ARF4,CAND1,GPD2,TAGLN2,TPM1,UTRN
ERG	transcription regulator	Inhibited	-2.449	0.000238	DIAPH3,DSTN,FHL1,FLNB,PXN,UTRN
RB1	transcription regulator	Inhibited	-2.63	0.000306	ACO2,ATP1A1,BCKDHA,EZR,MCAT,MDH1,MECR,SOD2
PSEN1	peptidase			0.000306	ACO2,ARF4,CKB,CS,DSTN,GNB1,PDXDC1,SPTAN1
CR1L	other			0.000386	COL1A2,COL5A1,COL6A1
Cdc42	enzyme			0.000462	CTSD,FLNA,MYH9
ESR2	ligand-dependent nuclear receptor			0.000628	ANXA4,CAPN2,CTSD,FHL1,PLEC,PYCR1,SPTAN1,TPM1
SP1	transcription regulator	Inhibited	-2.608	0.00075	CAD,CKB,COL1A2,CTSD,DIAPH3,EZR,FLNA,GNAI2,SOD2
PTEN	phosphatase		-1.212	0.000799	ACO2,CS,GCAT,MDH1,PFKL,PLEC,PXN,TRADD
SNAI1	transcription regulator			0.001	FLNA,FLNB,PFKP,TPM1
VGLL3	other			0.00126	COL12A1,COL1A2
PRL	cytokine		-1.82	0.00139	CAPN2,COL1A2,COL5A1,CTSD,MFGE8,PLCD1
PGR	ligand-dependent nuclear receptor	Inhibited	-2.401	0.00144	CAPN2,COL6A1,CTSD,EIF5B,EZR,PFKP
MTOR	kinase		-1.342	0.0015	CS,EPRS,ETFA,MDH1,PFKP,TRADD
COL9A1	other			0.00172	COL12A1,MFGE8
EPAS1	transcription regulator		-1.987	0.00188	CKB,FHL1,GPX1,SOD2,TPP2
EDN1	cytokine		-1.981	0.00192	ANXA4,COL1A2,COL5A1,EZR,PXN
FN1	enzyme			0.00219	CAPN2,CTSD,FLNA,GPX1,PXN
ABCC8	transporter			0.00226	ACADVL,SOD2
ADORA2A	g-protein coupled receptor		0	0.00273	CKB,COL6A1,DSTN,SPTBN1
hemoglobin	complex			0.00286	ME1,PIR
MED30	transcription regulator			0.00319	CS,SOD2
PPARGC1A	transcription regulator	Inhibited	-2.196	0.00341	ACADVL,CS,GPX1,ME1,SOD2
AHR	ligand-dependent nuclear receptor		0.926	0.00347	COL12A1,COL1A2,COL5A1,COL6A1,CTSD,SOD2
HRAS	enzyme			0.00387	CAPN2,COL1A2,FHL1,FLNA,MFGE8,MYL12A,PXN,RBBP7
IGF2BP1	translation regulator			0.0039	COL1A2,COL5A1
SIN3B	transcription regulator			0.0039	CAD,COL1A2
MITF	transcription regulator	Inhibited	-2.236	0.00417	ACO2,ATP1A1,MDH1,PIR,SPC24
IPMK	kinase			0.00427	FLNA,TAGLN2
BTG2	transcription regulator			0.00427	DIAPH3,SOD2
ASB9	transcription regulator			0.00445	CKB
FILIP1	other			0.00445	FLNA
IVNS1ABP	other			0.00445	SOD2
NOL3	other			0.00445	CAD
Rcan1	other			0.00445	FLNA
MYH10	enzyme			0.00445	MYH9
ETF1	translation regulator			0.00445	UTRN
ANK2	other			0.00445	SPTBN1
TRNAU1AP	other			0.00445	GPX1
CAND1	transcription regulator			0.00445	CUL1
FOXO1	transcription regulator			0.0045	CDK5RAP3,CS,GPD2,ME1,SOD2,TRADD
Lh	complex			0.00496	CAMK2G,EZR,GNB1,SOD2,TPM1
PIK3R1	kinase			0.0051	ATP1A1,COL1A2,SOD2
E2F1	transcription regulator			0.00519	CKB,FHL1,MDH1,PPM1G,PRPSAP1,SOD2,UCHL5
CD38	enzyme		-1.98	0.00522	GCAT,PFKL,PFKP,PYCR1
INSR	kinase		-1.982	0.0053	ACADVL,ACO2,CS,ETFA,FHL1,GNB1
F2	peptidase	Inhibited	-2.219	0.00557	CAD,FHL1,MYH9,SOD2,TAGLN2
FBXO32	enzyme			0.00627	CDK5RAP3,PYCR1,SOD2
IL13	cytokine		-1.49	0.00713	ACADVL,CAPN2,COL1A2,EZR,GNAI2,PFKP
VTN	other			0.00838	COL1A2,PXN
HNF4A	transcription regulator			0.00867	ACO2,BCKDHA,CDK5RAP3,CS,DDX49,FHL1,FLNA,GPX1,HBS1L,ISOC2,MDH1,RTCB,ST13,TAGLN2,TPP2,UCHL5,YKT6
MEF2C	transcription regulator			0.0088	CKB,COL1A2,TPM1
SLC4A5	transporter			0.00888	SPTBN1
UFL1	enzyme			0.00888	CDK5RAP3
ARFGEF2	other			0.00888	FLNA
NOXO1	other			0.00888	SOD2
DRP2	other			0.00888	UTRN
IPO9	transporter			0.00888	PXN
NDUFS1	enzyme			0.00888	GPX1
WASF1	other			0.00888	EZR
RAB1B	other			0.00946	ARF4,GORASP2
FOS	transcription regulator		-1.941	0.0102	ANXA4,CAPN2,COL6A1,EZR,MYH9,RBBP7,UTRN
ANGPT2	growth factor		-1.951	0.0105	COL1A2,MFGE8,SOD2,ST13
TGFB3	growth factor			0.0107	COL1A2,COL5A1,TPM1
SOD1	enzyme			0.0121	ATP1A1,CKB,EZR,SOD2
NFKBIA	transcription regulator		0.447	0.013	COL1A2,MFGE8,RPL8,SOD2,SPTBN1,TRADD
Tropomyosin	group			0.0133	TPM1
TFIIH	complex			0.0133	COL6A1
Esr1-Estrogen-Sp1	complex			0.0133	CTSD
TMEM27	other			0.0133	ATP1A1
NDUFAF3	other			0.0133	CTSD
IPPK	kinase			0.0133	CUL1
SUCO	other			0.0133	COL1A2
KDM4A	transcription regulator			0.0133	FHL1
ATP1A2	transporter			0.0133	ATP1A1
NCF2	enzyme			0.0133	SOD2
TAOK2	kinase			0.0133	SOD2
ABI1	other			0.0133	PXN
Ank2	other			0.0133	SPTBN1
MLF1	other			0.0133	CUL1
AHCY	enzyme			0.0133	GPX1
AGT	growth factor		-1.636	0.0134	ATP1A1,COL1A2,COL6A1,GFPT1,PIR,SOD2
RET	kinase			0.0134	ANXA4,COL1A2,ST13
EIF3E	other			0.0137	COL5A1,DYNC1H1
T3-TR-RXR	complex			0.0144	ME1,PFKP
ATF1	transcription regulator			0.015	ATP1A1,SOD2
HNF1B	transcription regulator			0.0154	ACADVL,ANXA4,COL5A1
mir-145	microrna			0.0157	COL5A1,SOD2
Alpha catenin	group			0.0161	COL1A2,COL5A1,COL6A1
GPX1	enzyme			0.0164	SOD2,TRADD
KLF3	transcription regulator	Activated	2.236	0.017	EPRS,GPD2,MCAT,PFKP,PPM1G
SRC (family)	group			0.0171	ATP1A1,PXN
ZNF282	transcription regulator			0.0177	CTSD
GIT1	kinase			0.0177	PXN
RBBP5	enzyme			0.0177	CTSD
NUP133	transporter			0.0177	NUP107
GNG7	enzyme			0.0177	GNB1
CFL1	other			0.0177	DSTN
GNG13	enzyme			0.0177	GNB1
MYH9	enzyme			0.0177	PXN
GNRH2	other			0.0177	RPLP2
JUNB	transcription regulator			0.018	COL1A2,MYL12A,SPTAN1
HAND2	transcription regulator			0.0201	COL1A2,TPM1
IFN alpha receptor	complex			0.0221	COL1A2
ENTPD5	enzyme			0.0221	COL1A2
WDFY2	other			0.0221	ACO2
MKX	transcription regulator			0.0221	COL1A2
CUL4A	other			0.0221	SOD2
NCK2	kinase			0.0221	PXN
miR-335-5p (and other miRNAs w/seed CAAGAGC)	mature microrna			0.0221	PXN
SNIP1	other			0.0221	CAD
GTF2H4	transcription regulator			0.0221	CAD
MYCL	transcription regulator			0.0221	CAD
CEBPZ	transcription regulator			0.0221	COL1A2
PDCL	enzyme			0.0221	GNB1
PLAA	other			0.0221	ANXA4
RFXANK	transcription regulator			0.0221	COL1A2
LDL	complex		-1.26	0.0224	CAPN2,GPX1,SOD2,TRADD
KDM5B	transcription regulator			0.0225	EIF5B,FHL1,PIR
CUX1	transcription regulator			0.0233	CAD,FLNA
TERT	enzyme			0.0233	MFGE8,PXN,SOD2
UCP1	transporter			0.0233	BCKDHA,PYCR1,SHMT1
Akt	group		0.152	0.0236	CTSD,SOD2,TRADD,UTRN
PLAG1	transcription regulator			0.025	PIR,PLEC
TP63	transcription regulator		0.301	0.0253	CAD,COL5A1,CTSD,MFGE8,TPM1
PPARGC1B	transcription regulator			0.0258	ACADVL,CS
ZAP70	kinase			0.0258	ETFA,PLEC
F Actin	complex			0.0264	FLNA
RAB7B	peptidase			0.0264	CTSD
ITGB5	other			0.0264	COL1A2
CNGB3	ion channel			0.0264	CAPN2
SSPN	other			0.0264	UTRN
FANCD2	other			0.0264	GPX1
EPB41	other			0.0264	SPTAN1
TADA3	transcription regulator			0.0264	CTSD
DIAPH1	other			0.0264	DIAPH3
KRIT1	other			0.0264	SOD2
ERF	transcription regulator			0.0264	UTRN
ACOX1	enzyme			0.0265	ACADVL,MFGE8,TAGLN2
NFKB2	transcription regulator			0.0285	PXN,SOD2
TFAP2C	transcription regulator			0.0294	GPX1,SOD2
HIF1A	transcription regulator		-0.651	0.0302	CTSD,FHL1,FHL3,PFKL,SOD2
RHO	g-protein coupled receptor			0.0303	COL1A2,GNB1
Cyclin D	group			0.0308	CTSD
SCGB3A2	other			0.0308	CTSD
ASCL2	transcription regulator			0.0308	CTSD
SLC25A4	transporter			0.0308	SOD2
RAPGEF1	other			0.0308	PXN
miR-491-5p (and other miRNAs w/seed GUGGGGA)	mature microrna			0.0308	PXN
MYCBP	transcription regulator			0.0308	CAD
NUP107	transporter			0.0308	RANBP2
LGALS7/LGALS7B	other			0.0308	COL1A2
TMPO	other			0.0308	COL12A1
CAPNS1	peptidase			0.0308	CAPN2
TSPO	transmembrane receptor			0.0308	SOD2
FOXN3	transcription regulator			0.0308	CFAP36
TBX5	transcription regulator			0.035	COL1A2,TPM1
ARID3B	transcription regulator			0.0351	TRADD
TTN	kinase			0.0351	FHL1
MTBP	other			0.0351	CAD
OGG1	enzyme			0.0351	CAD
GRM5	g-protein coupled receptor			0.0351	SOD2
ATXN3	peptidase			0.0351	SOD2
PLA2G5	enzyme			0.0351	COL1A2
IL5	cytokine	Inhibited	-2	0.0369	GCAT,PFKP,PYCR1,RAB21
SPDEF	transcription regulator			0.0369	COL5A1,COL6A1
ZBTB10	other			0.0394	CAD
MEMO1	other			0.0394	CTSD
STK17A	kinase			0.0394	SOD2
AGRN	other			0.0394	UTRN
BCKDK	kinase			0.0394	SOD2
ATG16L1	enzyme			0.0394	SOD2
RFXAP	transcription regulator			0.0394	COL1A2
RALBP1	enzyme			0.0394	COL1A2
PTGES3	enzyme			0.0394	CTSD
SMN1/SMN2	other			0.0394	UTRN
DDB2	other			0.0394	SOD2
KCNJ11	ion channel			0.0394	ACADVL
IREB2	translation regulator			0.0394	ACO2
S100P	other			0.0394	CTSD
EP300	transcription regulator			0.0406	CAD,CKB,COL1A2,SOD2,UTRN
CCL5	cytokine			0.041	CAPN2,PLEC
DMD	other			0.0415	GIGYF2,KPNA6,UTRN
CYP19A1	enzyme			0.0431	ACADVL,PXN
EIF4G2	translation regulator			0.0436	CTSD
CNGA3	ion channel			0.0436	CAPN2
DYRK1B	kinase			0.0436	SOD2
BCAR1	enzyme			0.0436	PXN
RANBP9	other			0.0436	PXN
FTH1	enzyme			0.0436	SHMT1
AEBP1	peptidase			0.0436	COL1A2
HBB	transporter			0.0436	COL1A2
CYBA	enzyme			0.0436	SOD2
GNA12	enzyme			0.0441	EZR,PXN
FLT1	kinase			0.0441	CAPN2,FLNA
CXCL8	cytokine			0.0452	COL12A1,TPM1
EGR1	transcription regulator			0.0458	COL1A2,ME1,SOD2
USF1	transcription regulator			0.0462	CAD,MYH9
HSF1	transcription regulator			0.0465	CUL1,SPTAN1,ST13
SOX4	transcription regulator			0.0471	CAPN2,FHL1,GCAT
CPT1C	enzyme			0.0479	CS
Adaptor protein 1	complex			0.0479	SOD2
Fcor	enzyme			0.0479	SOD2
CCNT1	transcription regulator			0.0479	CAD
GFAP	other			0.0479	PLEC
RFX2	transcription regulator			0.0479	COL1A2
ACO1	enzyme			0.0479	ACO2
MYOCD	transcription regulator			0.0484	COL1A2,TPM1
SMARCA4	transcription regulator			0.0494	DYNC1H1,FLNB,GCAT,GPX1,MFGE8,TPM1
