# Supplementary material for: Delineation of hypoxia-induced proteome shifts in osteosarcoma cells with different metastatic propensities
Source: Sci Rep. 2020 Jan 20;10:727. doi: 10.1038/s41598-019-56878-x (PMC6971036; doi:10.1038/s41598-019-56878-x)
Supplement: Supplementary file 4 — Supplementary information4 [file 41598_2019_56878_MOESM4_ESM.zip › TableS3b.xlsx]

## Sheet: HPNP
GeneNames	Gene ID	Accession	beta.h	beta.t	beta.int	p.h	p.t	p.int	Foldchange.hpnp
HK2	3099	F1PAZ2	3.90437	2.32169	-2.69203	0.000884747	0.0107987	0.01243	14.9738
ERO1A	30001	E2RNW5	2.5326	1.82226	-1.43865	9.26e-05	0.000843597	0.0201593	5.78613
PLOD2	5352	F1PZL5	2.097	0.525121	0	0.000136992	0.147727	1	4.27819
CHAF1B	8208	E2RDS8	1.95087	1.3402	-1.80425	0.0109481	0.0424068	0.0431994	3.86608
THRAP3	9967	E2R7P6	1.88119	0.222781	0	0.0484043	0.756161	1	3.68378
GAPDH	2597	F1PTZ9	1.83145	1.43862	-1.41737	0.00159987	0.00631554	0.0338425	3.55894
ARL6IP5	10550	E2R4I1	1.77069	0.0652067	0	0.02243	0.919794	1	3.41217
WDR46	9277	F1PS20	1.71586	2.12911	-1.98869	0.0151768	0.00993605	0.0223494	3.28493
HBS1L	10767	E2QZR6	1.66953	-1.18331	0	0.00253941	0.00884012	1	3.18111
LDHA	3939	F1PVW0	1.63458	1.34054	-1.82811	0.0012572	0.00403318	0.00492808	3.10497
SLC30A1	7779	J9P6Y7	1.62737	1.79171	-1.58973	0.0108317	0.00705565	0.0272102	3.08949
ERGIC3	51614	F1PZP8	1.60333	1.69413	-1.95142	0.0118371	0.0106219	0.0132886	3.03844
CEBPZ	10153	F1Q0S9	1.58201	-0.0910627	0	0.00167231	0.738435	1	2.99386
GLUD1	2746	F1Q2N5	1.55953	1.1562	-1.82673	0.0122252	0.0440067	0.0284674	2.94758
ALDOC	230	F1PS82	1.55655	1.09654	0	0.0116209	0.0532634	1	2.9415
CDK1	983	E2RGJ9	1.52928	1.52303	-1.79804	0.0101069	0.00599269	0.0183278	2.88643
RPL21	6144	F1PWM2	1.49635	2.12289	-2.8223	0.0159578	0.00254935	0.00363243	2.82128
PLRG1	5356	E2QYT6	1.3909	-0.0136246	0	0.019379	0.974633	1	2.62241
IDH2	3418	F1PAM3	1.3702	-0.0293859	0	2.23e-06	0.825518	1	2.58506
HIST1H4L	8368	F2Z4N2	1.36877	0.797785	-1.09792	0.00164392	0.0266393	0.0298234	2.5825
SIL1	64374	F1PLP6	1.35192	0.531411	0	0.0379611	0.29649	1	2.55251
TRA2B	6434	E2RD37	1.29787	1.78098	-1.60265	0.00355696	0.000514825	0.0074177	2.45866
TPI1	7167	P54714	1.25693	0.623621	-0.525986	1.58e-05	0.00184459	0.0262123	2.38986
PEA15	8682	F1PIK5	1.23229	0.607731	-1.34818	0.0243258	0.190788	0.0369883	2.34939
ALDOA	226	J9P7A6	1.21071	0.811412	-1.15491	0.00109053	0.0103516	0.0100265	2.31452
WDHD1	11169	E2RGF6	1.20994	1.80954	-1.367	0.00454	0.000471938	0.0105831	2.31327
SEC61A1	29927	P38377	1.20444	-0.260439	0	0.0187621	0.55154	1	2.30447
HADHB	3032	J9NZC6	1.18248	0.487962	-1.6452	0.00421391	0.14142	0.00461109	2.26967
MYO1E	4643	F1P7L9	1.16789	0.616326	0	0.0410996	0.208707	1	2.24683
GOLT1B	51026	F6V493	1.16737	1.2749	-1.716	0.0415135	0.0293205	0.0357646	2.24602
HK1	3098	J9PBL1	1.16485	0.277374	0	0.00202798	0.333958	1	2.2421
PGK1	5230	E2RRC9	1.16378	0.297238	0	0.00628131	0.389056	1	2.24044
HLA-A	3105	P18466	1.15982	0.500901	-0.972311	0.00106923	0.0633752	0.0182408	2.2343
EPHA2	1969	F1PX14	1.11956	-0.618946	0	0.0486596	0.230084	1	2.17281
PFKL	5211	F1Q3S9	1.11265	-0.579774	0	4.15e-05	0.00390332	1	2.16242
SLC4A1AP	22950	J9NV18	1.08267	-0.138175	0	0.0447375	0.69953	1	2.11795
TFRC	7037	F1PEN6	1.06714	0.365908	0	0.0198432	0.357822	1	2.09527
P4HA1	5033	E2RLA2	1.06598	0.154836	0	0.000176531	0.397721	1	2.0936
NPEPPS	9520	F1P7M0	1.0387	1.16121	-1.26482	0.0123693	0.00706489	0.0244284	2.05437
ALDOA	226	F1PNI3	1.03175	0.191426	0	0.00276034	0.341819	1	2.04451
PDIA4	9601	E2R7L1	1.01858	-0.0623274	-1.44704	0.0131626	0.850957	0.01288	2.02593
CLPTM1	1209	F1PJ80	1.01108	0.467594	0	0.0297158	0.256883	1	2.01541
EIF1AX	1964	J9NYQ8	0.99338	0.491692	0	0.0336312	0.240702	1	1.99084
PGLS	25796	E2RLQ6	0.985835	0.113849	0	0.0295214	0.753974	1	1.98046
GALNT2	2590	F1P835	0.98341	0.780593	-1.39704	0.0279057	0.0660339	0.0273866	1.97713
PARP1	142	F1Q2M3	0.96497	0.993972	-1.62836	0.0497012	0.0445968	0.0248214	1.95202
SIGMAR1	10280	J9P813	0.962055	0.179621	0	0.0221069	0.60888	1	1.94808
RRP1B	23076	F1PS87	0.952023	0.00605243	-2.72142	0.00634705	0.638631	0.00339173	1.93458
LRRC59	55379	F1Q3G5	0.934541	1.16743	-1.41573	0.0271041	0.00975749	0.0201545	1.91128
PGAM4	441531	E2RT65	0.922744	0.0415796	0	0.019388	0.900968	1	1.89572
PAFAH1B3	5050	E2RLA8	0.922164	-0.164356	0	0.0345703	0.667998	1	1.89496
CTSD	1509	Q4LAL9	0.905107	-0.679714	0	0.00364548	0.0168865	1	1.87268
PTCD3	55037	F1Q4I1	0.893057	0.867527	-1.07349	0.0229226	0.0205665	0.0229093	1.85711
EHD2	30846	F1PNP7	0.886086	-0.58883	-1.23652	0.0322893	0.123973	0.0340562	1.84816
MIA3	375056	F1PZC3	0.871843	-0.411818	0	0.0305509	0.231928	1	1.83
COL5A2	1290	F1PG08	0.868664	-0.0117204	0	0.00808716	0.964589	1	1.82597
DLX5	1749	E2RJY3	0.868609	0.339952	-0.979458	0.00308005	0.0667241	0.0125898	1.8259
RPL10L	140801	J9PBD3	0.850848	0.229195	0	0.0105701	0.408935	1	1.80356
SF3B1	23451	F1PKF6	0.844978	0.616246	-1.14941	0.0231507	0.0753208	0.0273055	1.79624
COL5A1	1289	F1PHX8	0.801467	-0.953031	0	0.00372771	0.00126416	1	1.74287
ANXA8L1	728113	E2R0S6	0.799086	0.650343	-1.32151	0.0150199	0.0363629	0.00691463	1.74
P4HA2	8974	F1PTP6	0.798894	0.0260542	0	0.00869525	0.915714	1	1.73977
ATP6V1B2	526	E2RAC6	0.794056	1.057	-1.16556	0.047457	0.0143558	0.0413189	1.73394
EIF6	3692	E2R1S5	0.786174	0.782048	-0.914941	0.0190095	0.0194624	0.0424523	1.72449
P3H2	55214	F1PJH5	0.778632	-0.239295	0	0.0299342	0.431433	1	1.7155
ERP29	10961	J9P4L2	0.778007	-0.281417	0	0.00203973	0.143326	1	1.71476
PRDX1	5052	E2RHG2	0.767764	1.22521	0	0.0354416	0.0033793	1	1.70263
NUP85	79902	F1PFE9	0.756629	1.07865	0	0.0428929	0.0107072	1	1.68954
LAP3	51056	E2RLY5	0.750167	0.18772	0	0.047405	0.574294	1	1.68199
LSS	4047	F1PD82	0.746762	0.135978	0	0.0391727	0.670975	1	1.67802
TOP2B	7155	F1PRA7	0.746634	-0.217339	0	0.0490582	0.518821	1	1.67787
TJP2	9414	F1PEE3	0.737784	0.575347	-1.82111	0.0398558	0.0902103	0.004319	1.66761
SNRPC	6631	J9P5W0	0.732632	-0.108253	0	0.0179199	0.679522	1	1.66167
GPI	2821	E2R2C3	0.727028	0.0840525	0	0.00474684	0.676994	1	1.65523
ACSL4	2182	F1PEH9	0.720158	0.952934	-1.06924	0.0037195	0.00104116	0.00194494	1.64736
ALDOA	226	F1PBT3	0.703768	0.2154	0	9.42e-05	0.0724498	1	1.62875
PDIA3	2923	E2RD86	0.697831	0.738621	-0.534022	0.00197599	0.00140221	0.040538	1.62206
TKT	7086	F1PE28	0.69069	0.432443	-1.25728	0.0122097	0.0784152	0.00322334	1.61405
PLOD1	5351	F1P9Z8	0.685382	0.0974343	0	0.000763427	0.497217	1	1.60813
ENO1	2023	F1PCH3	0.677378	0.2953	0	0.0184561	0.242315	1	1.59923
PKM	5315	F1PHR2	0.665244	-0.154601	0	0.0071096	0.441483	1	1.58584
PFKP	5214	F1PKS1	0.637921	-1.33039	0	0.0265273	0.000368516	1	1.55609
DDX54	79039	F6UKZ0	0.618271	0.63091	-0.739703	0.0216851	0.0198331	0.042787	1.53503
SRI	6717	E2RI17	0.607304	0.591555	0	0.0380809	0.037333	1	1.52341
RCN2	5955	F1PEG9	0.603629	0.12126	0	0.0241885	0.58304	1	1.51953
MNDA	4332	E2QWV5	0.600963	-0.289973	-1.05285	0.0377381	0.264583	0.0151156	1.51673
FKBP10	60681	E2QZA8	0.593889	0.474492	-1.0095	0.0141329	0.0371549	0.00558063	1.50931
SRSF1	6426	E2RJL3	0.575873	0.963715	0	0.0438858	0.00395588	1	1.49058
P4HB	5034	F1PL97	0.563337	0.0601216	0	0.0416917	0.805747	1	1.47768
HNRNPUL2	221092	J9PAS2	0.552245	0.231867	0	0.00828099	0.190959	1	1.46637
RAB5C	5878	P51147	0.532146	0.611885	-1.34666	0.0378119	0.0212348	0.00214837	1.44608
PXN	5829	F1PUT6	0.513202	-1.04574	0	0.0262141	0.00650663	1	1.42721
ILK	3611	E2R5H4	0.505726	0.0213167	0	0.0267136	0.881707	1	1.41984
HSPE1	3336	E2QUS9	0.495433	0.105022	0	0.0249334	0.582939	1	1.40974
LGALS1	3956	J9P5U3	0.495389	-0.186946	0	0.0345689	0.372404	1	1.4097
SLC25A12	8604	E2RBI2	0.475379	-0.0180505	-0.772698	0.0400177	0.928207	0.0226877	1.39028
RPL7	6129	F1Q0Z2	0.468436	0.153645	0	0.0118302	0.329191	1	1.38361
RAB1A	5861	F1Q0H3	0.464149	-0.118579	0	0.0191053	0.485138	1	1.3795
RRAS	6237	E2R5G6	0.422263	0.0873078	0	0.0215853	0.580214	1	1.34003
RPL13A	23521	F1PI16	0.410736	-0.327283	0	0.0153467	0.0417227	1	1.32936
RCN3	57333	E2R5D5	0.361011	-0.122814	0	0.0462253	0.45212	1	1.28433
IKBIP	121457	F1PXI6	0.340069	0.579186	0	0.047121	0.0116258	1	1.26582
SCFD1	23256	F1PLS0	-0.271415	0.683805	0	0.0375774	0.000171055	1	-1.20699
SHMT1	6470	E2RIV3	-0.342588	-0.328061	0	0.0397805	0.0470033	1	-1.26803
ANXA11	311	E2QXN8	-0.363921	0.182695	0	0.0241028	0.207186	1	-1.28692
PAICS	10606	F1PPT7	-0.380971	0.249524	0	0.0226704	0.10577	1	-1.30222
SEC16A	9919	E2R5K7	-0.399435	-0.136684	0	0.00815295	0.277475	1	-1.31899
KPNA6	23633	J9NST3	-0.409456	-0.303614	0.764133	0.00996093	0.0264946	0.00859798	-1.32819
EXOSC8	11340	J9P097	-0.415845	0.0746368	1.07903	0.0152349	0.360036	0.00172024	-1.33408
NAPG	8774	E2R561	-0.425614	0.289601	0	0.0337481	0.119937	1	-1.34314
TRADD	8717	E2REX3	-0.474175	-0.502904	0	0.0487487	0.0388867	1	-1.38912
COPE	11316	E2RAT6	-0.479207	-0.149562	0	0.0149463	0.373494	1	-1.39398
PSMD1	5707	J9P4R4	-0.485198	0.00535765	0	0.0373519	0.979091	1	-1.39978
LAMB1	3912	F1PCD8	-0.533235	0.928491	0	0.00519215	0.000127914	1	-1.44717
PRMT5	10419	E2R9J8	-0.542028	0.371446	0	0.0313019	0.108321	1	-1.45602
CCT5	22948	E2RB81	-0.543751	-0.349901	0	0.00675689	0.0509857	1	-1.45776
TIPRL	261726	E2RJV3	-0.561248	0.29265	0	0.0436064	0.247279	1	-1.47554
STK24	8428	F1PTW4	-0.590233	0.696335	0	0.0482351	0.0251484	1	-1.50549
PCYT2	5833	F1PIT0	-0.59647	0.708923	0	0.0254587	0.0115914	1	-1.51201
PRKAA1	5562	F1PIY1	-0.60201	0.00845967	0	0.0402235	0.973886	1	-1.51783
CUL4B	8450	E2RMN1	-0.640901	0.205434	0	0.0372082	0.358163	1	-1.5593
CCT3	7203	E2RB79	-0.653661	0.207547	0	0.00768439	0.306371	1	-1.57316
EEF1A1	1915	E2RER1	-0.667926	-0.29288	0	0.00675635	0.126395	1	-1.58879
KCMF1	56888	F1PX11	-0.676008	0.106942	0	0.00842369	0.564458	1	-1.59771
SNRNP40	9410	E2R016	-0.678378	0.00428886	0	0.0176561	0.98544	1	-1.60034
HSPA1L	3305	L7N050	-0.680383	0.432364	0	0.0165416	0.0947531	1	-1.60257
PRPF40A	55660	J9P4S4	-0.684511	0.296775	0	0.0207248	0.248111	1	-1.60716
HSD17B4	3295	E2R4T5	-0.707273	0.276728	0	0.0200954	0.298738	1	-1.63271
DSTN	11034	J9P1J5	-0.737467	-0.80824	0	0.0330956	0.024889	1	-1.66725
TXNL1	9352	E2R5M7	-0.740045	-0.367965	0	0.00409827	0.0900725	1	-1.67023
PDLIM5	10611	E2RBA8	-0.763055	0.616736	0	0.0263047	0.0592413	1	-1.69708
AFG3L2	10939	E2QYF3	-0.804153	0.801497	0	0.0020692	0.00211261	1	-1.74612
ALDH7A1	501	E2RQ99	-0.808185	0.1602	0	0.00201751	0.417076	1	-1.75101
NOL10	79954	E2R1X1	-0.829297	0.281446	0	0.00137732	0.121297	1	-1.77682
LMNB1	4001	J9P3G1	-0.890893	0.0930409	0	0.0468043	0.815356	1	-1.85432
RPAP1	26015	F1PHP2	-0.898437	1.31815	0	0.0305696	0.0078236	1	-1.86405
ASPSCR1	79058	E2R5T8	-0.940279	-0.839504	0	0.0445307	0.0669471	1	-1.9189
BRIX1	55299	E2QZ99	-0.976954	-1.06813	2.04655	0.0100319	0.00122832	0.000722924	-1.9683
KIAA0020	9933	E2RBF2	-0.980694	0.313125	0	0.0141709	0.347942	1	-1.97341
WDR74	54663	E2R2B7	-1.1952	0.333162	1.03401	0.00625745	0.0194353	0.0095678	-2.28976
NUP155	9631	F6XTD9	-1.23021	0.375775	0	0.000932513	0.174135	1	-2.346
COPS8	10920	J9NYE0	-1.23058	0.0146725	0	0.0409017	0.976315	1	-2.34662
PTGR1	22949	E2R002	-1.27109	0.200911	0	0.00240656	0.526186	1	-2.41343
TYSND1	219743	E2RQR5	-1.59876	-0.152762	1.95709	0.0113779	0.768788	0.0317237	-3.02882
GSR	2936	F1PY21	-1.71642	-1.36684	0	0.0282647	0.0600931	1	-3.28619

## Sheet: up-Canonical Pathway
Pathway	Ratio	p-value	molecule	The Canonical Pathways/upstream analysis/function analysis were generated through the use of IPA (QIAGEN Inc., https://www.qiagenbioinformatics.com/products/ingenuity-pathway-analysis)
Glycolysis I	11/25	6.4e-20	ALDOA;ALDOC;ENO1;GAPDH;GPI;PFKL;PFKP;PGAM4;PGK1;PKM;TPI1
Gluconeogenesis I	7/25	1.93e-11	ALDOA;ALDOC;ENO1;GAPDH;GPI;PGAM4;PGK1
Sucrose Degradation V (Mammalian)	3/9	8.47e-06	ALDOA;ALCOC;TPI1
UDP-N-acetyl-D-galactosamine Biosynthesis II	3/11	1.65e-05	GPI;HK1;HIK2
Trehalose Degradation II (Trehalase)	2/5	0.00022	HK1;HK2
Phagosome Maturation	5/144	0.000615	ATP6V1B2;CTSD;HLA-A;PRDX1;RAB5C
GDP-glucose Biosynthesis	2/9	0.000781	HK1;HK2
Glucose and Glucose-1-phosphate Degradation	2/9	0.000781	HK1;HK2
Pentose Phosphate Pathway	2/10	0.000974	PGLS;TKT
Regulation of Cellular Mechanics of Calpain Protease	3/57	0.0025	CDK1;PXN;RRAS
EIF2 Signaling	5/221	0.00403	EIF1AX;RPL7;RPL21;RPL13A;RRAS
Lanosterol Biosynthesis	1/1	0.00473	LSS
Superpathway of Cholesterol Biosynthesis	2/28	0.00774	HADHB;LSS
Apoptosis Signaling	3/89	0.00871	CDK1;PARP1;RRAS
Glutamate Biosynthesis II	1/2	0.00944	GLUD1
Glutamate Degradation X	1/2	0.00944	GLUD1
Fatty Acid beta-oxidation I	2/32	0.01	ACSL4;HADHB
Virus Entry via Endocytic Pathway	3/102	0.0126	HLA-A;RRAS;TFRC
UVA-Induced MAPK Signaling	3/102	0.0126	PARP1;PDIA3;RRAS
VEGF Signaling	3/103	0.0129	EIF1AX;PXN;RRAS
Antigen Presentation Pathway	2/38	0.014	HLA-A;PDIA3
NADH Repair	1/3	0.0141	GAPDH
Thyroid Hormone Biosynthesis	1/3	0.0141	CTSD
Pentose Phosphate Pathway(Oxidative Branch)	1/4	0.0188	PGLS
Glutathion Redox Reactions II	1/4	0.0188	PDIA3
Cell Cycle:G2/M DAN Damage Checkpoint Regulation	2/49	0.0226	CDK1;TOP2B
NRF2-mediated Oxidative Stress Response	3/193	0.0235	ERP29;PRDX1;RRAS
Arginine Biosynthesis IV	1/6	0.0281	GLUD1
Pyruvate Fermentation to Lactate	1/6	0.0281	LDHA
Pentose Phosphate Pathway(Non-oxidative Branch)	1/6	0.0281	TKT
GDP-mannose Biosynthesis	1/6	0.0281	GPI
Synaptic Long Term Depression	3/146	0.0322	PAFAH1B3;PDIA3;RRAS
Phospholipases	2/62	0.0349	PFAFH1B3;PDIA3
Endometrial Cancer Signaling	2/64	0.037	ILK;RRAS
Hypoixa Signaling in the cardovascular System	2/65	0.038	LDHA;P4HB
Ketolysis	1/9	0.0418	HADHB
Agrin Interaction at Neuromuscular Junction	2/69	0.0424	PXN;RRAS
Caveolar-mediated Endocytosis Signaling	2/71	0.0446	HLA-A;RAB5C
Role of MAPK Signaling in the Pathogenesis of Influenza	2/72	0.0458	PAFAH1B3;RRAS
Ketogenesis	1/10	0.0463	HADHB
Germ Cell-Sertoli Cell Junction Signaling	3/173	0.049	ILK;PXN;RRAS
Ephrin Receptor Signaling	3/174	0.0497	EPHA2;PXN;RRAS

## Sheet: up-Upstream Analysis
Upstream Regulator	Molecule Type	Predicted Activation State	Activation z-score	p-value of overlap	Target molecules in dataset	The Canonical Pathways/upstream analysis/function analysis were generated through the use of IPA (QIAGEN Inc., https://www.qiagenbioinformatics.com/products/ingenuity-pathway-analysis)
PCGEM1	Other	Activated	2.535	3.66e-19	PKM;PGLS;LDHA;IDH2;HK2;GPI;GLUD1;GAPDH;ENO1;ALDOA;PGK1;LSS
MYC	transcription regulator	Activated	3.433	7.8e-16	TPI1;TFRC;SRSF1;RRP1B;RPL7;RPL21;PKM;PGKL;PARP1;LDHA;HSPE1;HK2;GPI;GLUD1;GAPDH;EPHA2;ENO1;DDX54;CDK1;ALDOA;LGALS1;HLA-A;CTSD;COL5A2;COL5A1;ACSL4;IDH2;PFKP;TKT
ARNT	transcription regulator	Activated	3.264	1.13e-14	TPI1;TFRC;PGK1;LDHA;HK2;GAPDH;ERO1A;ENO1;CTSD;ALDOC;ALDOA;EIF6;GPI
HIF1A	transcription regulator	Activated	3.77	3.89e-13	TPI1;TFRC;PLOD2;PKM;PGK1;PFKL;P4HA2;P4HA1;LGALS1;LDHA;HK2;GAPDH;ENO1;ALDOC;ALDOA;CTSD;GPI
ESRRG	ligand-dependent nuclear receptor	Activated	2.574	5.2e-10	TPI1;PKM;LDHA;HK2;GAPDH;ENO1;ALDOC
COMMD1	transporter	Inhibited	-2.449	1.3e-09	TFRC;PGK1;PFKP;LDHA;HK2;ALDOA
AK1	kinase	NA	NA	1.3e-09	GAPDH;LDHA;GLUD1;ENO1;PKM
MYCN	transcription regulator	NA	1.306	7.07e-09	HK2;GAPDH;LDHA;RPL21;TPI1;ALDOA;HLA-A;PDIA4;COL5A2;LGALS1;RPL7;RPL13A
AP	other	NA	0.447	2.25e-08	GAPDH;ARL6IP5;LDHA;ALDOA;CDK1;TPI1;PEA15;ALDOA;HK1;PGK1;SIGMAR1;CTSD;TOP2B;GPI;ENO1;PKM;PFKP;ILK;HSPE1
KDM8	enzyme	Activated	2	1.01e-07	PKM;LDHA;HK2;ENO1
ESRRA	ligand-dependent nuclear receptor	Activated	2.935	1.63e-07	TRA2B;TPI1;PKM;LDHA;HK2;HK1;GAPDH;ENO1;ALDOC
PLN	transporter	NA	NA	2.76e-07	TPI1;ALDOA;PGK1;ENO1;RAB1A;RRAS
Pln	other	NA	NA	3.08e-07	TPI1;ALDOA;PGK1;ENO1;RAB1A;RRAS
MAPT	other	NA	NA	4.21e-07	GAPDH;TPI;PEA15;ALDOA;HK1;PGK1;TOP2B;ENO1;PKM;HSPE1
CD38	enzyme	Activated	2.804	8.4e-07	TPI1;PKM;PFKP;PFKL;P4HA1;ERO1A;ALDOC;ALDOA
TP53	transcription regulator	NA	0.556	8.66e-07	HK2;PLOD2;GAPDH;LDHA;CDK1;IDH2;WDHD1;SEC61A;HADHB;EPHA2;P4HA1;NPEPPS;CTSD;COL5A2;ANXA8L1;LSS;TOP2B;GPI;PFKP;P4HB;ILK;IKBIP
FMR1	ligand-dependent nuclear receptor	Inhibited	-2.236	3.67e-06	PFKP;GAPDH;ENO1;EIF1AX;ALDOA
IL5	cytokine	Activated	3	8.28e-06	TPI1;SRI;PKM;PFKP;P4HA1;ERO1A;ENO1;ALDOC;ALDOA
PSEN1	peptidase	NA	NA	1.49e-05	GAPDH;TIPI1;PEA15;ALDOA;HK1;PGK1;TOP2B;ENO1;PKM;HSPE1
FSH	complex	NA	NA	1.74e-05	HK2;ARL6IP5;PGK1;TFRC;DLX5;P4HA2;PKM;RAB5C;ILK;RAB1A
ADORA2A	g-protein coupled receptor	Activated	2.449	3.82e-05	PEA15;P4HB;GPI;GAPDH;ATP6V1B2;ALDOC
ERBB2	kinase	NA	1.414	5.32e-05	ALDOC;CDK1;SEC61A1;HADHB;PGK1;PDIA4;COL5A2;COL5A1;P4HA2;EIF6;ACSL4;ILK;LGALS1
MTORC1	complex	NA	1.969	5.79e-05	HK2;LDHA;PKM;PFKP
RAC2	enzyme	NA	NA	5.79e-05	LDHA;ALDOA;TKT;PKM
P4HB	enzyme	NA	NA	6.68e-05	PDIA4;PDIA3
BAX	transporter	NA	NA	0.000112	ERO1A;CDK1;HLA-A;CTSD
TFAM	transcription regulator	NA	NA	0.000114	HK1;PGK1;PFKP
PPARGC18	transcription regulator	NA	NA	0.00015	HK2;ERO1A;LSS;ENO1
PRKCI	kinase	NA	NA	0.000153	HK2;HK1;SF3B1
NUPR1	transcription regulator	NA	-0.632	0.000154	HK2;ALDOC;HIST1H4L;PEA15;PARP1;SIGMAR1;P4HA2;RCN2;SRSF1;SLC25A12
Lh	complex	NA	NA	0.000187	HK2;ARL6IP5;PGK1L;P4HA2;RAB5C;ILK;RAB1A
LONP1	peptidase	NA	NA	0.000284	GLUD1;PDIA3;P4HB;HSPE1
INSR	kinase	NA	NA	0.000325	GAPDH;SLC30A1;CEBPZ;CDK1;HADHB;LSS;ACSL4;LGALS1
PKM	kinase	NA	NA	0.000355	LDHA;ENO1;PKM
NCOA3	transcription regulator	NA	1.103	0.000356	HK2;LDHA;PGK1;ILK
XBP1	transcription regulator	NA	1.981	0.000448	SEC61A1;PDIA4;ERP29;PDIA3;FKBP10;RCN3
HNRNPA2B1	other	NA	NA	0.000646	PLOD2;P4HA1;PKM;SRI;SRSF1
STAT4	transcription regulator	Activated	2.438	0.000683	SF3B1;RCN3;PLOD2;ERO1A;ALDOC
NFE2L2	transcription regulator	Activated	2.752	0.000687	TPI1;SEC61A1;PRDX1;PDIA4;PDIA3;ERP29;CTSD;ALDOA
EGFR	kinase	NA	1.326	0.000743	HK2;CDK1;COL5A2;EIF6;PKM;SRSF1;RRAS
NEDD9	other	NA	NA	0.000795	PLOD2;PGK1;PFKP
PDGF(family)	group	NA	NA	0.000799	PDIA3;P4HB
TGFB1	growth factor	Activated	2.552	0.000805	SRI;RAB1A;PXN;PLOD2;PLOD1;P4HA1;MIA3;LDHA;ILK;CTSD;COL5A1;CDK1;ANXA8L1;TJP2;PGK1;DLX5;EPHA2;TFRC
PI3K(family)	group	NA	1.953	0.000847	HK1;CTSD;PKM;PXN
mir-122	microrna	Inhibited	-2	0.000847	PXN;PKM;NPEPPS;ALDOA
Esrra	transcription regulator	Inhibited	-2	0.001	PFKL;ENO1;ALDOC;ALDOA
IL3	cytokine	NA	NA	0.00107	HK2;CEBPZ;HK1;HLA-A;PFKL;EIF1AX;RPL7
FOLR1	transporter	NA	NA	0.00108	ALDOA;TPI1;CLPTM2;ATP6V1B2
ACO1	enzyme	NA	NA	0.00121	GAPDH;TFRC
FH	enzyme	NA	NA	0.00145	LDHA;TKT

## Sheet: up-Disease_and_Function
© 2000-2017 QIAGEN. All rights reserved.								The Canonical Pathways/upstream analysis/function analysis were generated through the use of IPA (QIAGEN Inc., https://www.qiagenbioinformatics.com/products/ingenuity-pathway-analysis)
Categories	Diseases or Functions Annotation	p-Value	Predicted Activation State	Activation z-score	Flags	Molecules	# Molecules
Carbohydrate Metabolism	glycolysis of cells	1.72e-15	Increased	2.183	bias	ALDOA,EIF6,ENO1,GAPDH,GPI,HK1,HK2,LDHA,PFKL,PFKP,PGAM4,PGK1,PKM,TPI1	14
Cellular Movement, Hematological Disease, Immunological Disease, Inflammatory Disease, Inflammatory Response, Organismal Injury and Abnormalities, Respiratory Disease	allergic pulmonary eosinophilia	5.14e-12				ALDOA,ENO1,GAPDH,P4HB,PDIA3,PRDX1,TKT,TPI1	8
Cancer, Organismal Injury and Abnormalities, Respiratory Disease	lung adenocarcinoma	3.12e-11				ALDOA,ALDOC,CDK1,ENO1,GPI,IDH2,LDHA,P4HB,PARP1,PDIA3,PFKP,PKM,PLOD1,PRDX1,RPL10L,SF3B1,TOP2B,TPI1,WDR46	19
Cancer, Organismal Injury and Abnormalities, Respiratory Disease	non-small cell lung cancer	4.9e-11				ALDOA,ALDOC,CDK1,CTSD,ENO1,EPHA2,GPI,HLA-A,IDH2,LDHA,P4HB,PARP1,PDIA3,PEA15,PFKP,PKM,PLOD1,PRDX1,PXN,RPL10L,RPL7,SF3B1,SRSF1,TOP2B,TPI1,WDR46	26
Cancer, Organismal Injury and Abnormalities, Respiratory Disease	lung cancer	3.49e-10				ALDOA,ALDOC,CDK1,CTSD,ENO1,EPHA2,GPI,HLA-A,IDH2,LDHA,LGALS1,P4HB,PARP1,PDIA3,PEA15,PFKP,PKM,PLOD1,PRDX1,PXN,RAB1A,RPL10L,RPL7,SF3B1,SRSF1,TOP2B,TPI1,WDR46	28
Cancer, Organismal Injury and Abnormalities, Respiratory Disease	respiratory system tumor	7.51e-10		0		ALDOA,ALDOC,CDK1,CTSD,ENO1,EPHA2,GPI,HK2,HLA-A,IDH2,LDHA,LGALS1,P4HB,PARP1,PDIA3,PEA15,PFKP,PKM,PLOD1,PRDX1,PXN,RAB1A,RPL10L,RPL7,SF3B1,SRSF1,TOP2B,TPI1,WDR46	29
Carbohydrate Metabolism	metabolism of fructose-1,6-diphosphate	1.64e-08				ALDOA,ALDOC,PFKL,PFKP	4
Amino Acid Metabolism, Post-Translational Modification, Small Molecule Biochemistry	hydroxylation of L-proline	1.03e-07				P4HA1,P4HA2,P4HB	3
Carbohydrate Metabolism	metabolism of monosaccharide	2.28e-07				ALDOA,ALDOC,GPI,HK2,PFKL,PFKP,PKM,TPI1	8
Hematological Disease, Immunological Disease	eosinophilia	5.23e-07				ALDOA,ENO1,GAPDH,HLA-A,P4HB,PDIA3,PRDX1,TKT,TPI1	9
Cellular Movement	cellular infiltration	6.88e-07		0.151		ALDOA,ENO1,EPHA2,GAPDH,HLA-A,ILK,LGALS1,P4HB,PARP1,PDIA3,PRDX1,RPL13A,TKT,TPI1	14
Cardiovascular Disease, Cell Death and Survival, Connective Tissue Disorders, Developmental Disorder, Hematological Disease, Hereditary Disorder, Organismal Injury and Abnormalities	hereditary nonspherocytic hemolytic anemia	1.02e-06				ALDOA,GPI,HK1	3
Cancer, Hematological Disease, Organismal Injury and Abnormalities	chronic myeloproliferative neoplasm	2.41e-06				CDK1,EPHA2,IDH2,PARP1,PLOD2,SF3B1,SIGMAR1,SRSF1,TOP2B	9
Cellular Assembly and Organization, Cellular Function and Maintenance	organization of fibrils	3.47e-06				COL5A1,COL5A2,ILK,MIA3,P4HA1	5
Energy Production, Molecular Transport, Nucleic Acid Metabolism, Small Molecule Biochemistry	concentration of ATP	5.57e-06		1.563	bias	ALDOA,ENO1,GAPDH,LDHA,PARP1,PKM,SLC25A12	7
Cancer, Hematological Disease, Immunological Disease, Organismal Injury and Abnormalities	chronic myeloid leukemia	1.02e-05				CDK1,EPHA2,IDH2,PARP1,SF3B1,SRSF1,TOP2B	7
Cancer, Organismal Injury and Abnormalities, Reproductive System Disease	breast or ovarian cancer	1.09e-05				ALDOA,ALDOC,ANXA8/ANXA8L1,ATP6V1B2,CDK1,CEBPZ,COL5A1,CTSD,ENO1,EPHA2,GAPDH,GPI,HK1,HLA-A,HSPE1,LGALS1,MYO1E,NPEPPS,P4HB,PARP1,PDIA3,PDIA4,PEA15,PFKP,PGK1,PKM,PRDX1,PXN,RRAS,SF3B1,SIL1,SLC25A12,SLC30A1,TJP2,TOP2B,TPI1,TRA2B	37
Cellular Assembly and Organization	organization of organelle	1.46e-05				ALDOA,ANXA8/ANXA8L1,COL5A1,COL5A2,GAPDH,GPI,ILK,MIA3,P4HA1,PARP1,RAB1A,RAB5C,SEC61A1,WDHD1	14
Cell Death and Survival	apoptosis	1.68e-05		-1.344		ACSL4,ALDOA,ALDOC,ARL6IP5,CDK1,CTSD,EIF6,ENO1,EPHA2,GAPDH,GLUD1,GPI,HK1,HK2,HSPE1,ILK,LDHA,LGALS1,MNDA,P4HB,PAFAH1B3,PARP1,PDIA3,PEA15,PKM,PLRG1,PRDX1,PXN,RRAS,SF3B1,SIGMAR1,SRI,SRSF1,TFRC,TJP2,TOP2B	36
Cell Death and Survival	apoptosis of neurons	1.78e-05		-0.831	bias	CDK1,GAPDH,GLUD1,GPI,HK2,ILK,LGALS1,P4HB,PARP1,PEA15,PLRG1,SIGMAR1	12
RNA Post-Transcriptional Modification	splicing of mRNA	2.18e-05				PLRG1,SF3B1,SNRPC,SRSF1,THRAP3,TRA2B	6
Connective Tissue Disorders, Hereditary Disorder, Organismal Injury and Abnormalities, Skeletal and Muscular Disorders	Bruck syndrome	2.22e-05				FKBP10,PLOD2	2
Cellular Compromise	injury of mitochondrial membrane	2.22e-05				HK1,HK2	2
Carbohydrate Metabolism, Cellular Function and Maintenance, Molecular Transport, Small Molecule Biochemistry	transmembrane transport of D-glucose	2.22e-05				HK1,HK2	2
Cellular Assembly and Organization, Cellular Function and Maintenance	organization of filaments	2.37e-05				ALDOA,COL5A1,COL5A2,GAPDH,GPI,ILK,MIA3,P4HA1	8
Neurological Disease, Skeletal and Muscular Disorders	neuromuscular disease	2.75e-05				ARL6IP5,ATP6V1B2,CHAF1B,GAPDH,GPI,HADHB,LDHA,P4HA1,PARP1,PDIA3,PGK1,PKM,PLOD2,RPL13A,SIGMAR1,SRSF1,TOP2B,TPI1	18
Inflammatory Response, Respiratory Disease	inflammation of respiratory system component	3.03e-05				ALDOA,ENO1,GAPDH,HLA-A,LGALS1,P4HB,PDIA3,PRDX1,SIGMAR1,TKT,TOP2B,TPI1	12
Cell Death and Survival	neuronal cell death	3.33e-05		-0.226		CDK1,CTSD,GAPDH,GLUD1,GPI,HK2,ILK,LDHA,LGALS1,P4HB,PARP1,PDIA3,PEA15,PLRG1,SIGMAR1	15
Cell Morphology, Cellular Assembly and Organization	abnormal morphology of collagen fibrils	3.61e-05				COL5A1,COL5A2,PLOD1	3
Cellular Assembly and Organization, Cellular Function and Maintenance	organization of collagen fibrils	3.79e-05				COL5A1,COL5A2,MIA3,P4HA1	4
Inflammatory Response, Organismal Injury and Abnormalities, Respiratory Disease	inflammation of lung	4.37e-05				ALDOA,ENO1,GAPDH,HLA-A,LGALS1,P4HB,PDIA3,PRDX1,TKT,TOP2B,TPI1	11
Immunological Disease	allergy	4.52e-05				ALDOA,ENO1,GAPDH,LGALS1,P4HA2,P4HB,PDIA3,PRDX1,TFRC,TKT,TPI1	11
Cancer, Organismal Injury and Abnormalities	non-melanoma solid tumor	4.74e-05		-0.083		ACSL4,ALDOA,ALDOC,ANXA8/ANXA8L1,ATP6V1B2,CDK1,CEBPZ,CHAF1B,COL5A1,COL5A2,CTSD,DDX54,EHD2,EIF1AX,EIF6,ENO1,EPHA2,ERGIC3,FKBP10,GALNT2,GAPDH,GLUD1,GOLT1B,GPI,HADHB,HBS1L,HIST1H4L,HK1,HK2,HLA-A,HNRNPUL2,HSPE1,IDH2,IKBIP,ILK,LAP3,LDHA,LGALS1,LRRC59,LSS,MIA3,MNDA,MYO1E,NPEPPS,NUP85,P4HA2,P4HB,PAFAH1B3,PARP1,PDIA3,PDIA4,PEA15,PFKL,PFKP,PGAM4,PGK1,PKM,PLOD1,PLOD2,PLRG1,PRDX1,PTCD3,PXN,RAB1A,RCN3,RPL10L,…	90
Cellular Growth and Proliferation	proliferation of cells	5.49e-05	Increased	2.588	bias	ACSL4,ALDOA,ARL6IP5,CDK1,CTSD,DLX5,EIF6,ENO1,EPHA2,ERO1A,GALNT2,GAPDH,GPI,HADHB,HK1,HK2,IDH2,ILK,LAP3,LDHA,LGALS1,MNDA,P3H2,P4HA1,P4HA2,PARP1,PDIA3,PEA15,PFKP,PGK1,PKM,PLOD2,PRDX1,PXN,RAB1A,RRAS,SEC61A1,SF3B1,SLC30A1,SRSF1,TFRC,THRAP3,TJP2,TOP2B	44
RNA Post-Transcriptional Modification	processing of RNA	6.32e-05				DDX54,PLRG1,RPL7,SF3B1,SNRPC,SRSF1,THRAP3,TRA2B,WDHD1	9
Cell Cycle	arrest in mitosis of breast cancer cell lines	6.63e-05				CDK1,ILK	2
Connective Tissue Disorders, Dermatological Diseases and Conditions, Developmental Disorder, Hereditary Disorder, Metabolic Disease, Organismal Injury and Abnormalities, Skeletal and Muscular Disorders	classic Ehlers-Danlos syndrome	6.63e-05				COL5A1,COL5A2	2
Cancer, Hematological Disease, Organismal Injury and Abnormalities	myelodysplastic syndrome	7.15e-05				CDK1,IDH2,PDIA3,RPL13A,RPL7,SF3B1,SIGMAR1,TOP2B	8
Cell Death and Survival	cell death	7.5e-05		-1.559		ACSL4,ALDOA,ALDOC,ARL6IP5,CDK1,CTSD,EIF6,ENO1,EPHA2,GAPDH,GLUD1,GPI,HK1,HK2,HLA-A,HSPE1,IDH2,ILK,LDHA,LGALS1,MNDA,P4HB,PAFAH1B3,PARP1,PDIA3,PEA15,PKM,PLRG1,PRDX1,PXN,RAB1A,RPL13A,RPL7,RRAS,SF3B1,SIGMAR1,SRI,SRSF1,TFRC,TJP2,TOP2B	41
Cell Death and Survival, Organismal Injury and Abnormalities, Renal and Urological Disease	cell death of kidney cell lines	9.1e-05		-1.117	bias	CDK1,GAPDH,HK1,HK2,ILK,LDHA,PEA15,TFRC,TJP2	9
Carbohydrate Metabolism, Small Molecule Biochemistry	metabolism of D-hexose	0.000119				ALDOA,ALDOC,HK2,PKM,TPI1	5
Inflammatory Disease	chronic inflammatory disorder	0.000124				ALDOA,CTSD,ENO1,GALNT2,HLA-A,LAP3,LGALS1,P4HB,PARP1,PDIA3,PGK1,PKM,PRDX1,PXN,SIGMAR1,SIL1,TFRC,TOP2B,WDR46	19
Cell Death and Survival	necrosis	0.000127		-1.573		ALDOA,CDK1,CTSD,EIF6,ENO1,EPHA2,GAPDH,GLUD1,GPI,HK1,HK2,HSPE1,IDH2,ILK,LDHA,LGALS1,P4HB,PARP1,PDIA3,PEA15,PKM,PLRG1,PRDX1,PXN,RPL13A,RPL7,RRAS,SF3B1,SIGMAR1,SRI,SRSF1,TFRC,TJP2,TOP2B	34
Cell Death and Survival, Cellular Function and Maintenance	colony survival of carcinoma cell lines	0.000132				HK2,PARP1	2
Cell Death and Survival	mitochondrial cell death of colorectal cancer cell lines	0.000132				CDK1,SRI	2
Carbohydrate Metabolism, Small Molecule Biochemistry	modification of glucose-6-phosphate	0.000132				GPI,HK2	2
Infectious Diseases	Viral Infection	0.000155	Increased	2.867	bias	ATP6V1B2,COL5A1,EPHA2,GAPDH,GPI,HLA-A,LGALS1,MNDA,NUP85,PARP1,PDIA3,PFKL,PLOD2,PRDX1,RAB5C,RPL13A,SF3B1,SIGMAR1,SNRPC,SRSF1,TFRC,TKT,TOP2B,WDR46	24
Carbohydrate Metabolism	metabolism of carbohydrate	0.000161				ALDOA,ALDOC,GAPDH,GPI,HK2,HLA-A,PARP1,PFKL,PFKP,PGK1,PKM,TKT,TPI1	13
Endocrine System Disorders, Gastrointestinal Disease, Immunological Disease, Inflammatory Disease, Inflammatory Response, Organismal Injury and Abnormalities	autoimmune pancreatitis	0.00017				CTSD,P4HB,PKM	3
Carbohydrate Metabolism, Energy Production	metabolism of pyruvic acid	0.000194				ALDOA,LDHA,PKM	3
Neurological Disease, Organismal Injury and Abnormalities, Psychological Disorders	disorder of basal ganglia	0.000202				ARL6IP5,ATP6V1B2,CHAF1B,GAPDH,GPI,HADHB,LDHA,P4HA1,PARP1,PGK1,PKM,PLOD2,RPL13A,SIGMAR1,TPI1	15
Cancer, Organismal Injury and Abnormalities	benign neoplasia	0.000219				ALDOA,ALDOC,ANXA8/ANXA8L1,ATP6V1B2,CDK1,COL5A1,COL5A2,FKBP10,LGALS1,NPEPPS,PARP1,PEA15,PKM,PRDX1,RRAS,SRSF1,TOP2B	17
Connective Tissue Disorders, Dermatological Diseases and Conditions, Developmental Disorder, Hereditary Disorder, Metabolic Disease, Organismal Injury and Abnormalities, Skeletal and Muscular Disorders	Ehlers-Danlos syndrome	0.000219				COL5A1,COL5A2,PLOD1	3
Cardiovascular Disease, Organismal Injury and Abnormalities	aortic dissection	0.000219				COL5A1,COL5A2,PLOD1	3
Cancer, Organismal Injury and Abnormalities	tumorigenesis of tissue	0.000227		0.656		ACSL4,ALDOA,ALDOC,ANXA8/ANXA8L1,ATP6V1B2,CDK1,CEBPZ,CHAF1B,COL5A1,COL5A2,CTSD,DDX54,EHD2,EIF1AX,EIF6,ENO1,EPHA2,ERGIC3,FKBP10,GALNT2,GAPDH,GLUD1,GOLT1B,GPI,HADHB,HBS1L,HIST1H4L,HK1,HK2,HLA-A,HNRNPUL2,HSPE1,IDH2,IKBIP,ILK,LAP3,LDHA,LGALS1,LRRC59,LSS,MIA3,MNDA,MYO1E,NPEPPS,NUP85,P4HA2,P4HB,PAFAH1B3,PARP1,PDIA3,PDIA4,PEA15,PFKL,PFKP,PGAM4,PGK1,PKM,PLOD1,PLOD2,PLRG1,PRDX1,PTCD3,PXN,RAB1A,RCN3,RPL10L,…	88
Cancer, Organismal Injury and Abnormalities	epithelial cancer	0.000243		0.312		ACSL4,ALDOA,ALDOC,ANXA8/ANXA8L1,ATP6V1B2,CDK1,CEBPZ,CHAF1B,COL5A1,COL5A2,CTSD,DDX54,EHD2,EIF1AX,EIF6,ENO1,EPHA2,ERGIC3,FKBP10,GALNT2,GAPDH,GLUD1,GOLT1B,GPI,HADHB,HBS1L,HIST1H4L,HK1,HK2,HLA-A,HNRNPUL2,HSPE1,IDH2,IKBIP,ILK,LAP3,LDHA,LGALS1,LRRC59,LSS,MIA3,MNDA,MYO1E,NPEPPS,NUP85,P4HA2,P4HB,PAFAH1B3,PARP1,PDIA3,PDIA4,PEA15,PFKL,PFKP,PGAM4,PGK1,PKM,PLOD1,PLOD2,PLRG1,PRDX1,PTCD3,PXN,RAB1A,RCN3,RPL10L,…	87
Cancer, Gastrointestinal Disease, Hepatic System Disease, Organismal Injury and Abnormalities	biliary tract adenocarcinoma	0.000258				IDH2,NPEPPS,PGK1,PKM,RPL13A,SF3B1	6
Hereditary Disorder, Neurological Disease, Organismal Injury and Abnormalities, Psychological Disorders, Skeletal and Muscular Disorders	Huntington's Disease	0.000305				ATP6V1B2,CHAF1B,GAPDH,GPI,HADHB,LDHA,P4HA1,PARP1,PGK1,PKM,PLOD2,TPI1	12
Cellular Compromise, Cellular Function and Maintenance	endoplasmic reticulum stress response	0.000306				CTSD,ERO1A,HSPE1,MIA3,P4HB,SIL1	6
Cell Death and Survival, Organismal Injury and Abnormalities	cell death of epithelial cell lines	0.000308		-0.839	bias	GAPDH,HK1,HK2,LDHA,PEA15,RRAS,TFRC,TJP2	8
Cancer, Gastrointestinal Disease, Hepatic System Disease, Organismal Injury and Abnormalities	biliary tract carcinoma	0.000325				FKBP10,IDH2,NPEPPS,PGK1,PKM,RPL13A,SF3B1,TOP2B	8
Cell Death and Survival	cell death of fibroblast cell lines	0.000327		1.271		CDK1,CTSD,EIF6,ENO1,GPI,ILK,P4HB,PARP1,PDIA3,PLRG1	10
Carbohydrate Metabolism, Small Molecule Biochemistry	metabolism of D-fructose	0.000329				ALDOA,ALDOC	2
Cancer, Organismal Injury and Abnormalities	adenoma	0.000334				ALDOC,ANXA8/ANXA8L1,CDK1,COL5A1,FKBP10,LGALS1,PARP1,PKM,PRDX1,RRAS,SRSF1,TOP2B	12
Cancer, Hematological Disease, Immunological Disease, Organismal Injury and Abnormalities	chronic myelomonocytic leukemia	0.000341				IDH2,PARP1,SF3B1,TOP2B	4
Cell Death and Survival, Neurological Disease, Organismal Injury and Abnormalities	cell death of cerebral cortex cells	0.000365		-0.355		CDK1,CTSD,GAPDH,HK2,P4HB,PARP1,PEA15	7
Connective Tissue Disorders, Inflammatory Disease, Organismal Injury and Abnormalities, Skeletal and Muscular Disorders	Rheumatic Disease	0.000366				ALDOA,ENO1,GALNT2,GPI,HLA-A,HSPE1,LAP3,LGALS1,PARP1,PDIA3,PGK1,PRDX1,PXN,SEC61A1,SIGMAR1,SIL1,SRSF1,TFRC,WDR46	19
Cell Death and Survival	apoptosis of breast cancer cell lines	0.000397		-0.388		CDK1,EPHA2,HK2,ILK,PARP1,PEA15,PKM,TFRC	8
Connective Tissue Disorders, Metabolic Disease, Organismal Injury and Abnormalities, Skeletal and Muscular Disorders	metabolic bone disease	0.0004				COL5A1,COL5A2,FKBP10,PLOD1	4
Nucleic Acid Metabolism, Small Molecule Biochemistry	synthesis of purine nucleotide	0.000423		1.969	bias	ALDOA,CDK1,IDH2,PARP1,PKM,SLC25A12	6
Cell Death and Survival, Neurological Disease, Organismal Injury and Abnormalities	cell death of cortical neurons	0.000457		0.13		CDK1,CTSD,GAPDH,HK2,PARP1,PEA15	6
Nervous System Development and Function, Neurological Disease	abnormal morphology of olfactory nerve	0.000459				DLX5,LGALS1	2
Cancer, Organismal Injury and Abnormalities	advanced BRCA mutation positive malignant solid tumor	0.000459				PARP1,TOP2B	2
Cancer, Organismal Injury and Abnormalities, Reproductive System Disease	advanced fallopian tube cancer	0.000459				PARP1,TOP2B	2
Cancer, Organismal Injury and Abnormalities	advanced peritoneal tumor	0.000459				PARP1,TOP2B	2
Cardiovascular Disease, Organismal Injury and Abnormalities, Reproductive System Disease	early-onset preeclampsia	0.000459				LGALS1,PARP1	2
Cancer, Organismal Injury and Abnormalities	relapsed platinum-sensitive BRCA1 mutation positive peritoneal cancer	0.000459				PARP1,TOP2B	2
Cancer, Organismal Injury and Abnormalities	relapsed primary peritoneal cancer	0.000459				PARP1,TOP2B	2
Cancer, Organismal Injury and Abnormalities, Reproductive System Disease	breast cancer	0.000472				ALDOA,ALDOC,CDK1,CTSD,ENO1,EPHA2,GPI,HLA-A,LGALS1,NPEPPS,P4HB,PARP1,PFKP,PGK1,PKM,PRDX1,PXN,SF3B1,SIL1,SLC30A1,TOP2B,TPI1,TRA2B	23
Cell Death and Survival	cell death of carcinoma cell lines	0.000481		-1.771		GAPDH,GPI,HK1,HK2,PARP1,PEA15,PKM,SRSF1	8
Cancer, Gastrointestinal Disease, Hepatic System Disease, Organismal Injury and Abnormalities	bile duct carcinoma	0.00049				FKBP10,IDH2,NPEPPS,PGK1,PKM,RPL13A,TOP2B	7
Connective Tissue Disorders, Inflammatory Disease, Inflammatory Response, Organismal Injury and Abnormalities, Skeletal and Muscular Disorders	inflammation of joint	0.000534				ALDOA,ENO1,GALNT2,GPI,HLA-A,LAP3,LGALS1,PARP1,PDIA3,PGK1,PRDX1,PXN,SEC61A1,SIGMAR1,SIL1,TFRC,WDR46	17
Connective Tissue Disorders, Immunological Disease, Inflammatory Disease, Inflammatory Response, Organismal Injury and Abnormalities, Skeletal and Muscular Disorders	rheumatoid arthritis	0.000546				ALDOA,ENO1,GALNT2,HLA-A,LAP3,LGALS1,PARP1,PDIA3,PGK1,PRDX1,PXN,SIL1,TFRC,WDR46	14
Cellular Movement	cell movement	0.000556	Increased	2.395	bias	ACSL4,ALDOA,CDK1,ENO1,EPHA2,GALNT2,GAPDH,GPI,HLA-A,ILK,LDHA,LGALS1,MIA3,MYO1E,NUP85,P4HA2,P4HB,PARP1,PDIA3,PKM,PRDX1,PXN,RPL13A,RRAS,SRSF1,TKT,TOP2B,TPI1	28
Cancer, Organismal Injury and Abnormalities	adenocarcinoma	0.000568				ACSL4,ALDOA,ALDOC,ANXA8/ANXA8L1,ATP6V1B2,CDK1,CEBPZ,CHAF1B,COL5A1,COL5A2,CTSD,DDX54,EHD2,EIF1AX,ENO1,EPHA2,ERGIC3,FKBP10,GALNT2,GAPDH,GPI,HADHB,HBS1L,HIST1H4L,HK1,HK2,HLA-A,HNRNPUL2,HSPE1,IDH2,IKBIP,ILK,LAP3,LDHA,LGALS1,LRRC59,LSS,MIA3,MNDA,MYO1E,NPEPPS,P4HA2,P4HB,PAFAH1B3,PARP1,PDIA3,PDIA4,PFKL,PFKP,PGAM4,PGK1,PKM,PLOD1,PLOD2,PLRG1,PRDX1,PTCD3,PXN,RAB1A,RCN3,RPL10L,RPL13A,RRAS,RRP1B,SEC61A1,SF3B…	79
Cell Death and Survival, Embryonic Development	cell death of embryonic cell lines	0.000575		-0.839	bias	GAPDH,HK1,HK2,LDHA,PEA15,TFRC,TJP2	7
Carbohydrate Metabolism, Cellular Function and Maintenance	glycolysis of tumor cell lines	0.000603				HK2,LDHA,PKM	3
Connective Tissue Disorders, Developmental Disorder, Hereditary Disorder, Organismal Injury and Abnormalities, Skeletal and Muscular Disorders	classic Marfan syndrome	0.00061				COL5A1,COL5A2	2
Cancer, Organismal Injury and Abnormalities	high grade primary peritoneal cancer	0.00061				PARP1,TOP2B	2
Cancer, Organismal Injury and Abnormalities, Reproductive System Disease	high grade serous fallopian tube cancer	0.00061				PARP1,TOP2B	2
Carbohydrate Metabolism, Small Molecule Biochemistry	metabolism of fructose-6-phosphate	0.00061				PFKL,PFKP	2
Carbohydrate Metabolism, Nucleic Acid Metabolism, Small Molecule Biochemistry	pentose shunt of D-glucose	0.00061				PGLS,TKT	2
Cancer, Organismal Injury and Abnormalities, Reproductive System Disease	mammary tumor	0.000637				ALDOA,ALDOC,CDK1,CTSD,ENO1,EPHA2,GPI,HLA-A,ILK,LGALS1,NPEPPS,P4HB,PARP1,PFKP,PGK1,PKM,PRDX1,PXN,SF3B1,SIL1,SLC30A1,TOP2B,TPI1,TRA2B	24
Infectious Diseases	infection by RNA virus	0.000646	Increased	2.938	bias	COL5A1,EPHA2,GPI,HLA-A,NUP85,PDIA3,PFKL,PLOD2,RAB5C,SF3B1,SIGMAR1,SNRPC,TFRC,TOP2B,WDR46	15
Cell Death and Survival, Cellular Function and Maintenance	colony survival of tumor cell lines	0.000656				HK2,ILK,PARP1	3
Post-Translational Modification, Protein Folding	folding of protein	0.000682				ERO1A,ERP29,HSPE1,PDIA3	4
Cellular Development, Cellular Growth and Proliferation	cell proliferation of breast cancer cell lines	0.000749		0.202	bias	ACSL4,CDK1,CTSD,EPHA2,ILK,LDHA,LGALS1,PDIA3,PFKP,PKM	10
Inflammatory Response	inflammation of body cavity	0.00075				ALDOA,CTSD,ENO1,GAPDH,HLA-A,LGALS1,P4HB,PARP1,PDIA3,PKM,PRDX1,SEC61A1,SIGMAR1,TKT,TOP2B,TPI1	16
Cancer, Organismal Injury and Abnormalities, Reproductive System Disease	relapsed fallopian tube cancer	0.000781				PARP1,TOP2B	2
Cancer, Organismal Injury and Abnormalities, Reproductive System Disease	genital tract cancer	0.000809				ACSL4,ANXA8/ANXA8L1,ATP6V1B2,CDK1,CEBPZ,CHAF1B,COL5A1,EIF1AX,ENO1,EPHA2,FKBP10,GAPDH,HADHB,HBS1L,HK1,HLA-A,HSPE1,IDH2,IKBIP,ILK,LAP3,LGALS1,MIA3,MNDA,MYO1E,NPEPPS,PARP1,PDIA3,PDIA4,PEA15,PFKP,PGAM4,PGK1,PKM,PLRG1,RAB1A,RRAS,SEC61A1,SF3B1,SIGMAR1,SLC25A12,TFRC,THRAP3,TJP2,TOP2B,TRA2B	46
Cell Morphology	morphology of cells	0.000823				ATP6V1B2,CDK1,COL5A1,COL5A2,CTSD,DLX5,EIF6,EPHA2,GAPDH,GPI,HK2,HLA-A,ILK,LGALS1,MYO1E,NPEPPS,PAFAH1B3,PARP1,PEA15,PLOD1,PRDX1,PXN,RAB1A,RAB5C,SRSF1,TFRC,TJP2	27
Cell Death and Survival	apoptosis of fibroblast cell lines	0.000824		0.643	bias	CDK1,EIF6,GPI,ILK,P4HB,PARP1,PDIA3,PLRG1	8
Cancer, Organismal Injury and Abnormalities, Reproductive System Disease	tumorigenesis of genital organ	0.000882				ACSL4,ALDOA,ANXA8/ANXA8L1,ATP6V1B2,CDK1,CEBPZ,CHAF1B,COL5A1,EIF1AX,ENO1,EPHA2,FKBP10,GAPDH,HADHB,HBS1L,HK1,HLA-A,HSPE1,IDH2,IKBIP,ILK,LAP3,LGALS1,MIA3,MNDA,MYO1E,NPEPPS,PARP1,PDIA3,PDIA4,PEA15,PFKP,PGAM4,PGK1,PKM,PLRG1,RAB1A,RRAS,SEC61A1,SF3B1,SIGMAR1,SLC25A12,TFRC,THRAP3,TJP2,TOP2B,TRA2B	47
Cancer, Organismal Injury and Abnormalities	pelvic cancer	0.000889				ACSL4,ANXA8/ANXA8L1,ATP6V1B2,CDK1,CEBPZ,CHAF1B,COL5A1,EIF1AX,ENO1,EPHA2,FKBP10,GAPDH,HADHB,HBS1L,HIST1H4L,HK1,HLA-A,HSPE1,IDH2,IKBIP,ILK,LAP3,LGALS1,MIA3,MNDA,MYO1E,NPEPPS,PARP1,PDIA3,PDIA4,PEA15,PFKP,PGAM4,PGK1,PKM,PLOD2,PLRG1,RAB1A,RRAS,SEC61A1,SF3B1,SIGMAR1,SLC25A12,TFRC,THRAP3,TJP2,TOP2B,TRA2B	48
Molecular Transport	transport of molecule	0.00089		-0.439	bias	ACSL4,ARL6IP5,ATP6V1B2,ERP29,HK1,HK2,HLA-A,ILK,LGALS1,LSS,MIA3,P4HB,PDIA3,PDIA4,PEA15,PKM,RAB1A,SLC25A12,SLC30A1,SRI,TFRC,TJP2	22
Cancer, Organismal Injury and Abnormalities, Reproductive System Disease	genital tumor	0.000891				ACSL4,ALDOA,ANXA8/ANXA8L1,ATP6V1B2,CDK1,CEBPZ,CHAF1B,COL5A1,EIF1AX,ENO1,EPHA2,FKBP10,GAPDH,HADHB,HBS1L,HK1,HLA-A,HSPE1,IDH2,IKBIP,ILK,LAP3,LGALS1,MIA3,MNDA,MYO1E,NPEPPS,PARP1,PDIA3,PDIA4,PEA15,PFKP,PGAM4,PGK1,PKM,PLRG1,RAB1A,RRAS,SEC61A1,SF3B1,SIGMAR1,SLC25A12,TFRC,THRAP3,TJP2,TOP2B,TRA2B	47
Connective Tissue Disorders, Developmental Disorder, Hereditary Disorder, Organismal Injury and Abnormalities, Skeletal and Muscular Disorders	Marfan syndrome	0.000895				ALDOC,COL5A1,COL5A2	3
Cancer, Organismal Injury and Abnormalities, Reproductive System Disease	primary breast carcinoma	0.000895				EPHA2,PARP1,TOP2B	3
Cardiovascular Disease, Cell Death and Survival, Connective Tissue Disorders, Hematological Disease, Organismal Injury and Abnormalities	hemolytic anemia	0.000921				ALDOA,GPI,HK1,PRDX1	4
Cancer, Organismal Injury and Abnormalities	primary adenocarcinoma	0.000921				EPHA2,PARP1,PKM,TOP2B	4
Cell Death and Survival, Skeletal and Muscular Disorders	cell death of muscle cells	0.000946		-0.768		ALDOA,GAPDH,HK1,HK2,HSPE1,PARP1,PLRG1,RRAS	8
Hematological Disease, Organismal Injury and Abnormalities	fibrosis of bone marrow	0.000963				IDH2,PLOD2,SF3B1	3
Neurological Disease	Movement Disorders	0.000964				ARL6IP5,ATP6V1B2,CHAF1B,CTSD,GAPDH,GPI,HADHB,LDHA,P4HA1,PARP1,PGK1,PKM,PLOD2,RPL13A,SIGMAR1,SIL1,TPI1	17
Cell Cycle	anaphase of tumor cell lines	0.000974				ILK,TOP2B	2
Cell Cycle	arrest in interphase of T lymphocytes	0.000974				LGALS1,PARP1	2
Cellular Movement	locomotion of cells	0.000974				PXN,SRSF1	2
Cancer, Organismal Injury and Abnormalities, Reproductive System Disease	primary hormone receptor negative invasive breast carcinoma	0.000974				PARP1,TOP2B	2
Cell Death and Survival, Organismal Injury and Abnormalities	cell death of epithelial cells	0.00107		-0.065		EPHA2,GAPDH,HK1,HK2,LDHA,PARP1,PEA15,RRAS,TFRC,TJP2	10
Cancer, Organismal Injury and Abnormalities, Reproductive System Disease	primary invasive breast cancer	0.00111				EPHA2,PARP1,TOP2B	3
Cancer, Endocrine System Disorders, Organismal Injury and Abnormalities, Reproductive System Disease	ovarian cancer	0.00112				ANXA8/ANXA8L1,ATP6V1B2,CDK1,CEBPZ,COL5A1,ENO1,EPHA2,GAPDH,HK1,HSPE1,MYO1E,PARP1,PDIA3,PDIA4,PEA15,PKM,RRAS,SLC25A12,TJP2,TOP2B,TRA2B	21
Cancer, Organismal Injury and Abnormalities, Reproductive System Disease	primary hormone receptor positive invasive breast cancer	0.00119				PARP1,TOP2B	2
Cell Death and Survival, Neurological Disease, Organismal Injury and Abnormalities	apoptosis of brain cells	0.0012		0.278		CDK1,GAPDH,HK2,P4HB,PEA15	5
Cellular Development, Cellular Growth and Proliferation	proliferation of lung cancer cell lines	0.00125		-0.254		EPHA2,GAPDH,HK1,HK2,IDH2,ILK,PKM	7
Cancer, Hematological Disease, Immunological Disease, Organismal Injury and Abnormalities	refractory leukemia	0.00126				EPHA2,IDH2,SF3B1,TOP2B	4
Cell Death and Survival, Organismal Injury and Abnormalities	necrosis of epithelial tissue	0.00131		0.293		EPHA2,GAPDH,HK1,HK2,LDHA,LGALS1,PARP1,PEA15,RRAS,TFRC,TJP2	11
Energy Production, Nucleic Acid Metabolism, Small Molecule Biochemistry	synthesis of ATP	0.00131				ALDOA,CDK1,PARP1,PKM	4
Developmental Disorder, Embryonic Development, Organismal Survival	death of embryo	0.00136	Decreased	-2.236	bias	EIF6,HK2,PLRG1,SF3B1,TKT	5
Cardiovascular Disease, Cell Death and Survival, Organismal Injury and Abnormalities, Skeletal and Muscular Disorders	cell death of cardiomyocytes	0.00138		-0.527		GAPDH,HK1,HK2,HSPE1,PARP1,PLRG1	6
Cancer, Neurological Disease, Organismal Injury and Abnormalities	grade II astrocytoma	0.00142				IDH2,PKM	2
Hematological Disease	microcytosis	0.00142				PRDX1,TFRC	2
DNA Replication, Recombination, and Repair	modification of genomic DNA	0.00142				IDH2,PARP1	2
RNA Post-Transcriptional Modification	alternative splicing of mRNA	0.00143				SRSF1,THRAP3,TRA2B	3
Dermatological Diseases and Conditions, Immunological Disease, Inflammatory Disease, Organismal Injury and Abnormalities	lichen planus	0.00151				ENO1,HLA-A,ILK,LAP3	4
Carbohydrate Metabolism, Small Molecule Biochemistry	production of lactic acid	0.00153				LDHA,PKM,SLC25A12	3
Connective Tissue Disorders, Developmental Disorder, Organismal Injury and Abnormalities, Skeletal and Muscular Disorders	kyphosis	0.00157	Decreased	-2	bias	ARL6IP5,COL5A2,P4HA1,TOP2B	4
Cell Death and Survival	cell death of connective tissue cells	0.00159		0.618		CDK1,CTSD,EIF6,ENO1,GPI,ILK,P4HB,PARP1,PDIA3,PLRG1,TOP2B	11
Cancer, Hematological Disease, Organismal Injury and Abnormalities	myeloproliferative disorder	0.0016				ACSL4,CDK1,COL5A2,EPHA2,IDH2,MYO1E,NPEPPS,PARP1,PDIA3,PLOD2,RPL13A,RPL7,SF3B1,SIGMAR1,SRSF1,THRAP3,TJP2,TOP2B	18
Inflammatory Response	inflammation of absolute anatomical region	0.00164				ALDOA,CTSD,ENO1,GAPDH,HLA-A,LGALS1,P4HB,PARP1,PDIA3,PKM,PRDX1,RRAS,SEC61A1,SIGMAR1,TKT,TOP2B,TPI1	17
Cancer, Hematological Disease, Organismal Injury and Abnormalities	blastic plasmacytoid dendritic cell neoplasm	0.00167				IDH2,SF3B1	2
Cancer, Endocrine System Disorders, Organismal Injury and Abnormalities, Reproductive System Disease	high-grade serous ovarian cancer	0.00167				COL5A1,PARP1	2
Cell Morphology, Cellular Assembly and Organization	permeability of mitochondria	0.00167				HK1,HK2	2
Cancer, Hematological Disease, Immunological Disease, Organismal Injury and Abnormalities	recurrent leukemia	0.00174				EPHA2,IDH2,SF3B1,TOP2B	4
Cancer, Organismal Injury and Abnormalities	cancer	0.00177		0.497		ACSL4,ALDOA,ALDOC,ANXA8/ANXA8L1,ARL6IP5,ATP6V1B2,CDK1,CEBPZ,CHAF1B,COL5A1,COL5A2,CTSD,DDX54,DLX5,EHD2,EIF1AX,EIF6,ENO1,EPHA2,ERGIC3,FKBP10,GALNT2,GAPDH,GLUD1,GOLT1B,GPI,HADHB,HBS1L,HIST1H4L,HK1,HK2,HLA-A,HNRNPUL2,HSPE1,IDH2,IKBIP,ILK,LAP3,LDHA,LGALS1,LRRC59,LSS,MIA3,MNDA,MYO1E,NPEPPS,NUP85,P4HA1,P4HA2,P4HB,PAFAH1B3,PARP1,PDIA3,PDIA4,PEA15,PFKL,PFKP,PGAM4,PGK1,PKM,PLOD1,PLOD2,PLRG1,PRDX1,PTCD3,PXN…	92
Cancer, Organismal Injury and Abnormalities	fibrous tissue tumor	0.00188				ATP6V1B2,COL5A1,COL5A2,PRDX1,TOP2B	5
Infectious Diseases, Respiratory Disease	infection of respiratory tract	0.00192				GAPDH,MNDA,SIGMAR1,TKT,TOP2B	5
Cancer, Gastrointestinal Disease, Hepatic System Disease, Organismal Injury and Abnormalities	bile duct adenocarcinoma	0.00199				IDH2,PGK1,PKM,RPL13A	4
Cancer, Organismal Injury and Abnormalities	abdominal cancer	0.00216				ACSL4,ALDOA,ANXA8/ANXA8L1,ATP6V1B2,CDK1,CEBPZ,CHAF1B,COL5A1,COL5A2,CTSD,DDX54,EHD2,EIF1AX,ENO1,EPHA2,ERGIC3,FKBP10,GALNT2,GAPDH,GLUD1,GOLT1B,GPI,HADHB,HBS1L,HIST1H4L,HK1,HK2,HLA-A,HNRNPUL2,HSPE1,IDH2,IKBIP,ILK,LAP3,LDHA,LGALS1,LRRC59,LSS,MIA3,MNDA,MYO1E,NPEPPS,NUP85,P4HA1,P4HA2,P4HB,PAFAH1B3,PARP1,PDIA3,PDIA4,PEA15,PFKL,PFKP,PGAM4,PGK1,PKM,PLOD1,PLOD2,PLRG1,PRDX1,PTCD3,PXN,RAB1A,RCN3,RPL10L,RPL13…	84
Cancer, Organismal Injury and Abnormalities, Reproductive System Disease	development of genital tumor	0.00224				EPHA2,ILK	2
Cardiovascular Disease, Hereditary Disorder, Organismal Injury and Abnormalities	familial thoracic aortic aneurysm and dissection	0.00224				COL5A1,COL5A2	2
Cancer, Neurological Disease, Organismal Injury and Abnormalities	grade 3 glioma	0.00224				IDH2,PKM	2
Cancer, Endocrine System Disorders, Organismal Injury and Abnormalities, Reproductive System Disease	serous ovarian carcinoma	0.00232				ANXA8/ANXA8L1,COL5A1,PARP1,PKM,RRAS,TOP2B	6
Cancer, Cell Death and Survival, Organismal Injury and Abnormalities, Tumor Morphology	cell death of cancer cells	0.0024		-0.707		CDK1,ENO1,IDH2,LGALS1,PARP1,RPL13A,RPL7,SF3B1	8
Dermatological Diseases and Conditions, Inflammatory Disease, Organismal Injury and Abnormalities, Skeletal and Muscular Disorders	juvenile dermatomyositis	0.0025				COL5A1,COL5A2,PLOD2	3
Cancer, Hematological Disease, Immunological Disease, Organismal Injury and Abnormalities	secondary acute myeloid leukemia	0.0025				IDH2,SF3B1,TOP2B	3
Cell Death and Survival, Neurological Disease, Organismal Injury and Abnormalities	apoptosis of cerebral cortex cells	0.00255		-0.686		CDK1,HK2,P4HB,PEA15	4
Cancer, Organismal Injury and Abnormalities	malignant solid tumor	0.00258		0.45		ACSL4,ALDOA,ALDOC,ANXA8/ANXA8L1,ATP6V1B2,CDK1,CEBPZ,CHAF1B,COL5A1,COL5A2,CTSD,DDX54,DLX5,EHD2,EIF1AX,EIF6,ENO1,EPHA2,ERGIC3,FKBP10,GALNT2,GAPDH,GLUD1,GOLT1B,GPI,HADHB,HBS1L,HIST1H4L,HK1,HK2,HLA-A,HNRNPUL2,HSPE1,IDH2,IKBIP,ILK,LAP3,LDHA,LGALS1,LRRC59,LSS,MIA3,MNDA,MYO1E,NPEPPS,NUP85,P4HA1,P4HA2,P4HB,PAFAH1B3,PARP1,PDIA3,PDIA4,PEA15,PFKL,PFKP,PGAM4,PGK1,PKM,PLOD1,PLOD2,PLRG1,PRDX1,PTCD3,PXN,RAB1A,R…	91
Cancer, Organismal Injury and Abnormalities	growth of tumor	0.00259		1.776		ARL6IP5,EPHA2,ERO1A,GALNT2,GAPDH,IDH2,ILK,LDHA,LGALS1,PARP1,PKM,PXN,SRSF1	13
Infectious Diseases	HIV infection	0.0026	Increased	2.976	bias	COL5A1,GPI,HLA-A,NUP85,PDIA3,PFKL,PLOD2,SF3B1,SIGMAR1,SNRPC,TFRC,TOP2B	12
Cell Cycle	arrest in G2/M phase transition	0.00263				CDK1,LGALS1,PARP1	3
Cell Death and Survival	cell death of endothelial cell lines	0.00263				CTSD,PARP1,TFRC	3
Cancer, Hematological Disease, Organismal Injury and Abnormalities	bone marrow cancer	0.00264				ACSL4,CDK1,COL5A2,EPHA2,IDH2,MYO1E,NPEPPS,PARP1,PDIA3,RPL13A,RPL7,SF3B1,SIGMAR1,SRSF1,THRAP3,TJP2,TOP2B	17
Cancer, Organismal Injury and Abnormalities	progressive malignant tumor	0.00271				EPHA2,PARP1,SF3B1,TOP2B	4
Cancer, Organismal Injury and Abnormalities	fibromatosis	0.00287				ATP6V1B2,COL5A1,COL5A2,TOP2B	4
Cancer, Endocrine System Disorders, Organismal Injury and Abnormalities, Reproductive System Disease	platinum-sensitive recurrent ovarian cancer	0.00288				PARP1,TOP2B	2
Cellular Development, Cellular Growth and Proliferation	cell proliferation of tumor cell lines	0.0029		1.57		ACSL4,ALDOA,CDK1,CTSD,EPHA2,GALNT2,GAPDH,HK1,HK2,IDH2,ILK,LDHA,LGALS1,PARP1,PDIA3,PFKP,PKM,PLOD2,PXN,SRSF1,TFRC	21
Developmental Disorder, Hereditary Disorder, Organismal Injury and Abnormalities, Skeletal and Muscular Disorders	autosomal dominant Emery-Dreifuss muscular dystrophy	0.0029				COL5A1,COL5A2,PLOD2	3
Cancer, Organismal Injury and Abnormalities	cancer of secretory structure	0.00299				ALDOA,ATP6V1B2,COL5A1,CTSD,EIF1AX,ENO1,EPHA2,FKBP10,GALNT2,GAPDH,GPI,HBS1L,ILK,LGALS1,LSS,MIA3,MNDA,MYO1E,NPEPPS,PARP1,PDIA4,PFKP,PGK1,PKM,PLOD2,PLRG1,RAB1A,SF3B1,SIGMAR1,SLC30A1,SRI,THRAP3,TOP2B,WDHD1	34
Protein Synthesis	modification of peptide	0.00304				CDK1,GALNT2,HK1,ILK	4
Developmental Disorder	dysplasia	0.00314				COL5A1,COL5A2,FKBP10,IDH2,PLOD1,SF3B1,TOP2B	7
Organismal Injury and Abnormalities, Reproductive System Disease	adenomyosis	0.00318				ALDOA,GPI,LDHA	3
Cancer, Hematological Disease, Organismal Injury and Abnormalities	refractory malignant lymphoid neoplasm	0.00322				EPHA2,IDH2,SF3B1,TOP2B	4
Free Radical Scavenging	synthesis of reactive oxygen species	0.00324		-0.218	bias	ERO1A,HK1,HK2,ILK,LDHA,PRDX1,RRAS,SIGMAR1,TFRC	9
Inflammatory Response, Organismal Injury and Abnormalities	inflammation of organ	0.00335				ALDOA,CTSD,ENO1,GAPDH,HLA-A,LGALS1,P4HA2,P4HB,PARP1,PDIA3,PKM,PRDX1,RRAS,SEC61A1,SIGMAR1,TKT,TOP2B,TPI1	18
Cardiovascular Disease, Hematological Disease	anemia	0.00336				ALDOA,GPI,HK1,PRDX1,SF3B1,SIGMAR1,TFRC,TOP2B	8
Developmental Disorder, Hereditary Disorder, Organismal Injury and Abnormalities, Skeletal and Muscular Disorders	Duchenne muscular dystrophy	0.0034				COL5A1,COL5A2,HLA-A,PLOD2	4
Cancer, Developmental Disorder, Hematological Disease, Organismal Injury and Abnormalities	myelodysplastic-myeloproliferative disease	0.00363				IDH2,SF3B1,TOP2B	3
Cancer, Organismal Injury and Abnormalities	abdominal adenocarcinoma	0.00364				ACSL4,ALDOA,ANXA8/ANXA8L1,ATP6V1B2,CEBPZ,CHAF1B,COL5A1,COL5A2,CTSD,DDX54,EHD2,EIF1AX,EPHA2,ERGIC3,FKBP10,GALNT2,GAPDH,HADHB,HBS1L,HIST1H4L,HK1,HLA-A,HNRNPUL2,HSPE1,IDH2,IKBIP,ILK,LAP3,LSS,MIA3,MNDA,MYO1E,NPEPPS,P4HA2,PARP1,PDIA3,PDIA4,PFKL,PFKP,PGAM4,PGK1,PKM,PLOD1,PLOD2,PLRG1,PTCD3,PXN,RAB1A,RCN3,RPL10L,RPL13A,RRAS,RRP1B,SEC61A1,SF3B1,SLC25A12,SLC30A1,SLC4A1AP,SRI,TFRC,THRAP3,TJP2,TOP2B,TRA2B,WD…	65
Cell Signaling, Post-Translational Modification	tyrosine phosphorylation of protein	0.00366	Decreased	-2.219	bias	GALNT2,ILK,LGALS1,PDIA3,PRDX1	5
Organismal Survival	morbidity or mortality	0.00367	Decreased	-4.7	bias	CDK1,COL5A1,COL5A2,CTSD,DLX5,EIF6,ERO1A,HK2,HLA-A,HSPE1,ILK,MIA3,P3H2,PARP1,PDIA3,PEA15,PKM,PLOD1,PLRG1,PRDX1,PXN,SF3B1,SRSF1,TFRC,TJP2,TKT,TOP2B,TRA2B	28
Cancer, Organismal Injury and Abnormalities	urogenital cancer	0.00372				ACSL4,ANXA8/ANXA8L1,ATP6V1B2,CDK1,CEBPZ,CHAF1B,COL5A1,EIF1AX,ENO1,EPHA2,FKBP10,GAPDH,HADHB,HBS1L,HK1,HLA-A,HSPE1,IDH2,IKBIP,ILK,LAP3,LGALS1,MIA3,MNDA,MYO1E,NPEPPS,PARP1,PDIA3,PDIA4,PEA15,PFKP,PGAM4,PGK1,PKM,PLOD2,PLRG1,PTCD3,RAB1A,RRAS,SEC61A1,SF3B1,SIGMAR1,SLC25A12,TFRC,THRAP3,TJP2,TOP2B,TRA2B	48
Cancer, Organismal Injury and Abnormalities	head and neck neoplasia	0.00384				ALDOC,ATP6V1B2,CDK1,EIF1AX,EIF6,FKBP10,GALNT2,HADHB,HK2,HLA-A,IDH2,LDHA,LGALS1,PARP1,PDIA4,PFKL,PKM,PLOD2,RAB1A,RPL21,SF3B1,SNRPC,SRSF1,TOP2B,WDHD1	25
Cell Death and Survival	cell death of lung cancer cell lines	0.00387		-1.226		EPHA2,GPI,HK1,PARP1,PKM,SRSF1	6
Hair and Skin Development and Function	tensile strength of skin	0.00399				COL5A1,COL5A2	2
Cancer, Hematological Disease, Immunological Disease, Organismal Injury and Abnormalities	treatment-related acute myeloid leukemia	0.00399				IDH2,TOP2B	2
Immunological Disease	systemic autoimmune syndrome	0.00405				ALDOA,ENO1,GALNT2,HIST1H4L,HLA-A,LAP3,LGALS1,PARP1,PDIA3,PGK1,PRDX1,PXN,SIL1,SRSF1,TFRC,WDR46	16
Cell Death and Survival	delay in cell death	0.00413				CTSD,PARP1,PXN	3
Cancer, Organismal Injury and Abnormalities	breast or ovarian carcinoma	0.00418				ANXA8/ANXA8L1,ATP6V1B2,CDK1,CEBPZ,COL5A1,CTSD,EPHA2,HK1,HSPE1,LGALS1,MYO1E,NPEPPS,P4HB,PARP1,PDIA4,PFKP,PKM,PRDX1,RRAS,SF3B1,SLC25A12,TJP2,TOP2B,TRA2B	24
Cancer, Gastrointestinal Disease, Hepatic System Disease, Organismal Injury and Abnormalities	hepatobiliary system cancer	0.00426				CEBPZ,COL5A1,COL5A2,CTSD,EIF1AX,EPHA2,FKBP10,GLUD1,GOLT1B,GPI,HBS1L,HK1,HK2,HNRNPUL2,IDH2,LDHA,LRRC59,MIA3,MYO1E,NPEPPS,NUP85,P4HB,PARP1,PDIA4,PFKL,PFKP,PGK1,PKM,PLOD1,PRDX1,RAB1A,RPL13A,SF3B1,SIL1,SLC25A12,SLC30A1,SLC4A1AP,SRI,SRSF1,THRAP3,TOP2B,TPI1,TRA2B,WDHD1	44
Cancer, Cell Cycle, Organismal Injury and Abnormalities	arrest in interphase of tumor cells	0.00439				CDK1,LGALS1	2
Drug Metabolism, Lipid Metabolism, Molecular Transport, Small Molecule Biochemistry	secretion of prostaglandin E2	0.00439				ACSL4,LGALS1	2
Cardiovascular System Development and Function	development of vasculature	0.00443		1.941	bias	COL5A1,DLX5,EPHA2,ILK,LDHA,LGALS1,MYO1E,PGK1,PKM,PLOD1,PXN,RRAS,THRAP3,TKT,TRA2B	15
Cell Death and Survival	cytolysis	0.0045				ALDOA,GPI,HK1,HLA-A,LGALS1,PRDX1	6
Cancer, Endocrine System Disorders, Gastrointestinal Disease, Organismal Injury and Abnormalities	pancreatic cancer	0.00454				ALDOA,ATP6V1B2,COL5A1,CTSD,ENO1,EPHA2,FKBP10,GALNT2,GAPDH,GPI,LGALS1,LSS,MIA3,MNDA,NPEPPS,PARP1,PFKP,PKM,PLOD2,PLRG1,SF3B1,SLC30A1,SRI,THRAP3,TOP2B,WDHD1	26
Cell Death and Survival	apoptosis of carcinoma cell lines	0.00457		-1.628		GAPDH,HK2,PARP1,PEA15,PKM,SRSF1	6
Post-Translational Modification, Protein Synthesis	homotetramerization of protein	0.00466				ALDOC,PFKL,PFKP	3
Cancer, Organismal Injury and Abnormalities	metastatic malignant connective or soft tissue neoplasm	0.00466				EPHA2,PARP1,TOP2B	3
Cancer, Endocrine System Disorders, Organismal Injury and Abnormalities, Reproductive System Disease	advanced epithelial ovarian cancer	0.00466				ANXA8/ANXA8L1,PARP1,RRAS,TOP2B	4
Infectious Diseases, Organismal Injury and Abnormalities	infection of embryonic cell lines	0.0047	Increased	2.437	bias	COL5A1,PFKL,PLOD2,SF3B1,SNRPC,TFRC	6
Infectious Diseases	infection of epithelial cell lines	0.0047	Increased	2.437	bias	COL5A1,PFKL,PLOD2,SF3B1,SNRPC,TFRC	6
Cancer, Endocrine System Disorders, Gastrointestinal Disease, Organismal Injury and Abnormalities	pancreatic tumor	0.00471				ALDOA,ATP6V1B2,COL5A1,CTSD,EIF1AX,ENO1,EPHA2,FKBP10,GALNT2,GAPDH,GPI,LDHA,LGALS1,LSS,MIA3,MNDA,NPEPPS,PARP1,PFKP,PKM,PLOD2,PLRG1,PRDX1,SF3B1,SLC30A1,SRI,THRAP3,TOP2B,WDHD1	29
Connective Tissue Disorders, Hereditary Disorder, Organismal Injury and Abnormalities, Skeletal and Muscular Disorders	Bruck syndrome 1	0.00473				FKBP10	1
Connective Tissue Disorders, Hereditary Disorder, Organismal Injury and Abnormalities, Skeletal and Muscular Disorders	Bruck syndrome 2	0.00473				PLOD2	1
Hereditary Disorder, Neurological Disease, Organismal Injury and Abnormalities, Skeletal and Muscular Disorders	Charcot-Marie-Tooth disease type 4G	0.00473				HK1	1
Connective Tissue Disorders, Developmental Disorder, Hereditary Disorder, Organismal Injury and Abnormalities, Skeletal and Muscular Disorders	Cole-Carpenter syndrome type 1	0.00473				P4HB	1
Connective Tissue Disorders, Dermatological Diseases and Conditions, Developmental Disorder, Hereditary Disorder, Metabolic Disease, Organismal Injury and Abnormalities, Skeletal and Muscular Disorders	Ehlers-Danlos syndrome type II	0.00473				COL5A1	1
Hereditary Disorder, Neurological Disease, Organismal Injury and Abnormalities, Skeletal and Muscular Disorders	Jerash type distal hereditary motor neuropathy	0.00473				SIGMAR1	1
Developmental Disorder, Hereditary Disorder, Neurological Disease, Ophthalmic Disease, Organismal Injury and Abnormalities	Marinesco-Sjögren syndrome	0.00473				SIL1	1
Developmental Disorder, Hereditary Disorder, Neurological Disease, Organismal Injury and Abnormalities	X-linked mental retardation type 63	0.00473				ACSL4	1
Cancer, Developmental Disorder, Gastrointestinal Disease, Neurological Disease, Organismal Injury and Abnormalities	Zimmermann-Laband syndrome type 2	0.00473				ATP6V1B2	1
Connective Tissue Development and Function, Connective Tissue Disorders, Organ Morphology, Organismal Development, Organismal Injury and Abnormalities, Skeletal and Muscular Disorders, Skeletal and Muscular System Development and Function, Tissue Development	abnormal morphology of lacrimal bone	0.00473				DLX5	1
Nervous System Development and Function, Neurological Disease	abnormal morphology of nociceptor	0.00473				LGALS1	1
Connective Tissue Disorders, Organismal Injury and Abnormalities, Skeletal and Muscular Disorders, Tissue Morphology	abnormal morphology of thick superficial fascia	0.00473				COL5A2	1
Carbohydrate Metabolism	accumulation of fructose-1,6-diphosphate	0.00473				PKM	1
Carbohydrate Metabolism	accumulation of fructose-6-phosphate	0.00473				PKM	1
Carbohydrate Metabolism, Small Molecule Biochemistry	accumulation of glucose-6-phosphate	0.00473				PKM	1
Cancer, Cell-To-Cell Signaling and Interaction, Organismal Injury and Abnormalities	activation of fibroblast cancer cells	0.00473				LGALS1	1
Inflammatory Response, Organismal Injury and Abnormalities, Skeletal and Muscular Disorders	acute inflammation of hindpaw	0.00473				LGALS1	1
Cell-To-Cell Signaling and Interaction, Cellular Compromise, Tumor Morphology	adhesion of prostate cancer cells	0.00473				EPHA2	1
Cellular Assembly and Organization	aggregation of endoplasmic reticulum	0.00473				SIGMAR1	1
Protein Trafficking, Tissue Development	alignment of collagen fiber	0.00473				PLOD2	1
Cancer, Organismal Injury and Abnormalities	angiogenesis of adenocarcinoma	0.00473				LGALS1	1
Cardiovascular Disease, Cell Death and Survival, Organismal Injury and Abnormalities	apoptosis of foam cells	0.00473				PARP1	1
Cell Morphology, Cell-To-Cell Signaling and Interaction	architecture of junctional complexes	0.00473				TJP2	1
Cell Cycle	arrest in S phase of ovarian cancer cell lines	0.00473				CDK1	1
Cell Cycle, DNA Replication, Recombination, and Repair	arrest in endoreduplication of DNA	0.00473				PEA15	1
Cell Cycle, Cellular Assembly and Organization, DNA Replication, Recombination, and Repair	assembly of chromosomes	0.00473				CDK1	1
Inflammatory Response	autoimmune response by Th1 cells	0.00473				PARP1	1
Infectious Diseases	bacterial sepsis	0.00473				TFRC	1
Drug Metabolism, Small Molecule Biochemistry	binding of haloperidol	0.00473				SIGMAR1	1
Cellular Assembly and Organization	binding of microsomal membrane	0.00473				GAPDH	1
Gene Expression	binding of negative regulatory domain promoter element	0.00473				CDK1	1
Amino Acid Metabolism, Small Molecule Biochemistry	biosynthesis of hydroxylysine	0.00473				PLOD1	1
Cell Morphology, Cellular Assembly and Organization	budding of mitochondria	0.00473				LGALS1	1
Cell Death and Survival	caspase-independent cell death of leukemia cell lines	0.00473				GAPDH	1
Developmental Disorder, Hereditary Disorder, Ophthalmic Disease, Organismal Injury and Abnormalities	cataract 44	0.00473				LSS	1
Cancer, Hematological Disease, Immunological Disease, Organismal Injury and Abnormalities	chronic lymphocytic leukemia subset 2	0.00473				SF3B1	1
Digestive System Development and Function, Gastrointestinal Disease, Hepatic System Development and Function, Hepatic System Disease, Inflammatory Disease, Inflammatory Response, Organ Development, Organismal Injury and Abnormalities	chronic phase hepatitis	0.00473				HLA-A	1
Inflammatory Response, Organismal Injury and Abnormalities, Respiratory Disease	chronic phase pneumonitis	0.00473				HLA-A	1
Infectious Diseases	chronic phase viral disease	0.00473				HLA-A	1
Cellular Development, Cellular Growth and Proliferation, Hematological System Development and Function, Lymphoid Tissue Structure and Development	clonal expansion of Th1 cells	0.00473				PARP1	1
Cell Death and Survival, Cellular Function and Maintenance	colony survival of prostate cancer cell lines	0.00473				ILK	1
Cardiovascular Disease, Developmental Disorder	congenital outflow tract obstruction	0.00473				ILK	1
Cell Cycle, Cell-To-Cell Signaling and Interaction, Cellular Growth and Proliferation	contact growth inhibition of fibrosarcoma cell lines	0.00473				GPI	1
Cell Morphology, Hematological System Development and Function	conversion of macrophages	0.00473				LGALS1	1
Cell Death and Survival	cytolysis of peripheral blood lymphocytes	0.00473				HLA-A	1
Hereditary Disorder, Metabolic Disease, Neurological Disease, Organismal Injury and Abnormalities, Renal and Urological Disease	d-2-hydroxyglutaric aciduria type 2	0.00473				IDH2	1
Amino Acid Metabolism, Post-Translational Modification, Small Molecule Biochemistry	deamination of L-glutamic acid	0.00473				GLUD1	1
Connective Tissue Disorders, Organismal Injury and Abnormalities	delay in initiation of edema of submucosa	0.00473				PARP1	1
Tissue Morphology	delay in initiation of erosion of epithelial tissue	0.00473				PARP1	1
Gastrointestinal Disease, Inflammatory Response, Organismal Injury and Abnormalities	delay in initiation of inflammation of intestine	0.00473				PARP1	1
Cell Death and Survival, Organismal Injury and Abnormalities, Tissue Morphology	delay in initiation of loss of goblet cells	0.00473				PARP1	1
Cell-To-Cell Signaling and Interaction	density of neuromuscular junctions	0.00473				HLA-A	1
Auditory and Vestibular System Development and Function, Embryonic Development, Organ Development, Organismal Development, Tissue Development	development of otic capsule	0.00473				DLX5	1
Carbohydrate Metabolism	elimination of glyceraldehyde-3-phosphate	0.00473				GAPDH	1
Cell Cycle, Embryonic Development, Organismal Development	entry into S phase of trophoblast giant cells	0.00473				PEA15	1
Hereditary Disorder, Organismal Injury and Abnormalities, Renal and Urological Disease	focal segmental glomerulosclerosis type 6	0.00473				MYO1E	1
Cellular Assembly and Organization, Cellular Function and Maintenance	formation of cortical actin cytoskeleton	0.00473				ERP29	1
Cell-mediated Immune Response, Cellular Development, Cellular Function and Maintenance, Cellular Growth and Proliferation, Embryonic Development, Hematological System Development and Function, Hematopoiesis, Lymphoid Tissue Structure and Development, Organ Development, Organismal Development, Tissue Development	generation of innate memory phenotype CD8+ T cells	0.00473				HLA-A	1
Neurological Disease, Organismal Injury and Abnormalities	global cerebral hypomyelination	0.00473				SLC25A12	1
Hereditary Disorder, Ophthalmic Disease, Organismal Injury and Abnormalities	high myopia with cataract and vitreoretinal degeneration	0.00473				P3H2	1
Cardiovascular Disease, Cell Death and Survival, Connective Tissue Disorders, Developmental Disorder, Hematological Disease, Hereditary Disorder, Organismal Injury and Abnormalities	hnsha due to aldolase a deficiency	0.00473				ALDOA	1
Tissue Development	homeostasis of heart tissue	0.00473				PLRG1	1
Lipid Metabolism, Small Molecule Biochemistry	hydrolysis of 1-O-alkyl-2-acetyl-sn-glycero-3-phosphoric acid	0.00473				PAFAH1B3	1
Post-Translational Modification	hydroxylation of protein fragment	0.00473				PLOD1	1
Developmental Disorder, Endocrine System Disorders, Gastrointestinal Disease, Hereditary Disorder, Metabolic Disease, Organismal Injury and Abnormalities	hyperinsulinism-hyperammonemia syndrome	0.00473				GLUD1	1
Cancer, Organismal Injury and Abnormalities, Reproductive System Disease	hyperplasia of mammary acinus	0.00473				ILK	1
Cardiovascular Disease, Organismal Injury and Abnormalities, Skeletal and Muscular Disorders	hypertrophic obstructive cardiomyopathy	0.00473				ILK	1
Dermatological Diseases and Conditions, Hereditary Disorder, Organismal Injury and Abnormalities	hypotrichosis type 12	0.00473				RPL21	1
Embryonic Development	immune protection of embryo	0.00473				HSPE1	1
Hereditary Disorder, Immunological Disease, Organismal Injury and Abnormalities	immunodeficiency 46	0.00473				TFRC	1
Cellular Function and Maintenance	incorporation of microvascular endothelial cells	0.00473				EPHA2	1
Cell-To-Cell Signaling and Interaction, Cellular Growth and Proliferation, Hematological System Development and Function	induction of activated T lymphocyte	0.00473				LGALS1	1
Carbohydrate Metabolism, Lipid Metabolism, Small Molecule Biochemistry	induction of phosphatidylserine	0.00473				LGALS1	1
Cellular Growth and Proliferation, Hematological System Development and Function	inhibition of effector memory RA-positive cytotoxic T cells	0.00473				HLA-A	1
Neurological Disease	juvenile amyotrophic lateral sclerosis type 16	0.00473				SIGMAR1	1
Developmental Disorder, Embryonic Development, Organismal Development, Tissue Morphology	lack of cortical subplate	0.00473				TOP2B	1
Connective Tissue Disorders, Organismal Injury and Abnormalities, Skeletal and Muscular Disorders	lesioning of knee joint	0.00473				PARP1	1
Molecular Transport, Protein Synthesis, Protein Trafficking	localization of protein fragment	0.00473				HLA-A	1
Free Radical Scavenging	localization of reactive oxygen species	0.00473				PRDX1	1
Nervous System Development and Function, Organ Morphology, Organismal Development, Tissue Morphology	mass of brain tissue	0.00473				TKT	1
Cardiovascular Disease, Cardiovascular System Development and Function, Organ Morphology, Organismal Development, Tissue Morphology	mass of heart tissue	0.00473				TKT	1
Embryonic Development, Organ Development, Organ Morphology, Organismal Development, Renal and Urological System Development and Function, Tissue Development, Tissue Morphology	mass of kidney tissue	0.00473				TKT	1
Drug Metabolism, Nucleic Acid Metabolism, Small Molecule Biochemistry	metabolism of lamivudine	0.00473				PGK1	1
Carbohydrate Metabolism, Lipid Metabolism, Molecular Transport, Small Molecule Biochemistry	mobilization of phosphatidylserine	0.00473				LGALS1	1
Cell Morphology, Cellular Development, Cellular Growth and Proliferation, Embryonic Development, Nervous System Development and Function, Organ Development, Organ Morphology, Organismal Development, Tissue Development	morphogenesis of mitral cells	0.00473				DLX5	1
Cell Morphology	morphology of tooth cell lines	0.00473				SRSF1	1
Cellular Movement	movement of tooth cell lines	0.00473				SRSF1	1
Developmental Disorder, Hereditary Disorder, Metabolic Disease, Neurological Disease, Organismal Injury and Abnormalities	neuronal ceroid lipofuscinosis 10	0.00473				CTSD	1
Cardiovascular Disease, Cell Death and Survival, Connective Tissue Disorders, Developmental Disorder, Hematological Disease, Hereditary Disorder, Neurological Disease, Organismal Injury and Abnormalities	nonspherocytic hemolytic anemia and neurologic deficits due to glucose phosphate isomerase deficiency	0.00473				GPI	1
Cardiovascular Disease, Cell Death and Survival, Connective Tissue Disorders, Developmental Disorder, Hematological Disease, Hereditary Disorder, Metabolic Disease, Organismal Injury and Abnormalities	nonspherocytic hemolytic anemia due to hexokinase deficiency	0.00473				HK1	1
Connective Tissue Disorders, Developmental Disorder, Hereditary Disorder, Metabolic Disease, Organismal Injury and Abnormalities, Skeletal and Muscular Disorders	osteogenesis imperfecta type XI	0.00473				FKBP10	1
Carbohydrate Metabolism, Small Molecule Biochemistry	phosphorylation of glucose-6-phosphate	0.00473				HK2	1
Cell Morphology	polarization of bone cancer cell lines	0.00473				ILK	1
Embryonic Development	polarization of epiblast	0.00473				ILK	1
Cellular Assembly and Organization	polarization of plus end of microtubule	0.00473				ILK	1
Cell Morphology	polarization of sarcoma cell lines	0.00473				ILK	1
Developmental Disorder, Hereditary Disorder, Ophthalmic Disease, Organismal Injury and Abnormalities	posterior polar cataract type 1	0.00473				EPHA2	1
Cancer, Organismal Injury and Abnormalities	primary recurrent peritoneal cancer	0.00473				PARP1	1
Cellular Function and Maintenance, Cellular Growth and Proliferation, Nervous System Development and Function	production of periglomerular neurons	0.00473				DLX5	1
Cellular Function and Maintenance	progression of gastrointestinal stromal tumor cell lines	0.00473				ENO1	1
Cancer, Organismal Injury and Abnormalities, Reproductive System Disease	progressive endometrioid fallopian tube cancer	0.00473				PARP1	1
Cancer, Organismal Injury and Abnormalities	progressive endometrioid peritoneal cancer	0.00473				PARP1	1
Gastrointestinal Disease, Hepatic System Disease, Hereditary Disorder, Organismal Injury and Abnormalities	progressive familial intrahepatic cholestasis type 4	0.00473				TJP2	1
Cancer, Organismal Injury and Abnormalities	progressive primary peritoneal cancer	0.00473				PARP1	1
Post-Translational Modification, Protein Degradation, Protein Synthesis	proteolysis of peptide	0.00473				CTSD	1
Cancer, Organismal Injury and Abnormalities, Reproductive System Disease	relapsed endometrioid fallopian tube cancer	0.00473				PARP1	1
Cancer, Organismal Injury and Abnormalities	relapsed endometrioid peritoneal cancer	0.00473				PARP1	1
Cellular Assembly and Organization, Cellular Function and Maintenance	release of microtubule organizing centers	0.00473				CDK1	1
Cell Morphology	shape of fibrosarcoma cell lines	0.00473				GPI	1
Cell Morphology, Cellular Compromise	shrinkage of fibroblasts	0.00473				CTSD	1
Cancer, Gastrointestinal Disease, Organismal Injury and Abnormalities	signet ring cell carcinoma of the stomach	0.00473				PKM	1
Cell Morphology, Cellular Assembly and Organization	size of Golgi stacks	0.00473				RAB1A	1
Organ Morphology, Organismal Development, Respiratory System Development and Function, Tissue Morphology	size of olfactory epithelium	0.00473				DLX5	1
Auditory Disease, Developmental Disorder, Hereditary Disorder, Neurological Disease, Organismal Injury and Abnormalities, Skeletal and Muscular Disorders	split-hand/foot malformation 1 with sensorineural hearing loss	0.00473				DLX5	1
Cellular Assembly and Organization, DNA Replication, Recombination, and Repair	stabilization of mouse chromosome 14	0.00473				PARP1	1
Cellular Assembly and Organization, DNA Replication, Recombination, and Repair	stabilization of mouse chromosome 4	0.00473				PARP1	1
Cellular Assembly and Organization, DNA Replication, Recombination, and Repair	stabilization of mouse chromosome 5	0.00473				PARP1	1
Cancer, Endocrine System Disorders, Gastrointestinal Disease, Organismal Injury and Abnormalities	stage 2b moderately-differentiated pancreatic cancer	0.00473				GPI	1
Cancer, Endocrine System Disorders, Gastrointestinal Disease, Organismal Injury and Abnormalities	stage 2b poorly differentiated pancreatic cancer	0.00473				GPI	1
Dermatological Diseases and Conditions, Hematological Disease, Immunological Disease, Organismal Injury and Abnormalities	susceptibility to carbamazepine-induced hypersensitivity syndrome	0.00473				HLA-A	1
Cellular Movement, Hematological System Development and Function, Immune Cell Trafficking, Inflammatory Response	transendothelial migration of peripheral dendritic cells	0.00473				LGALS1	1
Carbohydrate Metabolism	transmission of ADP-D-ribose	0.00473				PARP1	1
Hereditary Disorder, Metabolic Disease, Organismal Injury and Abnormalities	triosephosphate isomerase deficiency	0.00473				TPI1	1
Carbohydrate Metabolism, Drug Metabolism, Small Molecule Biochemistry	uptake of daunorubicin	0.00473				PARP1	1
Cellular Assembly and Organization	uptake of mitochondria	0.00473				GAPDH	1
Carbohydrate Metabolism, Nucleic Acid Metabolism, Small Molecule Biochemistry	utilization of UDP-galactose	0.00473				GALNT2	1
Developmental Disorder, Hematological Disease, Hereditary Disorder, Metabolic Disease, Organismal Injury and Abnormalities	variant phosphoglycerate kinase deficiency	0.00473				PGK1	1
Infectious Diseases	viral entry by Machupo virus	0.00473				TFRC	1
Infectious Diseases	viral entry by mouse mammary tumor virus	0.00473				TFRC	1
Cancer, Organismal Injury and Abnormalities, Reproductive System Disease	hormone receptor positive HER2 negative primary breast cancer	0.00482				PARP1,TOP2B	2
Cellular Development, Cellular Growth and Proliferation, Connective Tissue Development and Function	proliferation of fibroblast cell lines	0.00485	Increased	2.785	bias	ALDOA,CTSD,EIF6,ERO1A,PARP1,PKM,SRSF1,TFRC	8
Cancer, Organismal Injury and Abnormalities, Reproductive System Disease	tumorigenesis of reproductive tract	0.00494				ACSL4,ALDOA,ANXA8/ANXA8L1,ATP6V1B2,CDK1,CEBPZ,CHAF1B,COL5A1,EIF1AX,ENO1,EPHA2,FKBP10,GAPDH,HADHB,HK1,HLA-A,HSPE1,IDH2,IKBIP,LAP3,MNDA,MYO1E,NPEPPS,PARP1,PDIA3,PDIA4,PEA15,PFKP,PGAM4,PKM,PLRG1,RAB1A,RRAS,SEC61A1,SF3B1,SLC25A12,TFRC,TJP2,TOP2B,TRA2B	40
Cancer, Organismal Injury and Abnormalities, Reproductive System Disease	female genital neoplasm	0.00502				ACSL4,ALDOA,ANXA8/ANXA8L1,ATP6V1B2,CDK1,CEBPZ,CHAF1B,COL5A1,EIF1AX,ENO1,EPHA2,FKBP10,GAPDH,HADHB,HK1,HLA-A,HSPE1,IDH2,IKBIP,LAP3,MNDA,MYO1E,NPEPPS,PARP1,PDIA3,PDIA4,PEA15,PFKP,PGAM4,PKM,PLRG1,RAB1A,RRAS,SEC61A1,SF3B1,SLC25A12,TFRC,TJP2,TOP2B,TRA2B	40
Skeletal and Muscular System Development and Function	contraction of striated muscle	0.00502				ALDOA,RAB1A,SRI,SRSF1	4
Cancer, Hematological Disease, Immunological Disease, Organismal Injury and Abnormalities	chronic leukemia	0.00505				ARL6IP5,CDK1,EPHA2,IDH2,LDHA,PARP1,SF3B1,SRSF1,TOP2B	9
Post-Translational Modification, Protein Synthesis	tetramerization of protein	0.00514				ALDOC,HIST1H4L,PFKL,PFKP	4
Infectious Diseases	infection of cells	0.00516	Increased	2.938	bias	COL5A1,EPHA2,GPI,NUP85,PDIA3,PFKL,PLOD2,RAB5C,SF3B1,SNRPC,TFRC,WDR46	12
Cellular Growth and Proliferation	outgrowth of cells	0.00522	Increased	2.191	bias	CDK1,CTSD,DLX5,EPHA2,ILK,LGALS1,PDIA3,PXN	8
Cell Cycle	delay in mitosis of cervical cancer cell lines	0.00526				CDK1,TOP2B	2
Cellular Function and Maintenance, Hematological System Development and Function, Nervous System Development and Function	function of microglia	0.00526				PARP1,SIGMAR1	2
Small Molecule Biochemistry	metabolism of aldehyde	0.00526				GPI,TPI1	2
Cancer, Endocrine System Disorders, Organismal Injury and Abnormalities, Reproductive System Disease	platinum resistant epithelial ovarian cancer	0.00526				PARP1,TOP2B	2
Cancer, Organismal Injury and Abnormalities, Reproductive System Disease	platinum resistant fallopian tube cancer	0.00526				PARP1,TOP2B	2
Cancer, Organismal Injury and Abnormalities	platinum resistant peritoneal cavity cancer	0.00526				PARP1,TOP2B	2
Cancer, Organismal Injury and Abnormalities, Reproductive System Disease	primary triple negative breast cancer	0.00526				PARP1,TOP2B	2
Cancer, Hematological Disease, Immunological Disease, Organismal Injury and Abnormalities	relapsed chronic lymphocytic leukemia	0.00526				SF3B1,TOP2B	2
Infectious Diseases	infection of kidney cell lines	0.00551	Increased	2.431	bias	COL5A1,PFKL,PLOD2,SF3B1,SNRPC,TFRC	6
Cancer, Hematological Disease, Organismal Injury and Abnormalities	advanced hematologic cancer	0.00563				EPHA2,IDH2,TOP2B	3
Cancer, Hematological Disease, Immunological Disease, Organismal Injury and Abnormalities	refractory acute leukemia	0.00563				EPHA2,IDH2,TOP2B	3
Cell Death and Survival	apoptosis of melanoma cell lines	0.00565				CDK1,P4HB,PKM,PRDX1	4
Cancer, Endocrine System Disorders, Organismal Injury and Abnormalities, Reproductive System Disease	platinum-resistant recurrent ovarian cancer	0.00572				PARP1,TOP2B	2
Cellular Development, Cellular Growth and Proliferation	cell proliferation of hepatoma cell lines	0.006		-0.987		CTSD,GALNT2,ILK,LGALS1,PKM	5
Organismal Survival	organismal death	0.00603	Decreased	-4.922	bias	CDK1,COL5A1,COL5A2,CTSD,DLX5,EIF6,ERO1A,HK2,HSPE1,ILK,MIA3,P3H2,PARP1,PDIA3,PEA15,PKM,PLOD1,PLRG1,PRDX1,PXN,SF3B1,SRSF1,TFRC,TJP2,TKT,TOP2B,TRA2B	27
Cancer, Organismal Injury and Abnormalities	recurrent cancer	0.0061				EPHA2,IDH2,PARP1,SF3B1,TOP2B	5
Cellular Movement	invasion of tumor cell lines	0.0062		1.759	bias	ACSL4,ANXA8/ANXA8L1,CTSD,EPHA2,GALNT2,GPI,ILK,LDHA,LGALS1,PKM,PXN	11
Cancer, Organismal Injury and Abnormalities, Reproductive System Disease	HER2 negative hormone receptor negative invasive breast cancer	0.0062				PARP1,TOP2B	2
Cancer, Organismal Injury and Abnormalities, Reproductive System Disease	HER2 negative invasive breast adenocarcinoma	0.0062				PARP1,TOP2B	2
Organ Development, Renal and Urological System Development and Function	glomerular filtration rate of kidney	0.0062				MYO1E,PARP1	2
Cancer, Endocrine System Disorders, Organismal Injury and Abnormalities, Reproductive System Disease	high grade serous ovarian carcinoma	0.0062				PARP1,TOP2B	2
Cellular Compromise	stress response of cells	0.00648				CTSD,ERO1A,PRDX1,SIL1	4
Cellular Growth and Proliferation	colony formation of leukemia cell lines	0.00669				ENO1,PKM	2
Cancer, Organismal Injury and Abnormalities, Reproductive System Disease	invasive HER2 negative hormone receptor negative breast cancer	0.00669				PARP1,TOP2B	2
Cell Death and Survival	killing of natural killer cells	0.00669				HLA-A,LGALS1	2
Cancer, Hematological Disease, Organismal Injury and Abnormalities	myelofibrosis with myeloid metaplasia	0.00669				IDH2,PLOD2	2
Neurological Disease	neurological deficiency	0.00669				EPHA2,GAPDH	2
Amino Acid Metabolism, Molecular Transport, Small Molecule Biochemistry	transport of L-glutamic acid	0.00669				ARL6IP5,SLC25A12	2
Cancer, Organismal Injury and Abnormalities, Reproductive System Disease	hormone receptor positive breast carcinoma	0.00672				PARP1,SF3B1,TOP2B	3
DNA Replication, Recombination, and Repair	DNA damage	0.00675		-0.531	bias	GAPDH,PARP1,PDIA3,PRDX1,TOP2B	5
Cell Morphology	cell rounding	0.00695				EPHA2,PXN,RRAS	3
Cancer, Organismal Injury and Abnormalities	mucinous adenocarcinoma	0.00743				PARP1,PKM,TOP2B	3
Cancer, Organismal Injury and Abnormalities	connective tissue tumor	0.00744				ATP6V1B2,CHAF1B,COL5A1,COL5A2,EPHA2,FKBP10,IDH2,LDHA,PARP1,PFKL,PRDX1,TKT,TOP2B	13
Cancer, Organismal Injury and Abnormalities, Reproductive System Disease	benign neoplasm of female genital organ	0.00764				ALDOA,ANXA8/ANXA8L1,COL5A1,NPEPPS,PARP1,PKM,RRAS,TOP2B	8
Cellular Compromise, Cellular Function and Maintenance	endoplasmic reticulum stress response of cells	0.00768				CTSD,ERO1A,SIL1	3
Cancer, Hematological Disease, Immunological Disease, Organismal Injury and Abnormalities	relapsed lymphocytic leukemia	0.00768				EPHA2,SF3B1,TOP2B	3
Cancer, Organismal Injury and Abnormalities, Reproductive System Disease	invasive breast carcinoma	0.00768				EPHA2,PARP1,PKM,TOP2B,TRA2B	5
Cancer, Endocrine System Disorders, Organismal Injury and Abnormalities	benign neuroendocrine neoplasm	0.00771				ALDOC,FKBP10,PRDX1,SRSF1	4
Cell Morphology, Organ Morphology, Organismal Development, Organismal Injury and Abnormalities, Renal and Urological Disease, Renal and Urological System Development and Function	effacement of pedicels	0.00774				ILK,MYO1E	2
Cancer, Cardiovascular Disease, Hematological Disease, Organismal Injury and Abnormalities	refractory anemia with ringed sideroblasts	0.00774				SF3B1,TOP2B	2
Cancer, Organismal Injury and Abnormalities	liquid tumor	0.00775				ACSL4,ARL6IP5,CDK1,COL5A2,EPHA2,IDH2,LDHA,MYO1E,NPEPPS,PARP1,PDIA3,PLOD2,RPL13A,RPL7,SF3B1,SIGMAR1,SRSF1,THRAP3,TJP2,TOP2B	20
Cancer, Organismal Injury and Abnormalities, Reproductive System Disease	female genital tract cancer	0.00797				ACSL4,ANXA8/ANXA8L1,ATP6V1B2,CDK1,CEBPZ,CHAF1B,COL5A1,EIF1AX,ENO1,EPHA2,FKBP10,GAPDH,HADHB,HK1,HLA-A,HSPE1,IDH2,IKBIP,LAP3,MNDA,MYO1E,PARP1,PDIA3,PDIA4,PEA15,PFKP,PGAM4,PKM,PLRG1,RAB1A,RRAS,SEC61A1,SF3B1,SLC25A12,TFRC,TJP2,TOP2B,TRA2B	38
Cell Death and Survival	cell death of tumor cell lines	0.00815		-1.623		CDK1,CTSD,ENO1,EPHA2,GAPDH,GPI,HK1,HK2,ILK,LGALS1,P4HB,PARP1,PEA15,PKM,PRDX1,SRI,SRSF1,TFRC,TOP2B	19
Cardiovascular Disease, Cardiovascular System Development and Function, Organismal Injury and Abnormalities, Tissue Morphology	abnormal morphology of artery	0.00821				COL5A1,DLX5,PLOD1,PXN	4
Infectious Diseases	activation of RNA virus	0.00829				LGALS1,SRSF1	2
Cancer, Gastrointestinal Disease, Organismal Injury and Abnormalities	advanced HER2 negative gastroesophageal junction adenocarcinoma	0.00829				PARP1,TOP2B	2
Developmental Disorder, Hereditary Disorder, Ophthalmic Disease, Organismal Injury and Abnormalities	familial congenital cataract	0.00829				EPHA2,LSS	2
Cellular Movement	haptotaxis of cells	0.00829				ILK,PXN	2
Cancer, Organismal Injury and Abnormalities, Reproductive System Disease	nonmetastatic invasive breast cancer	0.00829				PARP1,TOP2B	2
Organismal Survival	survival of organism	0.00835		1	bias	COL5A2,EPHA2,HK2,IDH2,LGALS1,PARP1,PEA15,PKM,RPL13A,SF3B1,TRA2B	11
Neurological Disease	progressive motor neuropathy	0.00845				ARL6IP5,LDHA,PDIA3,PFKP,PGK1,RPL13A,SIGMAR1,TFRC,TOP2B	9
Cancer, Organismal Injury and Abnormalities	breast or colorectal cancer	0.00847				ALDOA,ALDOC,CDK1,CEBPZ,COL5A1,COL5A2,CTSD,DDX54,ENO1,EPHA2,ERGIC3,GPI,HBS1L,HIST1H4L,HLA-A,HNRNPUL2,HSPE1,IDH2,ILK,LDHA,LGALS1,MIA3,MYO1E,NPEPPS,P4HA1,P4HB,PARP1,PFKL,PFKP,PGK1,PKM,PLOD1,PLOD2,PLRG1,PRDX1,PTCD3,PXN,RPL10L,RRP1B,SF3B1,SIGMAR1,SIL1,SLC25A12,SLC30A1,SLC4A1AP,SRI,TFRC,THRAP3,TOP2B,TPI1,TRA2B,WDHD1	52
Cell Death and Survival	apoptosis of tumor cell lines	0.00868		-1.174		CDK1,CTSD,ENO1,EPHA2,GAPDH,HK2,ILK,LGALS1,P4HB,PARP1,PEA15,PKM,PRDX1,SRI,SRSF1,TFRC	16
Cancer, Gastrointestinal Disease, Organismal Injury and Abnormalities	Gastrointestinal Tract Cancer and Tumors	0.00871				ACSL4,ALDOA,CDK1,CEBPZ,COL5A1,COL5A2,CTSD,DDX54,EHD2,EIF1AX,ENO1,EPHA2,ERGIC3,FKBP10,GALNT2,GPI,HBS1L,HIST1H4L,HK1,HK2,HLA-A,HNRNPUL2,HSPE1,IDH2,IKBIP,ILK,LAP3,LDHA,LGALS1,LRRC59,LSS,MIA3,MNDA,MYO1E,NPEPPS,P4HA1,P4HA2,P4HB,PAFAH1B3,PARP1,PDIA4,PFKL,PFKP,PGK1,PKM,PLOD1,PLOD2,PLRG1,PRDX1,PTCD3,PXN,RCN3,RPL10L,RPL13A,RRP1B,SEC61A1,SF3B1,SIGMAR1,SIL1,SLC25A12,SLC4A1AP,SRI,TFRC,THRAP3,TJP2,TOP2B,TPI1,…	69
Cancer, Organismal Injury and Abnormalities, Reproductive System Disease	fallopian tube clear cell adenocarcinoma	0.00885				PARP1,TOP2B	2
Cancer, Organismal Injury and Abnormalities, Reproductive System Disease	fallopian tube endometrioid adenocarcinoma	0.00885				PARP1,TOP2B	2
Cardiovascular Disease, Organismal Injury and Abnormalities, Skeletal and Muscular Disorders	idiopathic dilated cardiomyopathy	0.00885				PGK1,TPI1	2
Cancer, Organismal Injury and Abnormalities	primary peritoneal serous adenocarcinoma	0.00885				PARP1,TOP2B	2
Cancer, Organismal Injury and Abnormalities	primary recurrent peritoneal carcinoma	0.00885				PARP1,TOP2B	2
Cancer, Endocrine System Disorders, Organismal Injury and Abnormalities, Reproductive System Disease	seromucinous ovarian carcinoma	0.00885				PARP1,TOP2B	2
Cancer, Organismal Injury and Abnormalities, Reproductive System Disease	undifferentiated fallopian tube carcinoma	0.00885				PARP1,TOP2B	2
Cancer, Organismal Injury and Abnormalities	connective or soft tissue tumor	0.00935				ALDOA,ATP6V1B2,CHAF1B,COL5A1,COL5A2,EPHA2,FKBP10,IDH2,LDHA,NPEPPS,PARP1,PFKL,PRDX1,TKT,TOP2B	15
DNA Replication, Recombination, and Repair	joining of DNA	0.00943				PARP1,PDIA3	2
Cancer, Organismal Injury and Abnormalities, Reproductive System Disease	recurrent fallopian tube carcinoma	0.00943				PARP1,TOP2B	2
Cancer, Organismal Injury and Abnormalities, Reproductive System Disease	triple negative breast adenocarcinoma	0.00943				PARP1,TOP2B	2
Infectious Diseases, Inflammatory Disease, Ophthalmic Disease, Organismal Injury and Abnormalities	Corynebacterium propinquum conjunctivitis	0.00944				TOP2B	1
Connective Tissue Disorders, Dermatological Diseases and Conditions, Developmental Disorder, Hereditary Disorder, Metabolic Disease, Organismal Injury and Abnormalities, Skeletal and Muscular Disorders	Ehlers-Danlos syndrome type VI	0.00944				PLOD1	1
Infectious Diseases, Inflammatory Disease, Ophthalmic Disease, Organismal Injury and Abnormalities	Haemophilus influenzae conjunctivitis	0.00944				TOP2B	1
Infectious Diseases, Inflammatory Response, Organismal Injury and Abnormalities, Respiratory Disease	Haemophilus influenzae pneumonia	0.00944				TOP2B	1
Cardiovascular Disease, Connective Tissue Disorders, Developmental Disorder, Organismal Injury and Abnormalities, Skeletal and Muscular Disorders	Maffucci syndrome	0.00944				IDH2	1
Infectious Diseases, Inflammatory Disease, Ophthalmic Disease, Organismal Injury and Abnormalities	Staphylococcus aureus conjunctivitis	0.00944				TOP2B	1
Infectious Diseases, Inflammatory Disease, Ophthalmic Disease, Organismal Injury and Abnormalities	Staphylococcus epidermidis conjunctivitis	0.00944				TOP2B	1
Infectious Diseases, Inflammatory Disease, Ophthalmic Disease, Organismal Injury and Abnormalities	Streptococcus mitis conjunctivitis	0.00944				TOP2B	1
Infectious Diseases, Inflammatory Disease, Ophthalmic Disease, Organismal Injury and Abnormalities	Streptococcus pneumoniae conjunctivitis	0.00944				TOP2B	1
Cancer, Developmental Disorder, Gastrointestinal Disease, Hereditary Disorder, Neurological Disease, Organismal Injury and Abnormalities	Zimmermann-Laband syndrome type 1	0.00944				ATP6V1B2	1
Organ Morphology, Organismal Injury and Abnormalities, Skeletal and Muscular Disorders, Skeletal and Muscular System Development and Function	abnormal morphology of pterygoid muscles	0.00944				DLX5	1
Cellular Compromise	acidification of leukemia cell lines	0.00944				PARP1	1
Lipid Metabolism, Small Molecule Biochemistry	activation of arachidonic acid	0.00944				ACSL4	1
Cancer, Organismal Injury and Abnormalities, Reproductive System Disease	advanced stage hormone refractory prostate cancer	0.00944				TOP2B	1
Cellular Assembly and Organization	aggregation of chromaffin vesicles	0.00944				SRI	1
Cancer, Organismal Injury and Abnormalities	angiogenesis of benign tumor	0.00944				LGALS1	1
Cell Death and Survival	apoptosis of T lymphoblasts	0.00944				LGALS1	1
Cancer, Cell Death and Survival, Organismal Injury and Abnormalities, Tumor Morphology	apoptosis of cultured osteosarcoma cells	0.00944				PARP1	1
Cell Morphology, Cell-To-Cell Signaling and Interaction, Cellular Assembly and Organization	area of focal adhesions	0.00944				EPHA2	1
Cell Cycle	arrest in G2/M phase transition of T lymphocytes	0.00944				LGALS1	1
Cancer, Cell Cycle, Organismal Injury and Abnormalities	arrest in S phase of cancer cells	0.00944				LGALS1	1
Gene Expression	binding of positive regulatory domain promoter element	0.00944				CDK1	1
Carbohydrate Metabolism	biosynthesis of D-ribose-5-phosphate	0.00944				TKT	1
Cell Cycle, Digestive System Development and Function	cell cycle progression of intestinal cell lines	0.00944				ILK	1
Cancer, Cell Death and Survival, Organismal Injury and Abnormalities, Tumor Morphology	cell death of primary effusion lymphoma cells	0.00944				LGALS1	1
Carbohydrate Metabolism	decarboxylation of isocitric acid	0.00944				IDH2	1
Cell Death and Survival, Cellular Compromise, Neurological Disease, Tissue Morphology	degeneration of myelin figure	0.00944				RAB1A	1
Cell Death and Survival	delay in initiation of apoptosis of B-lymphocyte derived cell lines	0.00944				PXN	1
Cell Cycle	delay in initiation of mitosis of sarcoma cell lines	0.00944				CDK1	1
Cell Cycle	delay in mitosis of bone cancer cell lines	0.00944				CDK1	1
Cellular Development, Connective Tissue Development and Function, Hematological System Development and Function, Hematopoiesis, Tissue Development	differentiation of reticulocytes	0.00944				TFRC	1
Cellular Assembly and Organization, Cellular Compromise	disruption of centromeres	0.00944				TOP2B	1
Tissue Morphology	disruption of epithelial barrier	0.00944				TFRC	1
Cardiovascular Disease, Organismal Injury and Abnormalities, Skeletal and Muscular Disorders	doxorubicin induced cardiomyopathy	0.00944				TOP2B	1
Cellular Compromise, Cellular Function and Maintenance, Organismal Injury and Abnormalities	endoplasmic reticulum stress response of Purkinje cells	0.00944				SIL1	1
Cellular Compromise, Cellular Function and Maintenance	endoplasmic reticulum stress response of pancreatic cancer cell lines	0.00944				ERO1A	1
Cancer, Hematological Disease, Immunological Disease, Organismal Injury and Abnormalities	favorable-risk normal karyotype acute myeloid leukemia	0.00944				IDH2	1
Embryonic Development, Organismal Development, Tissue Development	formation of axial mesoderm	0.00944				EPHA2	1
Cell-To-Cell Signaling and Interaction	fusion of endothelial cells	0.00944				LGALS1	1
Infectious Diseases	gonorrhea	0.00944				TOP2B	1
Organismal Functions	healing of bladder cancer cell lines	0.00944				PXN	1
Auditory Disease, Developmental Disorder	hypoplasia of otic capsule	0.00944				DLX5	1
Cellular Assembly and Organization	induction of phospholipid vesicles	0.00944				GAPDH	1
Cellular Function and Maintenance	internalization of Streptococcus pyogenes serotype M49	0.00944				ILK	1
Infectious Diseases	internalization of human herpesvirus 8	0.00944				EPHA2	1
Cancer, Dermatological Diseases and Conditions, Organismal Injury and Abnormalities, Tumor Morphology	invasion of skin tumor	0.00944				EPHA2	1
Post-Translational Modification	isomerization of protein	0.00944				P4HB	1
Cellular Movement, Embryonic Development	locomotion of embryonic cell lines	0.00944				SRSF1	1
Cellular Movement, Hair and Skin Development and Function	locomotion of epithelial cell lines	0.00944				SRSF1	1
Cellular Movement, Renal and Urological System Development and Function	locomotion of kidney cell lines	0.00944				SRSF1	1
Digestive System Development and Function, Hepatic System Development and Function, Organ Morphology, Organismal Development, Tissue Morphology	mass of liver tissue	0.00944				TKT	1
Carbohydrate Metabolism, Small Molecule Biochemistry	metabolism of glyceraldehyde-3-phosphate	0.00944				TPI1	1
Inflammatory Response, Organismal Injury and Abnormalities, Respiratory Disease	mild to moderate stage community acquired pneumonia	0.00944				TOP2B	1
Developmental Disorder, Hereditary Disorder, Metabolic Disease, Organismal Injury and Abnormalities	mitochondrial trifunctional protein deficiency	0.00944				HADHB	1
Connective Tissue Development and Function, Embryonic Development, Organ Development, Organismal Development, Skeletal and Muscular System Development and Function, Tissue Development	muscularization of jaw bone	0.00944				DLX5	1
Cancer, Organismal Injury and Abnormalities, Renal and Urological Disease	nonmuscle invasive bladder cancer	0.00944				TOP2B	1
Cell Morphology, Cellular Function and Maintenance, Renal and Urological System Development and Function	permeability of kidney cell lines	0.00944				EPHA2	1
Cell Morphology	plasticity of breast cancer cell lines	0.00944				PXN	1
Cell Morphology	polarization of keratinocytes	0.00944				ILK	1
Carbohydrate Metabolism	production of glyceraldehyde-3-phosphate	0.00944				GAPDH	1
Inflammatory Disease, Neurological Disease, Skeletal and Muscular Disorders	progressive relapsing multiple sclerosis	0.00944				TOP2B	1
Organ Morphology, Renal and Urological System Development and Function, Tissue Morphology	quantity of podocyte slit diaphragm	0.00944				ILK	1
Cancer, Organismal Injury and Abnormalities, Renal and Urological Disease	refractory bladder carcinoma in situ	0.00944				TOP2B	1
Cancer, Endocrine System Disorders, Organismal Injury and Abnormalities, Reproductive System Disease	refractory testicular tumor	0.00944				TOP2B	1
Infectious Diseases	replication of JC virus	0.00944				PARP1	1
Cellular Function and Maintenance	respiration of carcinoma cell lines	0.00944				PKM	1
Cellular Function and Maintenance	respiration of neurons	0.00944				SLC25A12	1
Carbohydrate Metabolism	response of lipopolysaccharide	0.00944				ILK	1
Molecular Transport	sequestration of iron ion	0.00944				SRI	1
Cell Morphology, Cellular Function and Maintenance, DNA Replication, Recombination, and Repair	single-stranded DNA break repair of carcinoma cell lines	0.00944				PARP1	1
Cell Morphology, Cellular Function and Maintenance, DNA Replication, Recombination, and Repair	single-stranded DNA break repair of lung cancer cell lines	0.00944				PARP1	1
Cell Morphology	size of lung cancer cell lines	0.00944				ILK	1
Cellular Assembly and Organization, DNA Replication, Recombination, and Repair	stabilization of mouse X chromosome	0.00944				PARP1	1
Cardiovascular Disease, Organismal Injury and Abnormalities, Tissue Morphology	structure of atherosclerotic lesion	0.00944				PARP1	1
Carbohydrate Metabolism, Nucleic Acid Metabolism, Small Molecule Biochemistry	synthesis of ADP-D-ribose	0.00944				PARP1	1
Cellular Assembly and Organization	transport of nucleus	0.00944				GPI	1
Cancer, Organismal Injury and Abnormalities	tumorigenesis of neuroblastoma cell lines	0.00944				LDHA	1
Cellular Growth and Proliferation	colony formation of tumor cell lines	0.00953		-0.248		CTSD,ENO1,EPHA2,ILK,PEA15,PKM	6
Cancer, Endocrine System Disorders, Organismal Injury and Abnormalities, Reproductive System Disease	ovarian adenocarcinoma	0.00967				ANXA8/ANXA8L1,ATP6V1B2,CEBPZ,COL5A1,EPHA2,HK1,HSPE1,MYO1E,PARP1,PDIA4,PKM,RRAS,SLC25A12,TJP2,TOP2B,TRA2B	16
Cancer, Organismal Injury and Abnormalities	solid tumor of head and neck	0.00976				ALDOC,CDK1,EIF1AX,EIF6,GALNT2,HADHB,HK2,HLA-A,IDH2,LDHA,LGALS1,PARP1,PDIA4,PFKL,PKM,PLOD2,RAB1A,RPL21,SF3B1,SNRPC,TOP2B,WDHD1	22
Cell Death and Survival	cell death of hematopoietic cell lines	0.00995				HK1,LGALS1,PARP1,PXN,RRAS	5
Cancer, Organismal Injury and Abnormalities, Reproductive System Disease	carcinoma in breast	0.00997				CDK1,CTSD,EPHA2,LGALS1,NPEPPS,P4HB,PARP1,PFKP,PKM,PRDX1,SF3B1,TOP2B,TRA2B	13
Cancer, Gastrointestinal Disease, Organismal Injury and Abnormalities	gastrointestinal tract cancer	0.01				ACSL4,ALDOA,CDK1,CEBPZ,COL5A1,COL5A2,CTSD,DDX54,EHD2,ENO1,EPHA2,ERGIC3,FKBP10,GALNT2,GPI,HBS1L,HIST1H4L,HK1,HK2,HLA-A,HNRNPUL2,HSPE1,IDH2,IKBIP,ILK,LAP3,LDHA,LGALS1,LRRC59,LSS,MIA3,MNDA,MYO1E,NPEPPS,P4HA1,P4HA2,P4HB,PAFAH1B3,PARP1,PDIA4,PFKL,PFKP,PGK1,PKM,PLOD1,PLOD2,PLRG1,PRDX1,PTCD3,PXN,RCN3,RPL10L,RPL13A,RRP1B,SEC61A1,SF3B1,SIGMAR1,SIL1,SLC25A12,SLC4A1AP,SRI,TFRC,THRAP3,TJP2,TOP2B,TPI1,TRA2B,W…	68
Gene Expression, RNA Post-Transcriptional Modification	binding of RNA	0.01				CDK1,PARP1	2
Cardiovascular System Development and Function, Cell Death and Survival, Skeletal and Muscular System Development and Function	cell viability of cardiomyocytes	0.01				HK2,PARP1	2
Cellular Assembly and Organization, Cellular Function and Maintenance	organization of endosomes	0.01				ANXA8/ANXA8L1,RAB5C	2
Cancer, Organismal Injury and Abnormalities	advanced malignant tumor	0.0101	Increased	2.173		ANXA8/ANXA8L1,EPHA2,GPI,IDH2,ILK,LGALS1,PARP1,PLOD2,PXN,RPL7,RRAS,SF3B1,TOP2B	13
Cancer, Cardiovascular Disease, Organismal Injury and Abnormalities	angiosarcoma	0.0101				FKBP10,PRDX1,TOP2B	3
Molecular Transport	quantity of heavy metal	0.0101				HLA-A,SLC30A1,TFRC	3
Cell Death and Survival	cell death of T lymphocytes	0.0104		0.432		CDK1,CTSD,GAPDH,LGALS1,PARP1,PDIA3	6
Carbohydrate Metabolism, Small Molecule Biochemistry	metabolism of D-glucose	0.0104				HK2,PKM,TPI1	3
Cancer, Gastrointestinal Disease, Organismal Injury and Abnormalities	HER2 negative gastric adenocarcinoma	0.0106				PARP1,TOP2B	2
Cancer, Organismal Injury and Abnormalities	poorly differentiated malignant tumor	0.0106				GPI,TOP2B	2
Cancer, Endocrine System Disorders, Organismal Injury and Abnormalities, Reproductive System Disease	undifferentiated epithelial ovarian cancer	0.0106				PARP1,TOP2B	2
Cell Death and Survival, Neurological Disease, Organismal Injury and Abnormalities	apoptosis of cortical neurons	0.0107				CDK1,HK2,PEA15	3
Carbohydrate Metabolism, Molecular Transport	transport of monosaccharide	0.0108				HK1,HK2,ILK,PEA15	4
Gene Expression	transactivation	0.0111	Increased	2.172	bias	GAPDH,ILK,LGALS1,PARP1,PDIA3,PKM,PRDX1,PXN,SNRPC	9

## Sheet: down-Canonical Pathway
Pathway	Ratio	p-value	molecule	The Canonical Pathways were generated through the use of IPA (QIAGEN Inc., https://www.qiagenbioinformatics.com/products/ingenuity-pathway-analysis)
Choline Degradation I	1/2	0.00397	ALDH7A1
Glycine Biosynthesis I	1/2	0.00397	SHMT1
Inosine-5'-phosphate Biosynthesis	1/3	0.00595	PAICS
Glutathione Redox Reactions II	1/4	0.00793	GSR
Lysine Degradation II	1/5	0.0099	ALDH7A1
Lysine Degradation V	1/5	0.0099	ALDH7A1
dTMP De Novo Biosynthesis	1/5	0.0099	SHMT1
Folate Polyglutamylation	1/5	0.0099	SHMT1
Superpathway of Serine and Glycine Biosynthesis I	1/7	0.0138	SHMT1
Phosphatidylethanolamine Biosynthesis II	1/9	0.0178	PCYT2
Folate Transformations I	1/9	0.0178	SHMT1
Glycine Betaine Degradation	1/10	0.0197	SHMT1
Purine Nucleotides De Novo Biosynthesis II	1/11	0.0217	PAICS
Type II Diabetes Mellitus Signaling	2/127	0.0264	PRKAA1; TRADD
Glutaryl-CoA Degradation	1/15	0.0294	HSD17B4
RAN Signaling	1/16	0.0314	KPNA6
Granzyme B Signaling	1/16	0.0314	LMNB1
Methionine Degradation I (to Homocysteine)	1/17	0.0333	PRMT5
D-myo-inositol(1,4,5)-triphosphate Degradation	1/18	0.0352	SEC16A
Histamine Degradation	1/19	0.0371	ALDH7A1
Cysteine Biosynthesis III (mammalia)	1/19	0.0371	PRMT5
eNOS Signaling	2/155	0.038	HSPA1L;PRKAA1
1D-myl-inositol Hexakisphosphate Biosynthesis II (Mamalian)	1/20	0.039	SEC16A
Oxidative Ethanol Degradation III	1/21	0.0409	ALDH7A1
Glutathione Redox Reactions I	1/22	0.0429	GSR
Fatty Acid alpha-oxidation	1/22	0.0429	ALDH7A1
Putrescine Degradation III	1/23	0.0448	ALDH7A1
Tryptophan Degradation III (Eukaryotic)	1/24	0.0467	HSD17B4
Tryptophan Degradation X (Mammalian, via Tryptamine)	1/25	0.0486	ALDH7A1
Superpathway of D-myl-inositol(1,4,5)-trisphospate Metabolism	1/25	0.0486	SEC16A

## Sheet: down-Upstream Analysis
Upstream Regulator	Molecule Type	Predicted Activation State	Activation z-score	p-value of overlap	Target molecules in dataset		The Canonical Pathways/upstream analysis/function analysis were generated through the use of IPA (QIAGEN Inc., https://www.qiagenbioinformatics.com/products/ingenuity-pathway-analysis)
WT1	transcription regulator	NA	NA	0.0013	ANXA11;CUL4B;WDR74;GSR
PISD	enzyme	NA	NA	0.00206	PCYT2
CST5	other	NA	1	0.00249	PDLIM5;BRIX1;NUP155;COPS8
HSF2	transcription regulator	NA	NA	0.00278	CCT5;CCT3
UCP1	transporter	NA	NA	0.00281	SHMT1;EEE1A1;GSR
LAMB2	enzyme	NA	NA	0.00411	LAMB1
HSPBP1	other	NA	NA	0.00616	HSPA1L
ABCG2	transporter	NA	NA	0.00616	GSR
miR-122-5p(miRNAs w/seed GGAGUGU)	mature microrna	NA	NA	0.00817	ANXA11;EEF1A1
CFL1	other	NA	NA	0.00821	DSTN
NFE2L2	transcription regulator	NA	-1.945	0.00915	PSMD1;CCT3;DSTN;GSR
TCOF1	transporter	NA	NA	0.0094	PRPF40A;NUP155
HSPA2	other	NA	NA	0.0102	HSPA1L
CFTR	ion channel	NA	NA	0.0127	HSD17B4;GSR
ARID3B	transcription regulator	NA	NA	0.0164	TRADD
PAPOLB	enzyme	NA	NA	0.0164	HSPA1L
MKNK1	kinase	NA	NA	0.0184	HSD17B4;PDLIM5
FTH1	enzyme	NA	NA	0.0204	SHMT1
miR-30c-5p(and other miRNAs w/seed GUAAACA)	mature microrna	NA	NA	0.0212	NAPG;PRPF40A
BDNF	growth factor	NA	NA	0.0237	HSD17B4;PDLIM5;ALDH7A1
mir-33	microrna	NA	NA	0.0244	PRKAA1
ADORA2A	g-protein coupled receptor	NA	NA	0.0237	CCT5;DSTN
CBS/CBSL	enzyme	NA	NA	0.0304	EEF1A1
MYT1	transcription regulator	NA	NA	0.0344	PTGR1
ACTB	other	NA	NA	0.0344	DSTN
DAG1	transmembrane receptor	NA	NA	0.0384	LAMB1
SP100	transcription regulator	NA	NA	0.0404	HSPA1L
mir-19	microrna	NA	NA	0.0404	PRKAA1
miR-23a-3p (and other miRNAs w/seed UCACAUU)	mature microrna	NA	NA	0.0404	LMNB1
miR-155-5p(miRNAs w/seed UAAUGCU)	mature microrna	NA	NA	0.0415	CUL4B;PDLIM5
IPMK	kinase	NA	NA	0.0443	PDLIM5
NRG family	group	NA	NA	0.0443	GSR
MAPK13	kinase	NA	NA	0.0443	PRMT5
ALDH2	enzyme	NA	NA	0.0463	SHMT1
UPF1	enzyme	NA	NA	0.0463	LMNB1
ESR1	ligand-dependent nuclear receptor	NA	0.447	0.0471	COPE;LAMB1;PRKAA1;PRPF40A;HSD17B4;PDLIM5
p70 S6k	group	NA	NA	0.0483	EEF1A1
COL4A3	other	NA	NA	0.0483	LAMB1
