# Supplementary material for: Delineation of hypoxia-induced proteome shifts in osteosarcoma cells with different metastatic propensities
Source: Sci Rep. 2020 Jan 20;10:727. doi: 10.1038/s41598-019-56878-x (PMC6971036; doi:10.1038/s41598-019-56878-x)
Supplement: Supplementary file 4 — Supplementary information4 [file 41598_2019_56878_MOESM4_ESM.zip › TableS3c.xlsx]

## Sheet: HHNH
GeneNames	Gene ID	Accession	beta.h	beta.t	beta.int	p.h	p.t	p.int	Foldchange.hhnh
PLOD2	5352	F1PZL5	2.097	0.525121	0	0.000136992	0.147727	1	4.27819
THRAP3	9967	E2R7P6	1.88119	0.222781	0	0.0484043	0.756161	1	3.68378
ARL6IP5	10550	E2R4I1	1.77069	0.0652067	0	0.02243	0.919794	1	3.41217
HBS1L	10767	E2QZR6	1.66953	-1.18331	0	0.00253941	0.00884012	1	3.18111
CEBPZ	10153	F1Q0S9	1.58201	-0.0910627	0	0.00167231	0.738435	1	2.99386
ALDOC	230	F1PS82	1.55655	1.09654	0	0.0116209	0.0532634	1	2.9415
PLRG1	5356	E2QYT6	1.3909	-0.0136246	0	0.019379	0.974633	1	2.62241
IDH2	3418	F1PAM3	1.3702	-0.0293859	0	2.23e-06	0.825518	1	2.58506
SIL1	64374	F1PLP6	1.35192	0.531411	0	0.0379611	0.29649	1	2.55251
HK2	3099	F1PAZ2	3.90437	2.32169	-2.69203	0.000884747	0.0107987	0.01243	2.31713
SEC61A1	29927	P38377	1.20444	-0.260439	0	0.0187621	0.55154	1	2.30447
MYO1E	4643	F1P7L9	1.16789	0.616326	0	0.0410996	0.208707	1	2.24683
HK1	3098	J9PBL1	1.16485	0.277374	0	0.00202798	0.333958	1	2.2421
PGK1	5230	E2RRC9	1.16378	0.297238	0	0.00628131	0.389056	1	2.24044
EPHA2	1969	F1PX14	1.11956	-0.618946	0	0.0486596	0.230084	1	2.17281
PFKL	5211	F1Q3S9	1.11265	-0.579774	0	4.15e-05	0.00390332	1	2.16242
ERO1A	30001	E2RNW5	2.5326	1.82226	-1.43865	9.26e-05	0.000843597	0.0201593	2.13458
SLC4A1AP	22950	J9NV18	1.08267	-0.138175	0	0.0447375	0.69953	1	2.11795
BRIX1	55299	E2QZ99	-0.976954	-1.06813	2.04655	0.0100319	0.00122832	0.000722924	2.09885
TFRC	7037	F1PEN6	1.06714	0.365908	0	0.0198432	0.357822	1	2.09527
P4HA1	5033	E2RLA2	1.06598	0.154836	0	0.000176531	0.397721	1	2.0936
ALDOA	226	F1PNI3	1.03175	0.191426	0	0.00276034	0.341819	1	2.04451
CLPTM1	1209	F1PJ80	1.01108	0.467594	0	0.0297158	0.256883	1	2.01541
EIF1AX	1964	J9NYQ8	0.99338	0.491692	0	0.0336312	0.240702	1	1.99084
PGLS	25796	E2RLQ6	0.985835	0.113849	0	0.0295214	0.753974	1	1.98046
SIGMAR1	10280	J9P813	0.962055	0.179621	0	0.0221069	0.60888	1	1.94808
PGAM4	441531	E2RT65	0.922744	0.0415796	0	0.019388	0.900968	1	1.89572
PAFAH1B3	5050	E2RLA8	0.922164	-0.164356	0	0.0345703	0.667998	1	1.89496
CTSD	1509	Q4LAL9	0.905107	-0.679714	0	0.00364548	0.0168865	1	1.87268
MIA3	375056	F1PZC3	0.871843	-0.411818	0	0.0305509	0.231928	1	1.83
COL5A2	1290	F1PG08	0.868664	-0.0117204	0	0.00808716	0.964589	1	1.82597
RPL10L	140801	J9PBD3	0.850848	0.229195	0	0.0105701	0.408935	1	1.80356
COL5A1	1289	F1PHX8	0.801467	-0.953031	0	0.00372771	0.00126416	1	1.74287
P4HA2	8974	F1PTP6	0.798894	0.0260542	0	0.00869525	0.915714	1	1.73977
P3H2	55214	F1PJH5	0.778632	-0.239295	0	0.0299342	0.431433	1	1.7155
ERP29	10961	J9P4L2	0.778007	-0.281417	0	0.00203973	0.143326	1	1.71476
PRDX1	5052	E2RHG2	0.767764	1.22521	0	0.0354416	0.0033793	1	1.70263
NUP85	79902	F1PFE9	0.756629	1.07865	0	0.0428929	0.0107072	1	1.68954
LAP3	51056	E2RLY5	0.750167	0.18772	0	0.047405	0.574294	1	1.68199
LSS	4047	F1PD82	0.746762	0.135978	0	0.0391727	0.670975	1	1.67802
TOP2B	7155	F1PRA7	0.746634	-0.217339	0	0.0490582	0.518821	1	1.67787
SNRPC	6631	J9P5W0	0.732632	-0.108253	0	0.0179199	0.679522	1	1.66167
TPI1	7167	P54714	1.25693	0.623621	-0.525986	1.58e-05	0.00184459	0.0262123	1.65972
GPI	2821	E2R2C3	0.727028	0.0840525	0	0.00474684	0.676994	1	1.65523
ALDOA	226	F1PBT3	0.703768	0.2154	0	9.42e-05	0.0724498	1	1.62875
PLOD1	5351	F1P9Z8	0.685382	0.0974343	0	0.000763427	0.497217	1	1.60813
ENO1	2023	F1PCH3	0.677378	0.2953	0	0.0184561	0.242315	1	1.59923
PKM	5315	F1PHR2	0.665244	-0.154601	0	0.0071096	0.441483	1	1.58584
EXOSC8	11340	J9P097	-0.415845	0.0746368	1.07903	0.0152349	0.360036	0.00172024	1.58358
PFKP	5214	F1PKS1	0.637921	-1.33039	0	0.0265273	0.000368516	1	1.55609
SRI	6717	E2RI17	0.607304	0.591555	0	0.0380809	0.037333	1	1.52341
RCN2	5955	F1PEG9	0.603629	0.12126	0	0.0241885	0.58304	1	1.51953
SRSF1	6426	E2RJL3	0.575873	0.963715	0	0.0438858	0.00395588	1	1.49058
P4HB	5034	F1PL97	0.563337	0.0601216	0	0.0416917	0.805747	1	1.47768
HNRNPUL2	221092	J9PAS2	0.552245	0.231867	0	0.00828099	0.190959	1	1.46637
PXN	5829	F1PUT6	0.513202	-1.04574	0	0.0262141	0.00650663	1	1.42721
ILK	3611	E2R5H4	0.505726	0.0213167	0	0.0267136	0.881707	1	1.41984
HSPE1	3336	E2QUS9	0.495433	0.105022	0	0.0249334	0.582939	1	1.40974
LGALS1	3956	J9P5U3	0.495389	-0.186946	0	0.0345689	0.372404	1	1.4097
RPL7	6129	F1Q0Z2	0.468436	0.153645	0	0.0118302	0.329191	1	1.38361
RAB1A	5861	F1Q0H3	0.464149	-0.118579	0	0.0191053	0.485138	1	1.3795
RRAS	6237	E2R5G6	0.422263	0.0873078	0	0.0215853	0.580214	1	1.34003
GAPDH	2597	F1PTZ9	1.83145	1.43862	-1.41737	0.00159987	0.00631554	0.0338425	1.33245
RPL13A	23521	F1PI16	0.410736	-0.327283	0	0.0153467	0.0417227	1	1.32936
RCN3	57333	E2R5D5	0.361011	-0.122814	0	0.0462253	0.45212	1	1.28433
TYSND1	219743	E2RQR5	-1.59876	-0.152762	1.95709	0.0113779	0.768788	0.0317237	1.28194
KPNA6	23633	J9NST3	-0.409456	-0.303614	0.764133	0.00996093	0.0264946	0.00859798	1.2787
IKBIP	121457	F1PXI6	0.340069	0.579186	0	0.047121	0.0116258	1	1.26582
HIST1H4L	8368	F2Z4N2	1.36877	0.797785	-1.09792	0.00164392	0.0266393	0.0298234	1.20652
GLUD1	2746	F1Q2N5	1.55953	1.1562	-1.82673	0.0122252	0.0440067	0.0284674	-1.20346
CDK1	983	E2RGJ9	1.52928	1.52303	-1.79804	0.0101069	0.00599269	0.0183278	-1.20477
SCFD1	23256	F1PLS0	-0.271415	0.683805	0	0.0375774	0.000171055	1	-1.20699
WDR46	9277	F1PS20	1.71586	2.12911	-1.98869	0.0151768	0.00993605	0.0223494	-1.20817
SLC25A12	8604	E2RBI2	0.475379	-0.0180505	-0.772698	0.0400177	0.928207	0.0226877	-1.22886
SF3B1	23451	F1PKF6	0.844978	0.616246	-1.14941	0.0231507	0.0753208	0.0273055	-1.23494
TRA2B	6434	E2RD37	1.29787	1.78098	-1.60265	0.00355696	0.000514825	0.0074177	-1.23523
SHMT1	6470	E2RIV3	-0.342588	-0.328061	0	0.0397805	0.0470033	1	-1.26803
ERGIC3	51614	F1PZP8	1.60333	1.69413	-1.95142	0.0118371	0.0106219	0.0132886	-1.27287
ACSL4	2182	F1PEH9	0.720158	0.952934	-1.06924	0.0037195	0.00104116	0.00194494	-1.27375
EHD2	30846	F1PNP7	0.886086	-0.58883	-1.23652	0.0322893	0.123973	0.0340562	-1.27495
ANXA11	311	E2QXN8	-0.363921	0.182695	0	0.0241028	0.207186	1	-1.28692
ATP6V1B2	526	E2RAC6	0.794056	1.057	-1.16556	0.047457	0.0143558	0.0413189	-1.2937
PAICS	10606	F1PPT7	-0.380971	0.249524	0	0.0226704	0.10577	1	-1.30222
SEC16A	9919	E2R5K7	-0.399435	-0.136684	0	0.00815295	0.277475	1	-1.31899
GALNT2	2590	F1P835	0.98341	0.780593	-1.39704	0.0279057	0.0660339	0.0273866	-1.33203
FKBP10	60681	E2QZA8	0.593889	0.474492	-1.0095	0.0141329	0.0371549	0.00558063	-1.33386
NAPG	8774	E2R561	-0.425614	0.289601	0	0.0337481	0.119937	1	-1.34314
PDIA4	9601	E2R7L1	1.01858	-0.0623274	-1.44704	0.0131626	0.850957	0.01288	-1.3458
MNDA	4332	E2QWV5	0.600963	-0.289973	-1.05285	0.0377381	0.264583	0.0151156	-1.36782
HADHB	3032	J9NZC6	1.18248	0.487962	-1.6452	0.00421391	0.14142	0.00461109	-1.37814
TRADD	8717	E2REX3	-0.474175	-0.502904	0	0.0487487	0.0388867	1	-1.38912
COPE	11316	E2RAT6	-0.479207	-0.149562	0	0.0149463	0.373494	1	-1.39398
LRRC59	55379	F1Q3G5	0.934541	1.16743	-1.41573	0.0271041	0.00975749	0.0201545	-1.39589
PSMD1	5707	J9P4R4	-0.485198	0.00535765	0	0.0373519	0.979091	1	-1.39978
ANXA8L1	728113	E2R0S6	0.799086	0.650343	-1.32151	0.0150199	0.0363629	0.00691463	-1.43637
LAMB1	3912	F1PCD8	-0.533235	0.928491	0	0.00519215	0.000127914	1	-1.44717
PRMT5	10419	E2R9J8	-0.542028	0.371446	0	0.0313019	0.108321	1	-1.45602
CCT5	22948	E2RB81	-0.543751	-0.349901	0	0.00675689	0.0509857	1	-1.45776
GOLT1B	51026	F6V493	1.16737	1.2749	-1.716	0.0415135	0.0293205	0.0357646	-1.4627
TIPRL	261726	E2RJV3	-0.561248	0.29265	0	0.0436064	0.247279	1	-1.47554
TKT	7086	F1PE28	0.69069	0.432443	-1.25728	0.0122097	0.0784152	0.00322334	-1.48102
STK24	8428	F1PTW4	-0.590233	0.696335	0	0.0482351	0.0251484	1	-1.50549
PCYT2	5833	F1PIT0	-0.59647	0.708923	0	0.0254587	0.0115914	1	-1.51201
PRKAA1	5562	F1PIY1	-0.60201	0.00845967	0	0.0402235	0.973886	1	-1.51783
CUL4B	8450	E2RMN1	-0.640901	0.205434	0	0.0372082	0.358163	1	-1.5593
CCT3	7203	E2RB79	-0.653661	0.207547	0	0.00768439	0.306371	1	-1.57316
PARP1	142	F1Q2M3	0.96497	0.993972	-1.62836	0.0497012	0.0445968	0.0248214	-1.5838
EEF1A1	1915	E2RER1	-0.667926	-0.29288	0	0.00675635	0.126395	1	-1.58879
KCMF1	56888	F1PX11	-0.676008	0.106942	0	0.00842369	0.564458	1	-1.59771
SNRNP40	9410	E2R016	-0.678378	0.00428886	0	0.0176561	0.98544	1	-1.60034
HSPA1L	3305	L7N050	-0.680383	0.432364	0	0.0165416	0.0947531	1	-1.60257
PRPF40A	55660	J9P4S4	-0.684511	0.296775	0	0.0207248	0.248111	1	-1.60716
HSD17B4	3295	E2R4T5	-0.707273	0.276728	0	0.0200954	0.298738	1	-1.63271
DSTN	11034	J9P1J5	-0.737467	-0.80824	0	0.0330956	0.024889	1	-1.66725
TXNL1	9352	E2R5M7	-0.740045	-0.367965	0	0.00409827	0.0900725	1	-1.67023
PDLIM5	10611	E2RBA8	-0.763055	0.616736	0	0.0263047	0.0592413	1	-1.69708
AFG3L2	10939	E2QYF3	-0.804153	0.801497	0	0.0020692	0.00211261	1	-1.74612
ALDH7A1	501	E2RQ99	-0.808185	0.1602	0	0.00201751	0.417076	1	-1.75101
RAB5C	5878	P51147	0.532146	0.611885	-1.34666	0.0378119	0.0212348	0.00214837	-1.7587
NOL10	79954	E2R1X1	-0.829297	0.281446	0	0.00137732	0.121297	1	-1.77682
LMNB1	4001	J9P3G1	-0.890893	0.0930409	0	0.0468043	0.815356	1	-1.85432
RPAP1	26015	F1PHP2	-0.898437	1.31815	0	0.0305696	0.0078236	1	-1.86405
ASPSCR1	79058	E2R5T8	-0.940279	-0.839504	0	0.0445307	0.0669471	1	-1.9189
KIAA0020	9933	E2RBF2	-0.980694	0.313125	0	0.0141709	0.347942	1	-1.97341
TJP2	9414	F1PEE3	0.737784	0.575347	-1.82111	0.0398558	0.0902103	0.004319	-2.11892
NUP155	9631	F6XTD9	-1.23021	0.375775	0	0.000932513	0.174135	1	-2.346
COPS8	10920	J9NYE0	-1.23058	0.0146725	0	0.0409017	0.976315	1	-2.34662
PTGR1	22949	E2R002	-1.27109	0.200911	0	0.00240656	0.526186	1	-2.41343
RPL21	6144	F1PWM2	1.49635	2.12289	-2.8223	0.0159578	0.00254935	0.00363243	-2.50698
GSR	2936	F1PY21	-1.71642	-1.36684	0	0.0282647	0.0600931	1	-3.28619
RRP1B	23076	F1PS87	0.952023	0.00605243	-2.72142	0.00634705	0.638631	0.00339173	-3.40912

## Sheet: up-Canonical Pathway
Pathway	Ratio	p-value	molecule	The [networks, functional analyses, etc.] were generated through the use of IPA (QIAGEN Inc., https://www.qiagenbioinformatics.com/products/ingenuity-pathway-analysis)
Glycolysis I	11/25	5.92e-22	ALDOA; ALDOC;ENO1;GAPDH;GPI;PFKL;PFKP;PGAM4;PGK1;PKM;TPI1
Gluconeogenesis I	7/25	1.07e-12	ALDOA; ALDOC;ENO1;GAPDH;GPI;PGAM4;PGK1
Sucrose Degradation V	3/9	2.53e-06	ALDOA; ALDOC;TPI1
UDP-N-acetyl-D-galactosamine Biosynthesis II	3/11	4.94e-06	GPI;HK1;HK2
Trehalose Degradation II(Trehalase)	2/5	9.85e-05	HK1;HK2
GDP-glucose Biosynthesis	2/9	0.000352	HK1;HK2
Glucose and Glusoce-1-phosphate Degradation	2/10	0.000439	HK1;HK2
Lanosterol Biosynthesis	1/1	0.00317	LSS
VEGF Signaling	3/103	0.0043	EIF1AX;PXN;RRAS
EIF2 Signaling	4/221	0.00534	EIF1AX;RPL7;RPL13A;RRAS
NADH Repair	1/3	0.00948	GAPDH
Thyroid Hormone Biosynthesis	1/3	0.00948	CTSD
Pentose Phosphate Pathway (Oxidative Branch)	1/4	0.0126	PGLS
Regulation of Cellular Mechanics by Calpain Protease	2/57	0.0141	PXN;RRAS
Endometrial Cancer Signaling	2/64	0.0176	ILK;RRAS
Germ Cell-Sertoli Cell Junction Signaling	3/173	0.0176	ILK;PXN;RRAS
Ephrin Receptor Signaling	3/174	0.0179	EPHA2;PXN;RRAS
GDP-mannose Biosynthesis	1/6	0.0189	GPI
Agrin Interactions at Neuromuscular Junction	2/69	0.0203	PXN;RRAS
Role of MAPK Signaling in the Pathogenesis of Influenza	2/72	0.022	PAFAH1B3;RRAS
NRF2-mediated Oxidative Stress Response	3/193	0.0235	ERP29;PRDX1;RRAS
Pentose Phosphate Pathway	1/10	0.0313	PGLS
Integrin Signaling	3/219	0.0324	ILK;PXN;RRAS
Acute Myeloid Leukemia Signaling	2/91	0.0339	IDH2;RRAS
Ceramide Signaling	2/93	0.0352	CTSD;RRAS
TR/RXR Activation	2/98	0.0388	ENO1;PFKP
FAK Signaling	2/99	0.0395	PXN;RRAS
Cholesterol Biosynthesis I	1/13	0.0405	LSS
Cholesterol Biosynthesis II	1/13	0.0405	LSS
Cholesterol Biosynthesis III (via Desmosterol)	1/13	0.0405	LSS
Cholecystokinin/Gastrin-mediated Signaling	2/101	0.0409	PXN;RRAS
PAK Signaling	2/101	0.0409	PXN;RRAS
Virus Entry via Endocytic Pathways	2/102	0.0417	RRAS;TFRC
Colanic Acid Building Blocks Biosynthesis	1/14	0.0435	GPI
IGF-1 Signaling	2/106	0.0446	PXN;RRAS
Glioma Signaling	2/110	0.0477	IDH2;RRAS
RAN Signaling	1/16	0.0496	KPNA6
Paxillin Signaling	2/113	0.0501	PXN;RRAS

## Sheet: up-Upstream Analysis
Upstream Regulator	Molecule Type	Predicted Activation State	Activation z-score	p-value of overlap	Target molecules in dataset	The [networks, functional analyses, etc.] were generated through the use of IPA (QIAGEN Inc., https://www.qiagenbioinformatics.com/products/ingenuity-pathway-analysis)
PCGEM1	other	Activated	2.13	5.24e-17	PKM;PGLS;IDH2;HK2;GPI;GAPDH;ENO1;ALDOA;PGK1;LSS
HIF1A	transcription regulator	Activated	3.645	5.41e-15	TPI1;TFRC;PLOD2;PKM;PGK1;PFKL;P4HA2;P4HA1;LGALS1;HK2;GAPDH;ERO1A;ENO1;ALDOC;ALDOA;CTSD;GPI
ARNT	transcription regulator	Activated	3.11	1.12e-13	TPI1;TFRC;PGK1;HK2;GAPDH;ERO1A;ENO1;CTSD;ALDOC;ALDOA;GPI
MYC	transcription regulator	Activated	2.686	9.05e-12	TPI1;TFRC;SRSF1;RPL7;PKM;PGK1;PFKL;HSPE1;HK2;GPI;GAPDH;EPHA2;ENO1;ALDOA;LGALS1;CTSD;COL5A2;COL5A1;EXOSC8;IDH2;PFKP
ESRRG	ligand-dependent nuclear receptor	Activated	2.384	2.41e-09	TPI1;PKM;HK2;GAPDH;ENO1;ALDOC
APP	other	NA	1	1.19e-08	ARL6IP5;ALDOC;HK1;PGK1;ALDOA;SIGMAR1;CTSD;TOP2B;TPI1;GPI;ENO1;PKM;ILK;HSPE1;GAPDH
COMMD1	transporter	Inhibited	-2.236	1.27e-08	TFRC;PGK1;PFKP;HK2;ALDOA
PLN	transporter	NA	NA	2.71e-08	PGK1;ALDOA;TPI1;ENO1;RAB1A;RRAS
Pln	other	NA	NA	3.02e-08	PGK1;ALDOA;TPI1;ENO1;RAB1A;RRAS
CD38	enzyme	Activated	2.804	4.08e-08	TPI1;PKM;PFKP;PFKL;P4HA1;ERO1A;ALDOC;ALDOA
MAPT	other	NA	NA	1.42e-07	HK1;PGK1;ALDOA;TOP2B;TPI1;ENO1;PKM;HSPE1;GAPDH
IL5	cytokine	Activated	3	3.12e-07	TPI1;SRI;PKM;PFKP;P4HA1;ERO1A;ENO1;ALDOC;ALDOA
FMR1	transcription regulator	Inhibited	-2.236	5.37e-07	PFKP;GAPDH;ENO1;EIF1AX;ALDOA
ESRRA	ligand-dependent nuclear receptor	Activated	2.591	1.62e-06	TPI1;PKM;HK2;HK1;GAPDH;ENO1;ALDOC
MYCN	transcription regulator	NA	1.45	2.8e-06	HK2;ALDOA;COL5A2;TPI1;LGALS1;RPL7;GAPDH;RPL13A
KDM8	enzyme	NA	NA	3.89e-06	HK2;ENO1;PKM
PSEN1	peptidase	NA	NA	3.96e-06	HK1;PGK1;ALDOA;TOP2B;TPI1;ENO1;PKM;HSPE1;GAPDH
AK1	kinase	NA	NA	9.21e-06	ENO1;PKM;GAPDH
TP53	transcription regulator	NA	1.324	1.07e-05	PLOD2;IDH2;HK2;SEC61A1;EPHA2;P4HA1;CTSD;COL5A2;LSS;TOP2B;GPI;PFKP;P4HB;ILK;GAPDH;IKBIP
PPARGC1B	transcription regulator	NA	NA	3.32e-05	HK2;ERO1A;LSS;ENO1
TFAM	transcription regulator	NA	NA	3.61e-05	HK1;PGK1;PFKP
FSH	complex	NA	NA	3.75e-05	ARL6IP5;HK2;PGK1;TFRC;P4HA2;PKM;ILK;RAB1A
HNRNPA2B1	other	NA	NA	0.000107	PLOD2;P4HA1;PKM;SRI;SRSF1
Lh	complex	NA	NA	0.000152	ARL6IP5;HK2;PGK1;P4HA1;ILK;RAB1A
PI3K (family)	group	NA	1.953	0.000195	HK1;CTSD;PKM;PXN
Esrra	transcription regulator	Inhibited	-2	0.000231	PFKL;ENO1;ALDOC;ALDOA
NEDD9	other	NA	NA	0.000256	PLOD2;PGK1;PFKP
CTGF	growth factor	NA	0.762	0.000343	P4HA1;MIA3;ENO1;ILK
MTORC1	complex	NA	NA	0.000397	HK2;PKM;PFKP
ACO1	enzyme	NA	NA	0.000563	TFRC;GAPDH
IL3	cytokine	NA	NA	0.000725	CEBPZ;HK2;HK1;PFKL;EIF1AX;RPL7
TGFB1	growth factor	Activated	2.78	0.000765	SRI;RAB1A;PXN;PLOD2;PLOD1;P4HA1;MIA3;ILK;CTSD;COL5A1;PGK1;EPHA2;KPNA6;TFRC
EGLN1	enzyme	NA	NA	0.000767	PGK1;PFKL;TPI1
STAT4	transcription regulator	Activated	2.236	0.000768	RCN3;PLOD2;P4HA2;ERO1A;ALDOC
ADORA2A	g-protein coulpled receptor	Activated	2	0.000857	P4HB;GPI;GAPDH;ALDOC
COL6A1	other	NA	NA	0.000926	ALDOA;TPI1
ADCYAP1	other	NA	1	0.00101	IDH2;HK1;EPHA2;COL5A2;COL5A1
CD3	complex	NA	-1.172	0.00104	TFRC;PAFAH1B3;SNRPC;EXOSC8;SRSF1;P4HB;HSPE1;GAPDH
UCP2	transporter	NA	NA	0.00107	HK2;PKM
NUPR1	transcription regulator	NA	-0.378	0.00126	ALDOC;HK2;SIGMAR1;P4HA2;RCN2;SRSF1;HIST1H4L
miR-122-5P(miRNAs w/seed GGAGUGU)	mature microrna	NA	NA	0.0013	ALDOA;PKM;P4HB
NCOA3	transcription regulator	NA	NA	0.00154	HK2;PGK1;ILK
PKNOX1	transcription regulator	NA	NA	0.00172	PGK1;COL5A2
HTT	transcription regulator	NA	NA	0.00193	ALDOA;TFRC;ALDOA;CTSD;TPI1;GPI;HSPE1;GAPDH
NFE2L2	transcription regulator	Activated	2.375	0.00193	TPI1;SEC61A1;PRDX1;ERP29;CTSD;ALDOA
TRAP1	enzyme	NA	NA	0.00196	PKM;HSPE1;RPL13A
CST5	other	NA	-1.342	0.00209	CEBPZ;SLC4A1AP;BRIX1;PRDX1;SRSF1
IGF2BP1	transcription regulator	NA	NA	0.00211	COL5A1;LGALS1
PRKCI	kinase	NA	NA	0.00231	HK2;HK1
HRAS	enzyme	Inhibited	-2	0.00247	PAFAH1B3;P4HB;ERP29;COL5A2;PLOD1;PLOD2;PXN

## Sheet: up-Disease_and_Function
© 2000-2017 QIAGEN. All rights reserved.	The [networks, functional analyses, etc.] were generated through the use of IPA (QIAGEN Inc., https://www.qiagenbioinformatics.com/products/ingenuity-pathway-analysis)
Categories	Diseases or Functions Annotation	p-Value	Predicted Activation State	Activation z-score	Flags	Molecules	# Molecules
Carbohydrate Metabolism	glycolysis of cells	8.68e-15		1.953	bias	ALDOA,ENO1,GAPDH,GPI,HK1,HK2,PFKL,PFKP,PGAM4,PGK1,PKM,TPI1	12
Cellular Movement, Hematological Disease, Immunological Disease, Inflammatory Disease, Inflammatory Response, Organismal Injury and Abnormalities, Respiratory Disease	allergic pulmonary eosinophilia	1.46e-09				ALDOA,ENO1,GAPDH,P4HB,PRDX1,TPI1	6
Carbohydrate Metabolism	metabolism of fructose-1,6-diphosphate	3.21e-09				ALDOA,ALDOC,PFKL,PFKP	4
Carbohydrate Metabolism	metabolism of monosaccharide	9.53e-09				ALDOA,ALDOC,GPI,HK2,PFKL,PFKP,PKM,TPI1	8
Cancer, Organismal Injury and Abnormalities, Respiratory Disease	non-small cell lung cancer	2.62e-08				ALDOA,ALDOC,CTSD,ENO1,EPHA2,GPI,IDH2,P4HB,PFKP,PKM,PLOD1,PRDX1,PXN,RPL10L,RPL7,SRSF1,TOP2B,TPI1	18
Amino Acid Metabolism, Post-Translational Modification, Small Molecule Biochemistry	hydroxylation of L-proline	3.05e-08				P4HA1,P4HA2,P4HB	3
Cancer, Organismal Injury and Abnormalities, Respiratory Disease	lung adenocarcinoma	3.18e-08				ALDOA,ALDOC,ENO1,GPI,IDH2,P4HB,PFKP,PKM,PLOD1,PRDX1,RPL10L,TOP2B,TPI1	13
Cancer, Organismal Injury and Abnormalities, Respiratory Disease	lung cancer	3.47e-08				ALDOA,ALDOC,CTSD,ENO1,EPHA2,GPI,IDH2,LGALS1,P4HB,PFKP,PKM,PLOD1,PRDX1,PXN,RAB1A,RPL10L,RPL7,SRSF1,TOP2B,TPI1	20
Cancer, Organismal Injury and Abnormalities, Respiratory Disease	respiratory system tumor	3.61e-08		0		ALDOA,ALDOC,CTSD,ENO1,EPHA2,GPI,HK2,IDH2,LGALS1,P4HB,PFKP,PKM,PLOD1,PRDX1,PXN,RAB1A,RPL10L,RPL7,SRSF1,TOP2B,TPI1	21
Cardiovascular Disease, Cell Death and Survival, Connective Tissue Disorders, Developmental Disorder, Hematological Disease, Hereditary Disorder, Organismal Injury and Abnormalities	hereditary nonspherocytic hemolytic anemia	3.04e-07				ALDOA,GPI,HK1	3
Cellular Assembly and Organization, Cellular Function and Maintenance	organization of fibrils	4.72e-07				COL5A1,COL5A2,ILK,MIA3,P4HA1	5
Cellular Assembly and Organization, Cellular Function and Maintenance	organization of filaments	1.16e-06				ALDOA,COL5A1,COL5A2,GAPDH,GPI,ILK,MIA3,P4HA1	8
Cellular Assembly and Organization, Cellular Function and Maintenance	organization of collagen fibrils	7.75e-06				COL5A1,COL5A2,MIA3,P4HA1	4
Cellular Compromise	injury of mitochondrial membrane	9.91e-06				HK1,HK2	2
Carbohydrate Metabolism, Cellular Function and Maintenance, Molecular Transport, Small Molecule Biochemistry	transmembrane transport of D-glucose	9.91e-06				HK1,HK2	2
Cell Morphology, Cellular Assembly and Organization	abnormal morphology of collagen fibrils	1.08e-05				COL5A1,COL5A2,PLOD1	3
Cellular Movement	cellular infiltration	1.52e-05				ALDOA,ENO1,EPHA2,GAPDH,ILK,LGALS1,P4HB,PRDX1,RPL13A,TPI1	10
Carbohydrate Metabolism, Small Molecule Biochemistry	metabolism of D-hexose	1.73e-05				ALDOA,ALDOC,HK2,PKM,TPI1	5
Connective Tissue Disorders, Dermatological Diseases and Conditions, Developmental Disorder, Hereditary Disorder, Metabolic Disease, Organismal Injury and Abnormalities, Skeletal and Muscular Disorders	classic Ehlers-Danlos syndrome	2.97e-05				COL5A1,COL5A2	2
Cellular Compromise, Cellular Function and Maintenance	endoplasmic reticulum stress response	3.28e-05				CTSD,ERO1A,HSPE1,MIA3,P4HB,SIL1	6
Immunological Disease	allergy	4.57e-05				ALDOA,ENO1,GAPDH,LGALS1,P4HA2,P4HB,PRDX1,TFRC,TPI1	9
Endocrine System Disorders, Gastrointestinal Disease, Immunological Disease, Inflammatory Disease, Inflammatory Response, Organismal Injury and Abnormalities	autoimmune pancreatitis	5.16e-05				CTSD,P4HB,PKM	3
Carbohydrate Metabolism, Small Molecule Biochemistry	modification of glucose-6-phosphate	5.92e-05				GPI,HK2	2
Connective Tissue Disorders, Dermatological Diseases and Conditions, Developmental Disorder, Hereditary Disorder, Metabolic Disease, Organismal Injury and Abnormalities, Skeletal and Muscular Disorders	Ehlers-Danlos syndrome	6.67e-05				COL5A1,COL5A2,PLOD1	3
Cardiovascular Disease, Organismal Injury and Abnormalities	aortic dissection	6.67e-05				COL5A1,COL5A2,PLOD1	3
Cellular Development, Cellular Growth and Proliferation	proliferation of lung cancer cell lines	0.000107		-0.254		EPHA2,GAPDH,HK1,HK2,IDH2,ILK,PKM	7
Inflammatory Response, Respiratory Disease	inflammation of respiratory system component	0.000123				ALDOA,ENO1,GAPDH,LGALS1,P4HB,PRDX1,SIGMAR1,TOP2B,TPI1	9
Cancer, Hematological Disease, Organismal Injury and Abnormalities	chronic myeloproliferative neoplasm	0.000124				EPHA2,IDH2,PLOD2,SIGMAR1,SRSF1,TOP2B	6
Cellular Assembly and Organization	organization of organelle	0.00014				ALDOA,COL5A1,COL5A2,GAPDH,GPI,ILK,MIA3,P4HA1,RAB1A,SEC61A1	10
Carbohydrate Metabolism, Small Molecule Biochemistry	metabolism of D-fructose	0.000147				ALDOA,ALDOC	2
Cell Death and Survival	apoptosis	0.000163		-1.175		ALDOA,ALDOC,ARL6IP5,CTSD,ENO1,EPHA2,GAPDH,GPI,HK1,HK2,HSPE1,ILK,LGALS1,P4HB,PAFAH1B3,PKM,PLRG1,PRDX1,PXN,RRAS,SIGMAR1,SRI,SRSF1,TFRC,TOP2B	25
Cell Death and Survival	necrosis	0.000187		-1.733		ALDOA,CTSD,ENO1,EPHA2,GAPDH,GPI,HK1,HK2,HSPE1,IDH2,ILK,LGALS1,P4HB,PKM,PLRG1,PRDX1,PXN,RPL13A,RPL7,RRAS,SIGMAR1,SRI,SRSF1,TFRC,TOP2B	25
Cardiovascular Disease, Cell Death and Survival, Connective Tissue Disorders, Hematological Disease, Organismal Injury and Abnormalities	hemolytic anemia	0.000201				ALDOA,GPI,HK1,PRDX1	4
Inflammatory Response, Organismal Injury and Abnormalities, Respiratory Disease	inflammation of lung	0.000271				ALDOA,ENO1,GAPDH,LGALS1,P4HB,PRDX1,TOP2B,TPI1	8
Cell Death and Survival	cell death	0.000272		-1.9		ALDOA,ALDOC,ARL6IP5,CTSD,ENO1,EPHA2,GAPDH,GPI,HK1,HK2,HSPE1,IDH2,ILK,LGALS1,P4HB,PAFAH1B3,PKM,PLRG1,PRDX1,PXN,RAB1A,RPL13A,RPL7,RRAS,SIGMAR1,SRI,SRSF1,TFRC,TOP2B	29
Connective Tissue Disorders, Developmental Disorder, Hereditary Disorder, Organismal Injury and Abnormalities, Skeletal and Muscular Disorders	classic Marfan syndrome	0.000274				COL5A1,COL5A2	2
Carbohydrate Metabolism, Small Molecule Biochemistry	metabolism of fructose-6-phosphate	0.000274				PFKL,PFKP	2
Connective Tissue Disorders, Developmental Disorder, Hereditary Disorder, Organismal Injury and Abnormalities, Skeletal and Muscular Disorders	Marfan syndrome	0.000277				ALDOC,COL5A1,COL5A2	3
Carbohydrate Metabolism	metabolism of carbohydrate	0.000292				ALDOA,ALDOC,GAPDH,GPI,HK2,PFKL,PFKP,PGK1,PKM,TPI1	10
Inflammatory Disease	chronic inflammatory disorder	0.00034				ALDOA,CTSD,ENO1,LAP3,LGALS1,P4HB,PGK1,PKM,PRDX1,PXN,SIGMAR1,SIL1,TFRC,TOP2B	14
Connective Tissue Disorders, Developmental Disorder, Organismal Injury and Abnormalities, Skeletal and Muscular Disorders	kyphosis	0.000347	Decreased	-2	bias	ARL6IP5,COL5A2,P4HA1,TOP2B	4
Cell Death and Survival, Skeletal and Muscular Disorders	cell death of muscle cells	0.000396		-1.331		ALDOA,GAPDH,HK1,HK2,HSPE1,PLRG1,RRAS	7
Cell Cycle	anaphase of tumor cell lines	0.000439				ILK,TOP2B	2
Cellular Movement	locomotion of cells	0.000439				PXN,SRSF1	2
Cancer, Gastrointestinal Disease, Hepatic System Disease, Organismal Injury and Abnormalities	bile duct adenocarcinoma	0.000444				IDH2,PGK1,PKM,RPL13A	4
Cell Death and Survival	apoptosis of neurons	0.000461		-1.353	bias	GAPDH,GPI,HK2,ILK,LGALS1,P4HB,PLRG1,SIGMAR1	8
RNA Post-Transcriptional Modification	splicing of mRNA	0.000558				PLRG1,SNRPC,SRSF1,THRAP3	4
Cellular Growth and Proliferation	proliferation of cells	0.000559	Increased	2.284	bias	ALDOA,ARL6IP5,CTSD,ENO1,EPHA2,ERO1A,GAPDH,GPI,HK1,HK2,IDH2,ILK,LAP3,LGALS1,P3H2,P4HA1,P4HA2,PFKP,PGK1,PKM,PLOD2,PRDX1,PXN,RAB1A,RRAS,SEC61A1,SRSF1,TFRC,THRAP3,TOP2B	30
Neurological Disease, Skeletal and Muscular Disorders	neuromuscular disease	0.000609				ARL6IP5,GAPDH,GPI,P4HA1,PGK1,PKM,PLOD2,RPL13A,SIGMAR1,SRSF1,TOP2B,TPI1	12
Cancer, Neurological Disease, Organismal Injury and Abnormalities	grade II astrocytoma	0.000641				IDH2,PKM	2
Hematological Disease	microcytosis	0.000641				PRDX1,TFRC	2
Cell Morphology, Cellular Assembly and Organization	permeability of mitochondria	0.000756				HK1,HK2	2
Dermatological Diseases and Conditions, Inflammatory Disease, Organismal Injury and Abnormalities, Skeletal and Muscular Disorders	juvenile dermatomyositis	0.000789				COL5A1,COL5A2,PLOD2	3
Connective Tissue Disorders, Inflammatory Disease, Organismal Injury and Abnormalities, Skeletal and Muscular Disorders	Rheumatic Disease	0.000791				ALDOA,ENO1,GPI,HSPE1,LAP3,LGALS1,PGK1,PRDX1,PXN,SEC61A1,SIGMAR1,SIL1,SRSF1,TFRC	14
Free Radical Scavenging	synthesis of reactive oxygen species	0.00089		0.391	bias	ERO1A,HK1,HK2,ILK,PRDX1,RRAS,SIGMAR1,TFRC	8
Developmental Disorder, Hereditary Disorder, Organismal Injury and Abnormalities, Skeletal and Muscular Disorders	autosomal dominant Emery-Dreifuss muscular dystrophy	0.000917				COL5A1,COL5A2,PLOD2	3
Cancer, Organismal Injury and Abnormalities, Reproductive System Disease	development of genital tumor	0.00101				EPHA2,ILK	2
Cardiovascular Disease, Hereditary Disorder, Organismal Injury and Abnormalities	familial thoracic aortic aneurysm and dissection	0.00101				COL5A1,COL5A2	2
Cancer, Neurological Disease, Organismal Injury and Abnormalities	grade 3 glioma	0.00101				IDH2,PKM	2
Energy Production, Molecular Transport, Nucleic Acid Metabolism, Small Molecule Biochemistry	concentration of ATP	0.00114		1.96	bias	ALDOA,ENO1,GAPDH,PKM	4
Skeletal and Muscular System Development and Function	contraction of striated muscle	0.00117				ALDOA,RAB1A,SRI,SRSF1	4
Post-Translational Modification, Protein Synthesis	tetramerization of protein	0.0012				ALDOC,HIST1H4L,PFKL,PFKP	4
Inflammatory Response	inflammation of body cavity	0.00122				ALDOA,CTSD,ENO1,GAPDH,LGALS1,P4HB,PKM,PRDX1,SEC61A1,SIGMAR1,TOP2B,TPI1	12
Cardiovascular Disease, Hematological Disease	anemia	0.00131				ALDOA,GPI,HK1,PRDX1,SIGMAR1,TFRC,TOP2B	7
Cardiovascular Disease, Cell Death and Survival, Organismal Injury and Abnormalities, Skeletal and Muscular Disorders	cell death of cardiomyocytes	0.00132		-1.103		GAPDH,HK1,HK2,HSPE1,PLRG1	5
Cell Death and Survival	cell death of carcinoma cell lines	0.00136		-1.412		GAPDH,GPI,HK1,HK2,PKM,SRSF1	6
Cell Death and Survival	cell death of tumor cell lines	0.00138		-1.373		CTSD,ENO1,EPHA2,GAPDH,GPI,HK1,HK2,ILK,LGALS1,P4HB,PKM,PRDX1,SRI,SRSF1,TFRC,TOP2B	16
Cellular Movement	cell movement	0.0014		1.512	bias	ALDOA,ENO1,EPHA2,GAPDH,GPI,ILK,LGALS1,MIA3,MYO1E,NUP85,P4HA2,P4HB,PKM,PRDX1,PXN,RPL13A,RRAS,SRSF1,TOP2B,TPI1	20
Post-Translational Modification, Protein Synthesis	homotetramerization of protein	0.00149				ALDOC,PFKL,PFKP	3
Cellular Compromise	stress response of cells	0.00153				CTSD,ERO1A,PRDX1,SIL1	4
Cancer, Organismal Injury and Abnormalities, Reproductive System Disease	breast or ovarian cancer	0.00158				ALDOA,ALDOC,CEBPZ,COL5A1,CTSD,ENO1,EPHA2,GAPDH,GPI,HK1,HSPE1,LGALS1,MYO1E,P4HB,PFKP,PGK1,PKM,PRDX1,PXN,RRAS,SIL1,TOP2B,TPI1	23
Cancer, Hematological Disease, Immunological Disease, Organismal Injury and Abnormalities	chronic myeloid leukemia	0.0016				EPHA2,IDH2,SRSF1,TOP2B	4
Inflammatory Response	inflammation of absolute anatomical region	0.00166				ALDOA,CTSD,ENO1,GAPDH,LGALS1,P4HB,PKM,PRDX1,RRAS,SEC61A1,SIGMAR1,TOP2B,TPI1	13
Hair and Skin Development and Function	tensile strength of skin	0.00181				COL5A1,COL5A2	2
Cancer, Hematological Disease, Immunological Disease, Organismal Injury and Abnormalities	treatment-related acute myeloid leukemia	0.00181				IDH2,TOP2B	2
Cancer, Hematological Disease, Organismal Injury and Abnormalities	advanced hematologic cancer	0.00182				EPHA2,IDH2,TOP2B	3
Cancer, Hematological Disease, Immunological Disease, Organismal Injury and Abnormalities	refractory acute leukemia	0.00182				EPHA2,IDH2,TOP2B	3
Cancer, Organismal Injury and Abnormalities, Reproductive System Disease	mammary tumor	0.00198				ALDOA,ALDOC,CTSD,ENO1,EPHA2,GPI,ILK,LGALS1,P4HB,PFKP,PGK1,PKM,PRDX1,PXN,SIL1,TOP2B,TPI1	17
Connective Tissue Disorders, Inflammatory Disease, Inflammatory Response, Organismal Injury and Abnormalities, Skeletal and Muscular Disorders	inflammation of joint	0.00214				ALDOA,ENO1,GPI,LAP3,LGALS1,PGK1,PRDX1,PXN,SEC61A1,SIGMAR1,SIL1,TFRC	12
Cancer, Organismal Injury and Abnormalities, Reproductive System Disease	breast cancer	0.00217				ALDOA,ALDOC,CTSD,ENO1,EPHA2,GPI,LGALS1,P4HB,PFKP,PGK1,PKM,PRDX1,PXN,SIL1,TOP2B,TPI1	16
Inflammatory Response, Organismal Injury and Abnormalities	inflammation of organ	0.00225				ALDOA,CTSD,ENO1,GAPDH,LGALS1,P4HA2,P4HB,PKM,PRDX1,RRAS,SEC61A1,SIGMAR1,TOP2B,TPI1	14
Cell Morphology	cell rounding	0.00226				EPHA2,PXN,RRAS	3
Cancer, Hematological Disease, Organismal Injury and Abnormalities	myelodysplastic syndrome	0.00227				IDH2,RPL13A,RPL7,SIGMAR1,TOP2B	5
Neurological Disease, Organismal Injury and Abnormalities, Psychological Disorders	disorder of basal ganglia	0.00233				ARL6IP5,GAPDH,GPI,P4HA1,PGK1,PKM,PLOD2,RPL13A,SIGMAR1,TPI1	10
Cancer, Gastrointestinal Disease, Hepatic System Disease, Organismal Injury and Abnormalities	bile duct carcinoma	0.00237				IDH2,PGK1,PKM,RPL13A,TOP2B	5
Small Molecule Biochemistry	metabolism of aldehyde	0.0024				GPI,TPI1	2
Post-Translational Modification, Protein Folding	folding of protein	0.00242				ERO1A,ERP29,HSPE1	3
Cellular Compromise, Cellular Function and Maintenance	endoplasmic reticulum stress response of cells	0.0025				CTSD,ERO1A,SIL1	3
Carbohydrate Metabolism, Energy Production	metabolism of pyruvic acid	0.00261				ALDOA,PKM	2
Cell Death and Survival	neuronal cell death	0.00269		-0.722		CTSD,GAPDH,GPI,HK2,ILK,LGALS1,P4HB,PLRG1,SIGMAR1	9
Cancer, Organismal Injury and Abnormalities	fibrous tissue tumor	0.00284				COL5A1,COL5A2,PRDX1,TOP2B	4
Cancer, Organismal Injury and Abnormalities	growth of tumor	0.00285	Increased	2.393		ARL6IP5,EPHA2,ERO1A,GAPDH,IDH2,ILK,LGALS1,PKM,PXN,SRSF1	10
Cancer, Gastrointestinal Disease, Hepatic System Disease, Organismal Injury and Abnormalities	hepatobiliary system cancer	0.00303				CEBPZ,COL5A1,COL5A2,CTSD,EIF1AX,EPHA2,GPI,HBS1L,HK1,HK2,HNRNPUL2,IDH2,KPNA6,MIA3,MYO1E,NUP85,P4HB,PFKL,PFKP,PGK1,PKM,PLOD1,PRDX1,RAB1A,RPL13A,SIL1,SLC4A1AP,SRI,SRSF1,THRAP3,TOP2B,TPI1	32
Cancer, Organismal Injury and Abnormalities	primary adenocarcinoma	0.00304				EPHA2,PKM,TOP2B	3
Cellular Growth and Proliferation	colony formation of leukemia cell lines	0.00307				ENO1,PKM	2
Cancer, Hematological Disease, Organismal Injury and Abnormalities	myelofibrosis with myeloid metaplasia	0.00307				IDH2,PLOD2	2
Neurological Disease	neurological deficiency	0.00307				EPHA2,GAPDH	2
Connective Tissue Disorders, Hereditary Disorder, Organismal Injury and Abnormalities, Skeletal and Muscular Disorders	Bruck syndrome 2	0.00317				PLOD2	1
Hereditary Disorder, Neurological Disease, Organismal Injury and Abnormalities, Skeletal and Muscular Disorders	Charcot-Marie-Tooth disease type 4G	0.00317				HK1	1
Connective Tissue Disorders, Developmental Disorder, Hereditary Disorder, Organismal Injury and Abnormalities, Skeletal and Muscular Disorders	Cole-Carpenter syndrome type 1	0.00317				P4HB	1
Connective Tissue Disorders, Dermatological Diseases and Conditions, Developmental Disorder, Hereditary Disorder, Metabolic Disease, Organismal Injury and Abnormalities, Skeletal and Muscular Disorders	Ehlers-Danlos syndrome type II	0.00317				COL5A1	1
Hereditary Disorder, Neurological Disease, Organismal Injury and Abnormalities, Skeletal and Muscular Disorders	Jerash type distal hereditary motor neuropathy	0.00317				SIGMAR1	1
Developmental Disorder, Hereditary Disorder, Neurological Disease, Ophthalmic Disease, Organismal Injury and Abnormalities	Marinesco-Sjögren syndrome	0.00317				SIL1	1
Nervous System Development and Function, Neurological Disease	abnormal morphology of nociceptor	0.00317				LGALS1	1
Connective Tissue Disorders, Organismal Injury and Abnormalities, Skeletal and Muscular Disorders, Tissue Morphology	abnormal morphology of thick superficial fascia	0.00317				COL5A2	1
Carbohydrate Metabolism	accumulation of fructose-1,6-diphosphate	0.00317				PKM	1
Carbohydrate Metabolism	accumulation of fructose-6-phosphate	0.00317				PKM	1
Carbohydrate Metabolism, Small Molecule Biochemistry	accumulation of glucose-6-phosphate	0.00317				PKM	1
Cancer, Cell-To-Cell Signaling and Interaction, Organismal Injury and Abnormalities	activation of fibroblast cancer cells	0.00317				LGALS1	1
Inflammatory Response, Organismal Injury and Abnormalities, Skeletal and Muscular Disorders	acute inflammation of hindpaw	0.00317				LGALS1	1
Cell-To-Cell Signaling and Interaction, Cellular Compromise, Tumor Morphology	adhesion of prostate cancer cells	0.00317				EPHA2	1
Cellular Assembly and Organization	aggregation of endoplasmic reticulum	0.00317				SIGMAR1	1
Protein Trafficking, Tissue Development	alignment of collagen fiber	0.00317				PLOD2	1
Cancer, Organismal Injury and Abnormalities	angiogenesis of adenocarcinoma	0.00317				LGALS1	1
Infectious Diseases	bacterial sepsis	0.00317				TFRC	1
Drug Metabolism, Small Molecule Biochemistry	binding of haloperidol	0.00317				SIGMAR1	1
Cellular Assembly and Organization	binding of microsomal membrane	0.00317				GAPDH	1
Amino Acid Metabolism, Small Molecule Biochemistry	biosynthesis of hydroxylysine	0.00317				PLOD1	1
Cell Morphology, Cellular Assembly and Organization	budding of mitochondria	0.00317				LGALS1	1
Cell Death and Survival	caspase-independent cell death of leukemia cell lines	0.00317				GAPDH	1
Developmental Disorder, Hereditary Disorder, Ophthalmic Disease, Organismal Injury and Abnormalities	cataract 44	0.00317				LSS	1
Cell Death and Survival, Cellular Function and Maintenance	colony survival of prostate cancer cell lines	0.00317				ILK	1
Cardiovascular Disease, Developmental Disorder	congenital outflow tract obstruction	0.00317				ILK	1
Cell Cycle, Cell-To-Cell Signaling and Interaction, Cellular Growth and Proliferation	contact growth inhibition of fibrosarcoma cell lines	0.00317				GPI	1
Cell Morphology, Hematological System Development and Function	conversion of macrophages	0.00317				LGALS1	1
Hereditary Disorder, Metabolic Disease, Neurological Disease, Organismal Injury and Abnormalities, Renal and Urological Disease	d-2-hydroxyglutaric aciduria type 2	0.00317				IDH2	1
Carbohydrate Metabolism	elimination of glyceraldehyde-3-phosphate	0.00317				GAPDH	1
Hereditary Disorder, Organismal Injury and Abnormalities, Renal and Urological Disease	focal segmental glomerulosclerosis type 6	0.00317				MYO1E	1
Cellular Assembly and Organization, Cellular Function and Maintenance	formation of cortical actin cytoskeleton	0.00317				ERP29	1
Hereditary Disorder, Ophthalmic Disease, Organismal Injury and Abnormalities	high myopia with cataract and vitreoretinal degeneration	0.00317				P3H2	1
Cardiovascular Disease, Cell Death and Survival, Connective Tissue Disorders, Developmental Disorder, Hematological Disease, Hereditary Disorder, Organismal Injury and Abnormalities	hnsha due to aldolase a deficiency	0.00317				ALDOA	1
Tissue Development	homeostasis of heart tissue	0.00317				PLRG1	1
Lipid Metabolism, Small Molecule Biochemistry	hydrolysis of 1-O-alkyl-2-acetyl-sn-glycero-3-phosphoric acid	0.00317				PAFAH1B3	1
Post-Translational Modification	hydroxylation of protein fragment	0.00317				PLOD1	1
Cancer, Organismal Injury and Abnormalities, Reproductive System Disease	hyperplasia of mammary acinus	0.00317				ILK	1
Cardiovascular Disease, Organismal Injury and Abnormalities, Skeletal and Muscular Disorders	hypertrophic obstructive cardiomyopathy	0.00317				ILK	1
Embryonic Development	immune protection of embryo	0.00317				HSPE1	1
Hereditary Disorder, Immunological Disease, Organismal Injury and Abnormalities	immunodeficiency 46	0.00317				TFRC	1
Cellular Function and Maintenance	incorporation of microvascular endothelial cells	0.00317				EPHA2	1
Cell-To-Cell Signaling and Interaction, Cellular Growth and Proliferation, Hematological System Development and Function	induction of activated T lymphocyte	0.00317				LGALS1	1
Carbohydrate Metabolism, Lipid Metabolism, Small Molecule Biochemistry	induction of phosphatidylserine	0.00317				LGALS1	1
Neurological Disease	juvenile amyotrophic lateral sclerosis type 16	0.00317				SIGMAR1	1
Developmental Disorder, Embryonic Development, Organismal Development, Tissue Morphology	lack of cortical subplate	0.00317				TOP2B	1
Free Radical Scavenging	localization of reactive oxygen species	0.00317				PRDX1	1
Drug Metabolism, Nucleic Acid Metabolism, Small Molecule Biochemistry	metabolism of lamivudine	0.00317				PGK1	1
Carbohydrate Metabolism, Lipid Metabolism, Molecular Transport, Small Molecule Biochemistry	mobilization of phosphatidylserine	0.00317				LGALS1	1
Cell Morphology	morphology of tooth cell lines	0.00317				SRSF1	1
Cellular Movement	movement of tooth cell lines	0.00317				SRSF1	1
Developmental Disorder, Hereditary Disorder, Metabolic Disease, Neurological Disease, Organismal Injury and Abnormalities	neuronal ceroid lipofuscinosis 10	0.00317				CTSD	1
Cardiovascular Disease, Cell Death and Survival, Connective Tissue Disorders, Developmental Disorder, Hematological Disease, Hereditary Disorder, Neurological Disease, Organismal Injury and Abnormalities	nonspherocytic hemolytic anemia and neurologic deficits due to glucose phosphate isomerase deficiency	0.00317				GPI	1
Cardiovascular Disease, Cell Death and Survival, Connective Tissue Disorders, Developmental Disorder, Hematological Disease, Hereditary Disorder, Metabolic Disease, Organismal Injury and Abnormalities	nonspherocytic hemolytic anemia due to hexokinase deficiency	0.00317				HK1	1
Carbohydrate Metabolism, Small Molecule Biochemistry	phosphorylation of glucose-6-phosphate	0.00317				HK2	1
Cell Morphology	polarization of bone cancer cell lines	0.00317				ILK	1
Embryonic Development	polarization of epiblast	0.00317				ILK	1
Cellular Assembly and Organization	polarization of plus end of microtubule	0.00317				ILK	1
Cell Morphology	polarization of sarcoma cell lines	0.00317				ILK	1
Developmental Disorder, Hereditary Disorder, Neurological Disease, Organismal Injury and Abnormalities	pontocerebellar hypoplasia type 1C	0.00317				EXOSC8	1
Developmental Disorder, Hereditary Disorder, Ophthalmic Disease, Organismal Injury and Abnormalities	posterior polar cataract type 1	0.00317				EPHA2	1
Cellular Function and Maintenance	progression of gastrointestinal stromal tumor cell lines	0.00317				ENO1	1
Post-Translational Modification, Protein Degradation, Protein Synthesis	proteolysis of peptide	0.00317				CTSD	1
Cell Morphology	shape of fibrosarcoma cell lines	0.00317				GPI	1
Cell Morphology, Cellular Compromise	shrinkage of fibroblasts	0.00317				CTSD	1
Cancer, Gastrointestinal Disease, Organismal Injury and Abnormalities	signet ring cell carcinoma of the stomach	0.00317				PKM	1
Cell Morphology, Cellular Assembly and Organization	size of Golgi stacks	0.00317				RAB1A	1
Cancer, Endocrine System Disorders, Gastrointestinal Disease, Organismal Injury and Abnormalities	stage 2b moderately-differentiated pancreatic cancer	0.00317				GPI	1
Cancer, Endocrine System Disorders, Gastrointestinal Disease, Organismal Injury and Abnormalities	stage 2b poorly differentiated pancreatic cancer	0.00317				GPI	1
Cellular Movement, Hematological System Development and Function, Immune Cell Trafficking, Inflammatory Response	transendothelial migration of peripheral dendritic cells	0.00317				LGALS1	1
Hereditary Disorder, Metabolic Disease, Organismal Injury and Abnormalities	triosephosphate isomerase deficiency	0.00317				TPI1	1
Cellular Assembly and Organization	uptake of mitochondria	0.00317				GAPDH	1
Developmental Disorder, Hematological Disease, Hereditary Disorder, Metabolic Disease, Organismal Injury and Abnormalities	variant phosphoglycerate kinase deficiency	0.00317				PGK1	1
Infectious Diseases	viral entry by Machupo virus	0.00317				TFRC	1
Infectious Diseases	viral entry by mouse mammary tumor virus	0.00317				TFRC	1
Cell Death and Survival	cell death of lung cancer cell lines	0.00324		-1.072		EPHA2,GPI,HK1,PKM,SRSF1	5
Cancer, Organismal Injury and Abnormalities	adenoma	0.0033				ALDOC,COL5A1,LGALS1,PKM,PRDX1,RRAS,SRSF1,TOP2B	8
Cell Death and Survival	apoptosis of tumor cell lines	0.00331		-0.684		CTSD,ENO1,EPHA2,GAPDH,HK2,ILK,LGALS1,P4HB,PKM,PRDX1,SRI,SRSF1,TFRC	13
Neurological Disease	Movement Disorders	0.00331				ARL6IP5,CTSD,GAPDH,GPI,P4HA1,PGK1,PKM,PLOD2,RPL13A,SIGMAR1,SIL1,TPI1	12
Carbohydrate Metabolism, Small Molecule Biochemistry	metabolism of D-glucose	0.00343				HK2,PKM,TPI1	3
Cell Morphology, Organ Morphology, Organismal Development, Organismal Injury and Abnormalities, Renal and Urological Disease, Renal and Urological System Development and Function	effacement of pedicels	0.00355				ILK,MYO1E	2
Cancer, Organismal Injury and Abnormalities	breast or colorectal cancer	0.00358				ALDOA,ALDOC,CEBPZ,COL5A1,COL5A2,CTSD,ENO1,EPHA2,GPI,HBS1L,HIST1H4L,HNRNPUL2,HSPE1,IDH2,ILK,LGALS1,MIA3,MYO1E,P4HA1,P4HB,PFKL,PFKP,PGK1,PKM,PLOD1,PLOD2,PLRG1,PRDX1,PXN,RPL10L,SIGMAR1,SIL1,SLC4A1AP,SRI,TFRC,THRAP3,TOP2B,TPI1	38
Cell Death and Survival	cytolysis	0.0037				ALDOA,GPI,HK1,LGALS1,PRDX1	5
Cancer, Hematological Disease, Immunological Disease, Organismal Injury and Abnormalities	relapsed acute leukemia	0.00374				EPHA2,IDH2,TOP2B	3
Infectious Diseases	activation of RNA virus	0.00381				LGALS1,SRSF1	2
Developmental Disorder, Hereditary Disorder, Ophthalmic Disease, Organismal Injury and Abnormalities	familial congenital cataract	0.00381				EPHA2,LSS	2
Cellular Movement	haptotaxis of cells	0.00381				ILK,PXN	2
Infectious Diseases, Organismal Injury and Abnormalities	infection of embryonic cell lines	0.00385	Increased	2.223	bias	COL5A1,PFKL,PLOD2,SNRPC,TFRC	5
Infectious Diseases	infection of epithelial cell lines	0.00385	Increased	2.223	bias	COL5A1,PFKL,PLOD2,SNRPC,TFRC	5
Cell Cycle	arrest in G1 phase of tumor cell lines	0.00389				ILK,LGALS1,PKM,TFRC	4
Protein Synthesis	polymerization of protein	0.00405				ALDOC,HIST1H4L,ILK,PFKL,PFKP,TYSND1	6
Infectious Diseases	HIV infection	0.00406	Increased	2.626	bias	COL5A1,GPI,NUP85,PFKL,PLOD2,SIGMAR1,SNRPC,TFRC,TOP2B	9
Cardiovascular Disease, Organismal Injury and Abnormalities, Skeletal and Muscular Disorders	idiopathic dilated cardiomyopathy	0.00407				PGK1,TPI1	2
Cancer, Gastrointestinal Disease, Hepatic System Disease, Organismal Injury and Abnormalities	cholangiocarcinoma	0.00442				PGK1,PKM,RPL13A	3
Dermatological Diseases and Conditions, Immunological Disease, Inflammatory Disease, Organismal Injury and Abnormalities	lichen planus	0.00442				ENO1,ILK,LAP3	3
Infectious Diseases	infection of kidney cell lines	0.00443	Increased	2.217	bias	COL5A1,PFKL,PLOD2,SNRPC,TFRC	5
Cancer, Gastrointestinal Disease, Organismal Injury and Abnormalities	Gastrointestinal Tract Cancer and Tumors	0.00445				ALDOA,CEBPZ,COL5A1,COL5A2,CTSD,EIF1AX,ENO1,EPHA2,GPI,HBS1L,HIST1H4L,HK1,HK2,HNRNPUL2,HSPE1,IDH2,IKBIP,ILK,KPNA6,LAP3,LGALS1,LSS,MIA3,MYO1E,P4HA1,P4HA2,P4HB,PAFAH1B3,PFKL,PFKP,PGK1,PKM,PLOD1,PLOD2,PLRG1,PRDX1,PXN,RCN3,RPL10L,RPL13A,SEC61A1,SIGMAR1,SIL1,SLC4A1AP,SRI,TFRC,THRAP3,TOP2B,TPI1	49
Cancer, Organismal Injury and Abnormalities	poorly differentiated malignant tumor	0.00491				GPI,TOP2B	2
Free Radical Scavenging, Small Molecule Biochemistry	biosynthesis of hydrogen peroxide	0.00504				ERO1A,PRDX1,TFRC	3
Cancer, Hematological Disease, Immunological Disease, Organismal Injury and Abnormalities	precursor B-cell acute lymphoblastic leukemia	0.00504				EPHA2,IDH2,TOP2B	3
Infectious Diseases	Viral Infection	0.00511	Increased	2.095	bias	COL5A1,EPHA2,GAPDH,GPI,LGALS1,NUP85,PFKL,PLOD2,PRDX1,RPL13A,SIGMAR1,SNRPC,SRSF1,TFRC,TOP2B	15
Infectious Diseases	infection by RNA virus	0.00511	Increased	2.25	bias	COL5A1,EPHA2,GPI,NUP85,PFKL,PLOD2,SIGMAR1,SNRPC,TFRC,TOP2B	10
Cancer, Hematological Disease, Immunological Disease, Organismal Injury and Abnormalities	blast crisis phase chronic myeloid leukemia	0.00521				EPHA2,IDH2	2
Cellular Development, Cellular Growth and Proliferation	cell proliferation of adenocarcinoma cell lines	0.00521				ILK,PKM	2
Cellular Compromise	retraction of cells	0.00521				CTSD,EPHA2	2
Cardiovascular System Development and Function, Cell Morphology, Organ Morphology, Skeletal and Muscular System Development and Function	contraction of cardiomyocytes	0.00551				RAB1A,SRSF1	2
Carbohydrate Metabolism, Cellular Function and Maintenance	glycolysis of tumor cell lines	0.00551				HK2,PKM	2
Cancer, Organismal Injury and Abnormalities	cancer of secretory structure	0.00556				ALDOA,COL5A1,CTSD,EIF1AX,ENO1,EPHA2,GAPDH,GPI,HBS1L,ILK,LGALS1,LSS,MIA3,MYO1E,PFKP,PGK1,PKM,PLOD2,PLRG1,RAB1A,SIGMAR1,SRI,THRAP3,TOP2B	24
Cell Death and Survival, Organismal Injury and Abnormalities	cell death of epithelial cell lines	0.00562		-0.46	bias	GAPDH,HK1,HK2,RRAS,TFRC	5
Nervous System Development and Function, Neurological Disease, Organ Morphology, Organismal Development, Organismal Injury and Abnormalities	abnormal morphology of subventricular zone	0.00582				LGALS1,TOP2B	2
Cell Death and Survival, Cellular Function and Maintenance	colony survival of tumor cell lines	0.00582				HK2,ILK	2
Cellular Development, Cellular Growth and Proliferation	cell proliferation of tumor cell lines	0.0059		1.49		ALDOA,CTSD,EPHA2,GAPDH,HK1,HK2,IDH2,ILK,LGALS1,PFKP,PKM,PLOD2,PXN,SRSF1,TFRC	15
Cell Morphology	morphology of cells	0.00603				COL5A1,COL5A2,CTSD,EPHA2,GAPDH,GPI,HK2,ILK,LGALS1,MYO1E,PAFAH1B3,PLOD1,PRDX1,PXN,RAB1A,SRSF1,TFRC,TYSND1	18
Cellular Movement	cell movement of sarcoma cell lines	0.00613				GPI,ILK,PXN	3
RNA Post-Transcriptional Modification	processing of RNA	0.00623				PLRG1,RPL7,SNRPC,SRSF1,THRAP3	5
Infectious Diseases, Inflammatory Disease, Ophthalmic Disease, Organismal Injury and Abnormalities	Corynebacterium propinquum conjunctivitis	0.00633				TOP2B	1
Connective Tissue Disorders, Dermatological Diseases and Conditions, Developmental Disorder, Hereditary Disorder, Metabolic Disease, Organismal Injury and Abnormalities, Skeletal and Muscular Disorders	Ehlers-Danlos syndrome type VI	0.00633				PLOD1	1
Infectious Diseases, Inflammatory Disease, Ophthalmic Disease, Organismal Injury and Abnormalities	Haemophilus influenzae conjunctivitis	0.00633				TOP2B	1
Infectious Diseases, Inflammatory Response, Organismal Injury and Abnormalities, Respiratory Disease	Haemophilus influenzae pneumonia	0.00633				TOP2B	1
Cardiovascular Disease, Connective Tissue Disorders, Developmental Disorder, Organismal Injury and Abnormalities, Skeletal and Muscular Disorders	Maffucci syndrome	0.00633				IDH2	1
Infectious Diseases, Inflammatory Disease, Ophthalmic Disease, Organismal Injury and Abnormalities	Staphylococcus aureus conjunctivitis	0.00633				TOP2B	1
Infectious Diseases, Inflammatory Disease, Ophthalmic Disease, Organismal Injury and Abnormalities	Staphylococcus epidermidis conjunctivitis	0.00633				TOP2B	1
Infectious Diseases, Inflammatory Disease, Ophthalmic Disease, Organismal Injury and Abnormalities	Streptococcus mitis conjunctivitis	0.00633				TOP2B	1
Infectious Diseases, Inflammatory Disease, Ophthalmic Disease, Organismal Injury and Abnormalities	Streptococcus pneumoniae conjunctivitis	0.00633				TOP2B	1
Cancer, Organismal Injury and Abnormalities, Reproductive System Disease	advanced stage hormone refractory prostate cancer	0.00633				TOP2B	1
Cellular Assembly and Organization	aggregation of chromaffin vesicles	0.00633				SRI	1
Cancer, Organismal Injury and Abnormalities	angiogenesis of benign tumor	0.00633				LGALS1	1
Cell Death and Survival	apoptosis of T lymphoblasts	0.00633				LGALS1	1
Cell Morphology, Cell-To-Cell Signaling and Interaction, Cellular Assembly and Organization	area of focal adhesions	0.00633				EPHA2	1
Cell Cycle	arrest in G2/M phase transition of T lymphocytes	0.00633				LGALS1	1
Cancer, Cell Cycle, Organismal Injury and Abnormalities	arrest in S phase of cancer cells	0.00633				LGALS1	1
Cell Cycle, Digestive System Development and Function	cell cycle progression of intestinal cell lines	0.00633				ILK	1
Cancer, Cell Death and Survival, Organismal Injury and Abnormalities, Tumor Morphology	cell death of primary effusion lymphoma cells	0.00633				LGALS1	1
Carbohydrate Metabolism	decarboxylation of isocitric acid	0.00633				IDH2	1
Cell Death and Survival, Cellular Compromise, Neurological Disease, Tissue Morphology	degeneration of myelin figure	0.00633				RAB1A	1
Cell Death and Survival	delay in initiation of apoptosis of B-lymphocyte derived cell lines	0.00633				PXN	1
Cellular Development, Connective Tissue Development and Function, Hematological System Development and Function, Hematopoiesis, Tissue Development	differentiation of reticulocytes	0.00633				TFRC	1
Cellular Assembly and Organization, Cellular Compromise	disruption of centromeres	0.00633				TOP2B	1
Tissue Morphology	disruption of epithelial barrier	0.00633				TFRC	1
Cardiovascular Disease, Organismal Injury and Abnormalities, Skeletal and Muscular Disorders	doxorubicin induced cardiomyopathy	0.00633				TOP2B	1
Cellular Compromise, Cellular Function and Maintenance, Organismal Injury and Abnormalities	endoplasmic reticulum stress response of Purkinje cells	0.00633				SIL1	1
Cellular Compromise, Cellular Function and Maintenance	endoplasmic reticulum stress response of pancreatic cancer cell lines	0.00633				ERO1A	1
Cancer, Hematological Disease, Immunological Disease, Organismal Injury and Abnormalities	favorable-risk normal karyotype acute myeloid leukemia	0.00633				IDH2	1
Embryonic Development, Organismal Development, Tissue Development	formation of axial mesoderm	0.00633				EPHA2	1
Cell-To-Cell Signaling and Interaction	fusion of endothelial cells	0.00633				LGALS1	1
Infectious Diseases	gonorrhea	0.00633				TOP2B	1
Organismal Functions	healing of bladder cancer cell lines	0.00633				PXN	1
Cellular Assembly and Organization	induction of phospholipid vesicles	0.00633				GAPDH	1
Cellular Function and Maintenance	internalization of Streptococcus pyogenes serotype M49	0.00633				ILK	1
Infectious Diseases	internalization of human herpesvirus 8	0.00633				EPHA2	1
Cancer, Dermatological Diseases and Conditions, Organismal Injury and Abnormalities, Tumor Morphology	invasion of skin tumor	0.00633				EPHA2	1
Post-Translational Modification	isomerization of protein	0.00633				P4HB	1
Cellular Movement, Embryonic Development	locomotion of embryonic cell lines	0.00633				SRSF1	1
Cellular Movement, Hair and Skin Development and Function	locomotion of epithelial cell lines	0.00633				SRSF1	1
Cellular Movement, Renal and Urological System Development and Function	locomotion of kidney cell lines	0.00633				SRSF1	1
Carbohydrate Metabolism, Small Molecule Biochemistry	metabolism of glyceraldehyde-3-phosphate	0.00633				TPI1	1
Inflammatory Response, Organismal Injury and Abnormalities, Respiratory Disease	mild to moderate stage community acquired pneumonia	0.00633				TOP2B	1
Cancer, Organismal Injury and Abnormalities, Renal and Urological Disease	nonmuscle invasive bladder cancer	0.00633				TOP2B	1
Cell Morphology, Cellular Function and Maintenance, Renal and Urological System Development and Function	permeability of kidney cell lines	0.00633				EPHA2	1
Cell Morphology	plasticity of breast cancer cell lines	0.00633				PXN	1
Cell Morphology	polarization of keratinocytes	0.00633				ILK	1
Carbohydrate Metabolism	production of glyceraldehyde-3-phosphate	0.00633				GAPDH	1
Inflammatory Disease, Neurological Disease, Skeletal and Muscular Disorders	progressive relapsing multiple sclerosis	0.00633				TOP2B	1
Organ Morphology, Renal and Urological System Development and Function, Tissue Morphology	quantity of podocyte slit diaphragm	0.00633				ILK	1
Cancer, Organismal Injury and Abnormalities, Renal and Urological Disease	refractory bladder carcinoma in situ	0.00633				TOP2B	1
Cancer, Endocrine System Disorders, Organismal Injury and Abnormalities, Reproductive System Disease	refractory testicular tumor	0.00633				TOP2B	1
Cellular Function and Maintenance	respiration of carcinoma cell lines	0.00633				PKM	1
Carbohydrate Metabolism	response of lipopolysaccharide	0.00633				ILK	1
Molecular Transport	sequestration of iron ion	0.00633				SRI	1
Cell Morphology	size of lung cancer cell lines	0.00633				ILK	1
Cellular Assembly and Organization	transport of nucleus	0.00633				GPI	1
Tissue Development	development of epithelial tissue	0.00642		1.964	bias	EPHA2,LGALS1,MYO1E,PKM,PXN,RRAS,THRAP3	7
Cancer, Neurological Disease, Organismal Injury and Abnormalities	ependymoma	0.00647				HK2,TOP2B	2
Cancer, Gastrointestinal Disease, Organismal Injury and Abnormalities	gastrointestinal tract cancer	0.00649				ALDOA,CEBPZ,COL5A1,COL5A2,CTSD,ENO1,EPHA2,GPI,HBS1L,HIST1H4L,HK1,HK2,HNRNPUL2,HSPE1,IDH2,IKBIP,ILK,KPNA6,LAP3,LGALS1,LSS,MIA3,MYO1E,P4HA1,P4HA2,P4HB,PAFAH1B3,PFKL,PFKP,PGK1,PKM,PLOD1,PLOD2,PLRG1,PRDX1,PXN,RCN3,RPL10L,RPL13A,SEC61A1,SIGMAR1,SIL1,SLC4A1AP,SRI,TFRC,THRAP3,TOP2B,TPI1	48
Cell-To-Cell Signaling and Interaction	adhesion of tumor cell lines	0.00652		1.067	bias	EPHA2,ERP29,ILK,PKM,PXN	5
Cell Death and Survival	apoptosis of breast cancer cell lines	0.00659		-0.492		EPHA2,HK2,ILK,PKM,TFRC	5
Connective Tissue Disorders, Immunological Disease, Inflammatory Disease, Inflammatory Response, Organismal Injury and Abnormalities, Skeletal and Muscular Disorders	rheumatoid arthritis	0.00677				ALDOA,ENO1,LAP3,LGALS1,PGK1,PRDX1,PXN,SIL1,TFRC	9
Cancer, Organismal Injury and Abnormalities, Reproductive System Disease	Peyronie disease	0.00681				COL5A1,COL5A2	2
Connective Tissue Disorders, Organismal Injury and Abnormalities	advanced Dupuytren contracture	0.00681				COL5A1,COL5A2	2
Cellular Assembly and Organization	formation of autophagic vacuoles	0.00681				CTSD,RAB1A	2
Carbohydrate Metabolism	phosphorylation of carbohydrate	0.00681				HK1,HK2	2
Ophthalmic Disease, Organismal Injury and Abnormalities	cataract disease	0.00688				EPHA2,LSS,P3H2	3
Cell Death and Survival	cell death of leukocyte cell lines	0.00702				HK1,LGALS1,PXN,RRAS	4
Cardiovascular System Development and Function	development of vasculature	0.00703		1.704	bias	COL5A1,EPHA2,ILK,LGALS1,MYO1E,PGK1,PKM,PLOD1,PXN,RRAS,THRAP3	11
Cancer, Organismal Injury and Abnormalities, Reproductive System Disease	primary breast carcinoma	0.00715				EPHA2,TOP2B	2
Cancer, Hematological Disease, Immunological Disease, Organismal Injury and Abnormalities	refractory acute myeloid leukemia	0.00715				IDH2,TOP2B	2
Cellular Growth and Proliferation	colony formation of tumor cell lines	0.00719		-0.603		CTSD,ENO1,EPHA2,ILK,PKM	5
Cancer, Organismal Injury and Abnormalities	fibromatosis	0.00719				COL5A1,COL5A2,TOP2B	3
Cellular Movement, Connective Tissue Development and Function	cell movement of fibroblast cell lines	0.00732				EPHA2,GPI,ILK,PXN	4
Cellular Development, Cellular Growth and Proliferation	cell proliferation of hepatoma cell lines	0.00743		-0.569		CTSD,ILK,LGALS1,PKM	4
Cancer, Hematological Disease, Immunological Disease, Organismal Injury and Abnormalities	Philadelphia positive T-cell precursor acute lymphoblastic leukemia	0.0075				EPHA2,TOP2B	2
Cellular Development, Cellular Growth and Proliferation	cell proliferation of carcinoma cell lines	0.00757		0.755		GAPDH,HK1,HK2,IDH2,ILK,PKM	6
Cell Death and Survival, Organismal Injury and Abnormalities, Renal and Urological Disease	cell death of kidney cell lines	0.00759		-0.848	bias	GAPDH,HK1,HK2,ILK,TFRC	5
Cell Death and Survival	anoikis	0.00785				EPHA2,ILK,RRAS	3
Cancer, Hematological Disease, Organismal Injury and Abnormalities	refractory malignant lymphoid neoplasm	0.00785				EPHA2,IDH2,TOP2B	3
Cancer, Hematological Disease, Immunological Disease, Organismal Injury and Abnormalities	Philadelphia positive B-cell precursor acute lymphoblastic leukemia	0.00786				EPHA2,TOP2B	2
Developmental Disorder, Hereditary Disorder, Organismal Injury and Abnormalities, Skeletal and Muscular Disorders	Duchenne muscular dystrophy	0.00819				COL5A1,COL5A2,PLOD2	3
Cell-To-Cell Signaling and Interaction, Cellular Compromise, Tumor Morphology	adhesion of cancer cells	0.00823				EPHA2,SIGMAR1	2
Cancer, Organismal Injury and Abnormalities, Reproductive System Disease	primary invasive breast cancer	0.00823				EPHA2,TOP2B	2
Cellular Development, Cellular Growth and Proliferation, Connective Tissue Development and Function	proliferation of fibroblast cell lines	0.00825	Increased	2.4	bias	ALDOA,CTSD,ERO1A,PKM,SRSF1,TFRC	6
Cancer, Cell-To-Cell Signaling and Interaction, Inflammatory Response	cytotoxic reaction of tumor cell lines	0.0086				CTSD,GAPDH	2
Cell Death and Survival	cell death of fibroblast cell lines	0.00867		0.895		CTSD,ENO1,GPI,ILK,P4HB,PLRG1	6
Neurological Disease	progressive motor neuropathy	0.00885				ARL6IP5,PFKP,PGK1,RPL13A,SIGMAR1,TFRC,TOP2B	7
Cancer, Hematological Disease, Immunological Disease, Organismal Injury and Abnormalities	adult acute myeloid leukemia	0.00898				IDH2,TOP2B	2
Cell Cycle	arrest in G1 phase of colorectal cancer cell lines	0.00898				LGALS1,PKM	2
Cancer, Hematological Disease, Immunological Disease, Organismal Injury and Abnormalities	classic Hodgkin disease	0.00898				LGALS1,TOP2B	2
Cancer, Organismal Injury and Abnormalities	advanced malignant tumor	0.009	Increased	2.173		EPHA2,GPI,IDH2,ILK,LGALS1,PLOD2,PXN,RPL7,RRAS,TOP2B	10
Developmental Disorder	dysplasia	0.00923				COL5A1,COL5A2,IDH2,PLOD1,TOP2B	5
Cancer, Organismal Injury and Abnormalities	angiogenesis of tumor	0.00926				EPHA2,LGALS1,PKM	3
Cancer, Organismal Injury and Abnormalities	adenocarcinoma	0.00929				ALDOA,ALDOC,CEBPZ,COL5A1,COL5A2,CTSD,EIF1AX,ENO1,EPHA2,GAPDH,GPI,HBS1L,HIST1H4L,HK1,HK2,HNRNPUL2,HSPE1,IDH2,IKBIP,ILK,KPNA6,LAP3,LGALS1,LSS,MIA3,MYO1E,P4HA2,P4HB,PAFAH1B3,PFKL,PFKP,PGAM4,PGK1,PKM,PLOD1,PLOD2,PLRG1,PRDX1,PXN,RAB1A,RCN3,RPL10L,RPL13A,RRAS,SEC61A1,SIL1,SLC4A1AP,SRI,TFRC,THRAP3,TOP2B,TPI1	52
Cancer, Neurological Disease, Organismal Injury and Abnormalities	anaplastic glioma	0.00937				IDH2,TOP2B	2
Cancer, Organismal Injury and Abnormalities, Reproductive System Disease	cervical adenocarcinoma	0.00937				PKM,TOP2B	2
Cancer, Hematological Disease, Immunological Disease, Organismal Injury and Abnormalities	core binding factor acute myeloid leukemia	0.00937				EPHA2,TOP2B	2
Infectious Diseases	infection by Hepatitis C virus	0.00937				EPHA2,TFRC	2
Cellular Movement	invasion of pancreatic cancer cell lines	0.00937				CTSD,EPHA2	2
Cellular Movement	migration of epithelial cells	0.00945				ALDOA,ILK,RRAS	3
Cancer, Cardiovascular Disease, Organismal Injury and Abnormalities	advanced AIDS related Kaposi sarcoma	0.00948				TOP2B	1
Cancer, Organismal Injury and Abnormalities, Skeletal and Muscular Disorders	advanced leiomyosarcoma	0.00948				TOP2B	1
Cancer, Endocrine System Disorders, Gastrointestinal Disease, Organismal Injury and Abnormalities	angiogenesis of pancreatic carcinoma	0.00948				LGALS1	1
Cell Death and Survival	apoptosis of Th17 cells	0.00948				LGALS1	1
Cell Cycle	arrest in mitosis of breast cancer cell lines	0.00948				ILK	1
Cellular Assembly and Organization	binding of mitochondria	0.00948				HK2	1
Cell Morphology	cell rounding of prostate cancer cell lines	0.00948				EPHA2	1
Cellular Function and Maintenance, Reproductive System Development and Function	cell saturation density of breast cell lines	0.00948				PXN	1
Cellular Function and Maintenance, Hair and Skin Development and Function	cell saturation density of epithelial cell lines	0.00948				PXN	1
Cell Death and Survival, Nervous System Development and Function	cell survival of hippocampal neurons	0.00948				SIGMAR1	1
Cell-To-Cell Signaling and Interaction	cell-cell contact of breast cancer cell lines	0.00948				ERP29	1
Cancer, Hematological Disease, Organismal Injury and Abnormalities	chronic phase myelofibrosis with myeloid metaplasia	0.00948				IDH2	1
Cell Death and Survival, Cellular Function and Maintenance	colony survival of breast cancer cell lines	0.00948				ILK	1
Carbohydrate Metabolism	conversion of isocitric acid	0.00948				IDH2	1
Cell Death and Survival	cytolysis of brain cancer cell lines	0.00948				LGALS1	1
Cancer, Cell-To-Cell Signaling and Interaction, Hematological Disease, Inflammatory Response	cytotoxic reaction of leukemia cell lines	0.00948				CTSD	1
Cancer, Endocrine System Disorders, Organismal Injury and Abnormalities, Reproductive System Disease	development of ovarian tumor	0.00948				EPHA2	1
Cell Cycle, Cell-To-Cell Signaling and Interaction, Hematological System Development and Function, Inflammatory Response	effector phase of helper T lymphocytes	0.00948				LGALS1	1
Connective Tissue Disorders, Developmental Disorder, Hereditary Disorder, Inflammatory Disease, Inflammatory Response, Metabolic Disease, Organismal Injury and Abnormalities, Renal and Urological Disease, Skeletal and Muscular Disorders	familial juvenile gout	0.00948				SEC61A1	1
Cell Morphology, Cellular Assembly and Organization, Cellular Function and Maintenance	formation of retraction fibers	0.00948				EPHA2	1
Cellular Development, Cellular Growth and Proliferation, Embryonic Development, Organismal Development, Renal and Urological System Development and Function, Tissue Development	growth of ureteric bud cells	0.00948				RRAS	1
Carbohydrate Metabolism, Small Molecule Biochemistry	hydrolysis of proteoglycan	0.00948				CTSD	1
Cell-To-Cell Signaling and Interaction, Reproductive System Development and Function	hyperactivation of sperm	0.00948				LGALS1	1
Hematological Disease	hypochromia	0.00948				TFRC	1
Cell Death and Survival	killing of thymocytes	0.00948				LGALS1	1
Cancer, Organismal Injury and Abnormalities	locally advanced soft tissue sarcoma	0.00948				TOP2B	1
Cancer, Neurological Disease, Organismal Injury and Abnormalities	myxopapillary ependymoma	0.00948				HK2	1
Cellular Development, Cellular Growth and Proliferation, Connective Tissue Development and Function, Tissue Development	outgrowth of fibroblasts	0.00948				CTSD	1
Carbohydrate Metabolism, Nucleic Acid Metabolism, Small Molecule Biochemistry	pentose shunt of glucose-6-phosphate	0.00948				PGLS	1
Cancer, Gastrointestinal Disease, Organismal Injury and Abnormalities	primary gastric adenocarcinoma	0.00948				PKM	1
Carbohydrate Metabolism, Energy Production	production of pyruvic acid	0.00948				PKM	1
Carbohydrate Metabolism, Lipid Metabolism, Molecular Transport, Small Molecule Biochemistry	redistribution of phosphatidylserine	0.00948				LGALS1	1
Cellular Function and Maintenance	regulation of cancer stem cells	0.00948				SRI	1
Cellular Function and Maintenance	regulation of vascular smooth muscle cells	0.00948				LGALS1	1
Cancer, Connective Tissue Disorders, Organismal Injury and Abnormalities, Skeletal and Muscular Disorders	relapsed bone sarcoma	0.00948				TOP2B	1
Cell Cycle	replication of Listeria monocytogenes	0.00948				CTSD	1
Cell Morphology	size of carcinoma cell lines	0.00948				ILK	1
Cancer, Endocrine System Disorders, Organismal Injury and Abnormalities, Respiratory Disease	small cell bronchogenic carcinoma	0.00948				TOP2B	1
Cancer, Organismal Injury and Abnormalities, Reproductive System Disease	squamous cell cervical cancer	0.00948				PKM	1
Cancer, Organismal Injury and Abnormalities	stage 4 adult soft tissue sarcoma	0.00948				TOP2B	1
Cancer, Organismal Injury and Abnormalities	stage 4 intra-abdominal soft tissue sarcoma	0.00948				TOP2B	1
Cancer, Organismal Injury and Abnormalities	stage 4 retroperitoneal sarcoma	0.00948				TOP2B	1
Cellular Assembly and Organization	structural integrity of nucleosomes	0.00948				CEBPZ	1
Cellular Movement, Hematological System Development and Function, Immune Cell Trafficking	transendothelial migration of granulocytes	0.00948				LGALS1	1
Cancer, Organismal Injury and Abnormalities	unresectable intra-abdominal soft tissue sarcoma	0.00948				TOP2B	1
Cancer, Organismal Injury and Abnormalities	unresectable retroperitoneal sarcoma	0.00948				TOP2B	1
RNA Post-Transcriptional Modification	alternative splicing of mRNA	0.00977				SRSF1,THRAP3	2
Post-Translational Modification, Protein Synthesis	heterotetramerization of protein	0.00977				ALDOC,HIST1H4L	2
Connective Tissue Disorders, Inflammatory Disease, Organismal Injury and Abnormalities, Respiratory Disease, Skeletal and Muscular Disorders	sinusitis	0.00977				SIGMAR1,TOP2B	2
Cellular Development	epithelial-mesenchymal transition of tumor cell lines	0.00982				GPI,IDH2,ILK	3
Hereditary Disorder, Organismal Injury and Abnormalities, Skeletal and Muscular Disorders	hereditary myopathy	0.00987				COL5A1,COL5A2,HK1,ILK,PLOD2,SIGMAR1	6
Cell Death and Survival	cell death of B-lymphocyte derived cell lines	0.01				HK1,PXN,RRAS	3
Organismal Development	development of multicellular organism	0.01				EPHA2,GAPDH,TPI1	3
Cancer, Organismal Injury and Abnormalities	chondrosarcoma	0.0102				IDH2,TOP2B	2
Endocrine System Disorders, Gastrointestinal Disease, Metabolic Disease, Organismal Injury and Abnormalities, Skeletal and Muscular Disorders	diabetic foot ulcer disorder	0.0102				COL5A1,COL5A2	2
Cancer, Organismal Injury and Abnormalities	metastatic soft tissue tumor	0.0106				EPHA2,TOP2B	2
Cancer, Organismal Injury and Abnormalities	benign neoplasia	0.0106				ALDOA,ALDOC,COL5A1,COL5A2,LGALS1,PKM,PRDX1,RRAS,SRSF1,TOP2B	10
Cancer, Hematological Disease, Immunological Disease, Organismal Injury and Abnormalities	adult leukemia	0.011				EPHA2,IDH2,TOP2B	3
Gene Expression	transactivation	0.0112		1.76	bias	GAPDH,ILK,LGALS1,PKM,PRDX1,PXN,SNRPC	7
Cellular Movement, Hair and Skin Development and Function	cell movement of epithelial cell lines	0.0112				EPHA2,PXN,SRSF1	3
Cancer	cell transformation	0.0113		1.584	bias	EPHA2,GPI,ILK,LGALS1,PRDX1,SRSF1	6
Hereditary Disorder, Neurological Disease, Organismal Injury and Abnormalities, Psychological Disorders, Skeletal and Muscular Disorders	Huntington's Disease	0.0114				GAPDH,GPI,P4HA1,PGK1,PKM,PLOD2,TPI1	7
Molecular Transport	transport of molecule	0.0115		0.14	bias	ARL6IP5,ERP29,HK1,HK2,ILK,KPNA6,LGALS1,LSS,MIA3,P4HB,PKM,RAB1A,SRI,TFRC	14
Cancer, Organismal Injury and Abnormalities, Reproductive System Disease	prostate cancer	0.0115				HBS1L,ILK,LGALS1,MIA3,MYO1E,PGK1,PKM,RAB1A,SIGMAR1,THRAP3,TOP2B	11
Cardiovascular Disease, Organismal Injury and Abnormalities, Skeletal and Muscular Disorders	dilated cardiomyopathy	0.0115				ILK,PGK1,TOP2B,TPI1	4
Cell Death and Survival, Neurological Disease, Organismal Injury and Abnormalities	cell death of cerebral cortex cells	0.0119		-0.771		CTSD,GAPDH,HK2,P4HB	4
Cancer, Hematological Disease, Immunological Disease, Organismal Injury and Abnormalities	refractory acute lymphocytic leukemia	0.0119				EPHA2,TOP2B	2
Cancer, Gastrointestinal Disease, Organismal Injury and Abnormalities	colorectal cancer	0.0119				ALDOA,CEBPZ,COL5A1,COL5A2,ENO1,EPHA2,HBS1L,HIST1H4L,HNRNPUL2,HSPE1,IDH2,ILK,MIA3,MYO1E,P4HA1,P4HB,PFKL,PFKP,PGK1,PKM,PLOD1,PLOD2,PLRG1,PRDX1,PXN,RPL10L,SIGMAR1,SLC4A1AP,SRI,TFRC,THRAP3,TOP2B,TPI1	33
Cell Death and Survival	apoptosis of melanoma cell lines	0.0121				P4HB,PKM,PRDX1	3
Cell Death and Survival	cell viability of ovarian cancer cell lines	0.0123				ILK,PKM	2
Cell Death and Survival, Organismal Injury and Abnormalities	necrosis of epithelial tissue	0.0125		0.651		EPHA2,GAPDH,HK1,HK2,LGALS1,RRAS,TFRC	7
Cancer, Endocrine System Disorders, Organismal Injury and Abnormalities, Reproductive System Disease	BRCA1 mutation negative epithelial ovarian cancer	0.0126				TOP2B	1
Cancer, Endocrine System Disorders, Organismal Injury and Abnormalities, Reproductive System Disease	BRCA1 mutation negative ovarian cancer	0.0126				TOP2B	1
Cancer, Organismal Injury and Abnormalities	BRCA1 mutation negative peritoneal cancer	0.0126				TOP2B	1
Cancer, Endocrine System Disorders, Organismal Injury and Abnormalities, Reproductive System Disease	BRCA2 mutation negative epithelial ovarian cancer	0.0126				TOP2B	1
Cancer, Endocrine System Disorders, Organismal Injury and Abnormalities, Reproductive System Disease	BRCA2 mutation negative ovarian cancer	0.0126				TOP2B	1
Cancer, Organismal Injury and Abnormalities	BRCA2 mutation negative peritoneal cancer	0.0126				TOP2B	1
DNA Replication, Recombination, and Repair	DNA damage response of fibroblasts	0.0126				PLRG1	1
Gastrointestinal Disease	abnormal absorption of mineral in intestine	0.0126				TFRC	1
Developmental Disorder, Embryonic Development, Organismal Development, Tissue Morphology	abnormal morphology of disorganized cortical plate	0.0126				TOP2B	1
Cancer, Hematological Disease, Immunological Disease, Organismal Injury and Abnormalities	acute myeloid leukemia with cuplike nuclei	0.0126				IDH2	1
Cancer, Organismal Injury and Abnormalities	advanced platinum-sensitive BRCA1 mutation positive peritoneal cancer	0.0126				TOP2B	1
Cancer, Organismal Injury and Abnormalities	advanced primary peritoneal cancer	0.0126				TOP2B	1
Cancer, Organismal Injury and Abnormalities	advanced recurrent peritoneal cancer	0.0126				TOP2B	1
Cellular Assembly and Organization, DNA Replication, Recombination, and Repair	alignment of sister chromatids	0.0126				TOP2B	1
Cell Death and Survival, Neurological Disease, Organismal Injury and Abnormalities	apoptosis of CA1 neuron	0.0126				P4HB	1
Cell Death and Survival, Neurological Disease, Organismal Injury and Abnormalities	apoptosis of Purkinje cells	0.0126				GAPDH	1
Cell Cycle	arrest in S phase of T lymphocytes	0.0126				LGALS1	1
Nucleic Acid Metabolism, Small Molecule Biochemistry	biosynthesis of NADP	0.0126				IDH2	1
Cell Morphology, Cellular Movement	cell spreading of macrophage cancer cell lines	0.0126				PXN	1
RNA Post-Transcriptional Modification	cleavage of tRNA	0.0126				EXOSC8	1
Cell Death and Survival, Cellular Function and Maintenance	colony survival of carcinoma cell lines	0.0126				HK2	1
Cancer, Cell-To-Cell Signaling and Interaction, Inflammatory Response	cytotoxic reaction of neuroblastoma cell lines	0.0126				GAPDH	1
Cellular Compromise, Organismal Injury and Abnormalities, Skeletal and Muscular Disorders, Tissue Morphology	degeneration of smooth muscle cells	0.0126				PLOD1	1
Cell Cycle	delay in anaphase of cervical cancer cell lines	0.0126				TOP2B	1
Cell Death and Survival	delay in cell death of T lymphocytes	0.0126				CTSD	1
Embryonic Development, Nervous System Development and Function, Organismal Development, Tissue Development	development of cortical subplate	0.0126				TOP2B	1
Cancer, Cellular Development, Neurological Disease, Organismal Injury and Abnormalities, Tumor Morphology	differentiation of glioma	0.0126				PKM	1
Cell-To-Cell Signaling and Interaction	growth of focal adhesions	0.0126				PXN	1
Lipid Metabolism, Small Molecule Biochemistry	hydrolysis of platelet activating factor-C16	0.0126				PAFAH1B3	1
Cancer, Gastrointestinal Disease, Hepatic System Disease, Organismal Injury and Abnormalities	inoperable liver metastasis	0.0126				TOP2B	1
Cancer, Hematological Disease, Immunological Disease, Organismal Injury and Abnormalities	leukemic transformation of chronic myelomonocytic leukemia	0.0126				IDH2	1
Cancer, Hematological Disease, Immunological Disease, Organismal Injury and Abnormalities	leukemic transformation of essential thrombocythemia	0.0126				IDH2	1
Organismal Injury and Abnormalities	malignant pain	0.0126				SIGMAR1	1
Cell Death and Survival	mitochondrial cell death of colorectal cancer cell lines	0.0126				SRI	1
Organismal Injury and Abnormalities, Psychological Disorders	opioid overdose	0.0126				SIGMAR1	1
Carbohydrate Metabolism, Small Molecule Biochemistry	phosphorylation of D-glucose	0.0126				HK2	1
Carbohydrate Metabolism, Energy Production	quantity of pyruvic acid	0.0126				ALDOA	1
Energy Production, Nucleic Acid Metabolism, Small Molecule Biochemistry	recovery of ATP	0.0126				HSPE1	1
Cancer, Hematological Disease, Immunological Disease, Organismal Injury and Abnormalities	refractory secondary acute myeloid leukemia	0.0126				IDH2	1
Cellular Function and Maintenance, Hematological System Development and Function, Inflammatory Response	regulation of dendritic cells	0.0126				LGALS1	1
Lipid Metabolism, Molecular Transport, Small Molecule Biochemistry	release of thromboxane B2	0.0126				LGALS1	1
Cellular Assembly and Organization, Cellular Compromise	retraction of pseudopodia	0.0126				GPI	1
Molecular Transport	transport of DNA	0.0126				TFRC	1
Cancer, Endocrine System Disorders, Organismal Injury and Abnormalities, Reproductive System Disease	serous ovarian carcinoma	0.0126				COL5A1,PKM,RRAS,TOP2B	4
Cell-To-Cell Signaling and Interaction	adhesion of colorectal cancer cell lines	0.0128				ILK,PKM	2
Immunological Disease	systemic autoimmune syndrome	0.013				ALDOA,ENO1,HIST1H4L,LAP3,LGALS1,PGK1,PRDX1,PXN,SIL1,SRSF1,TFRC	11
Cellular Development, Cellular Growth and Proliferation, Embryonic Development, Organ Development, Organismal Development, Skeletal and Muscular System Development and Function, Tissue Development	myogenesis of myotube	0.0132				ILK,RRAS	2
Cancer, Organismal Injury and Abnormalities	metastasis	0.0135	Increased	2.173		EPHA2,GPI,IDH2,ILK,LGALS1,PLOD2,PXN,RPL7,TOP2B	9
Cellular Movement	cell movement of bone cancer cell lines	0.0137				ILK,PXN	2
Cellular Growth and Proliferation, Connective Tissue Development and Function, Tissue Development	proliferation of connective tissue cells	0.014		1.89	bias	CTSD,EPHA2,GPI,IDH2,ILK,LGALS1,PGK1	7
Cellular Development, Cellular Growth and Proliferation	cell proliferation of breast cancer cell lines	0.0141		-0.189	bias	CTSD,EPHA2,ILK,LGALS1,PFKP,PKM	6
Cancer, Organismal Injury and Abnormalities	refractory advanced cancer	0.0141				EPHA2,TOP2B	2
Cell Death and Survival	cell death of connective tissue cells	0.0142		0.072		CTSD,ENO1,GPI,ILK,P4HB,PLRG1,TOP2B	7
Cellular Development, Cellular Growth and Proliferation, Connective Tissue Development and Function, Tissue Development	cell proliferation of fibroblasts	0.0142	Increased	2.236	bias	CTSD,GPI,IDH2,ILK,PGK1	5
Cancer, Organismal Injury and Abnormalities	tumorigenesis of tissue	0.0146		0.366		ALDOA,ALDOC,CEBPZ,COL5A1,COL5A2,CTSD,EIF1AX,ENO1,EPHA2,GAPDH,GPI,HBS1L,HIST1H4L,HK1,HK2,HNRNPUL2,HSPE1,IDH2,IKBIP,ILK,KPNA6,LAP3,LGALS1,LSS,MIA3,MYO1E,NUP85,P4HA2,P4HB,PAFAH1B3,PFKL,PFKP,PGAM4,PGK1,PKM,PLOD1,PLOD2,PLRG1,PRDX1,PXN,RAB1A,RCN3,RPL10L,RPL13A,RPL7,RRAS,SEC61A1,SIGMAR1,SIL1,SLC4A1AP,SNRPC,SRI,SRSF1,TFRC,THRAP3,TOP2B,TPI1	57
Cell Death and Survival	cell death of endothelial cell lines	0.0146				CTSD,TFRC	2
Cellular Development	epithelial-mesenchymal transition of breast cancer cell lines	0.0146				GPI,ILK	2
Cancer, Hematological Disease, Immunological Disease, Organismal Injury and Abnormalities	recurrent acute myeloid leukemia	0.0146				IDH2,TOP2B	2
Cancer, Connective Tissue Disorders, Organismal Injury and Abnormalities	connective tissue cancer	0.015				EPHA2,IDH2,PRDX1,TOP2B	4
Cardiovascular Disease, Organismal Injury and Abnormalities, Skeletal and Muscular Disorders	primary cardiomyopathy	0.0151				ILK,PGK1,TPI1	3
Cancer, Organismal Injury and Abnormalities	primary tumor	0.0152				EPHA2,IDH2,LGALS1,PKM,TOP2B	5
Cell Death and Survival, Embryonic Development	cell death of embryonic cell lines	0.0153		-0.46	bias	GAPDH,HK1,HK2,TFRC	4
Cancer, Hematological Disease, Immunological Disease, Organismal Injury and Abnormalities	angioimmunoblastic T-cell lymphoma	0.0153				EPHA2,IDH2,TOP2B	3
Cancer, Endocrine System Disorders, Organismal Injury and Abnormalities	benign neuroendocrine neoplasm	0.0153				ALDOC,PRDX1,SRSF1	3
Cancer, Gastrointestinal Disease, Organismal Injury and Abnormalities	digestive system cancer	0.0154		0.849		ALDOA,CEBPZ,COL5A1,COL5A2,CTSD,EIF1AX,ENO1,EPHA2,GAPDH,GPI,HBS1L,HIST1H4L,HK1,HK2,HNRNPUL2,HSPE1,IDH2,IKBIP,ILK,KPNA6,LAP3,LGALS1,LSS,MIA3,MYO1E,NUP85,P4HA1,P4HA2,P4HB,PAFAH1B3,PFKL,PFKP,PGK1,PKM,PLOD1,PLOD2,PLRG1,PRDX1,PXN,RAB1A,RCN3,RPL10L,RPL13A,SEC61A1,SIGMAR1,SIL1,SLC4A1AP,SRI,SRSF1,TFRC,THRAP3,TOP2B,TPI1	53
Metabolic Disease, Neurological Disease, Organismal Injury and Abnormalities, Psychological Disorders	Alzheimer disease	0.0155				CTSD,GAPDH,LGALS1,LSS,PRDX1,SIGMAR1,TFRC	7
Dermatological Diseases and Conditions, Organ Morphology, Organismal Injury and Abnormalities	abnormal morphology of dermis	0.0156				COL5A1,COL5A2	2
Cancer, Hematological Disease, Immunological Disease, Organismal Injury and Abnormalities	adult acute lymphocytic leukemia	0.0156				EPHA2,TOP2B	2
Cancer, Hematological Disease, Immunological Disease, Organismal Injury and Abnormalities	CD30-positive peripheral T-cell lymphoma	0.0158				TOP2B	1
Cancer, Neurological Disease, Organismal Injury and Abnormalities	WHO grade II astrocytoma	0.0158				PKM	1
Cancer, Hematological Disease, Organismal Injury and Abnormalities	advanced stage myelofibrosis with myeloid metaplasia	0.0158				PLOD2	1
Cell-To-Cell Signaling and Interaction, Embryonic Development, Organ Development, Organismal Development, Skeletal and Muscular System Development and Function, Tissue Development	aggregation of myoblasts	0.0158				PXN	1
Cell Death and Survival	anoikis of pancreatic cancer cell lines	0.0158				EPHA2	1
Infectious Diseases	attachment of HIV-1	0.0158				LGALS1	1
Cell Morphology, Cellular Development, Cellular Growth and Proliferation, Embryonic Development, Organ Development, Organismal Development, Renal and Urological System Development and Function, Tissue Development	branching of ureteric bud cells	0.0158				RRAS	1
Cell Morphology, Cellular Movement, Reproductive System Development and Function	cell spreading of breast cell lines	0.0158				ILK	1
Cell Morphology, Cellular Movement	cell spreading of ovarian cancer cell lines	0.0158				ILK	1
Cellular Compromise	degradation of autophagosomes	0.0158				CTSD	1
Developmental Disorder, Skeletal and Muscular Disorders	developmental delay of muscle	0.0158				LGALS1	1
Cancer, Neurological Disease, Organismal Injury and Abnormalities	diffuse astrocytoma	0.0158				IDH2	1
Cancer, Hematological Disease, Immunological Disease, Organismal Injury and Abnormalities	focal primary mediastinal diffuse large B-cell lymphoma	0.0158				TOP2B	1
Cellular Assembly and Organization, Tissue Development	formation of collagen fibrils	0.0158				COL5A1	1
Embryonic Development, Organismal Development, Tissue Development	formation of notochord	0.0158				EPHA2	1
Cancer, Endocrine System Disorders, Organismal Injury and Abnormalities, Reproductive System Disease	grade 2-4 testicular cancer	0.0158				TOP2B	1
Cellular Movement	haptotaxis of bone cancer cell lines	0.0158				ILK	1
Cellular Movement	haptotaxis of sarcoma cell lines	0.0158				ILK	1
Cancer, Organismal Injury and Abnormalities	high grade primary peritoneal serous adenocarcinoma	0.0158				TOP2B	1
Cancer, Cellular Growth and Proliferation, Organismal Functions, Organismal Injury and Abnormalities, Tumor Morphology	inhibition of mammary tumor cells	0.0158				HK2	1
Cancer, Endocrine System Disorders, Organismal Injury and Abnormalities, Respiratory Disease	limited disease stage small cell lung cancer	0.0158				TOP2B	1
Molecular Transport, Protein Synthesis, Protein Trafficking	localization of green fluorescent protein	0.0158				TFRC	1
Cell Morphology	mass of cells	0.0158				PRDX1	1
Carbohydrate Metabolism, Small Molecule Biochemistry	metabolism of glucose-6-phosphate	0.0158				GPI	1
Cancer, Endocrine System Disorders, Organismal Injury and Abnormalities	metastatic poorly differentiated neuroendocrine carcinoma	0.0158				TOP2B	1
Cell Morphology, Cellular Compromise	multinucleation of fibroblast cell lines	0.0158				ALDOA	1
Cancer, Hematological Disease, Immunological Disease, Organismal Injury and Abnormalities	persistent primary mediastinal diffuse large B-cell lymphoma	0.0158				TOP2B	1
Cancer, Endocrine System Disorders, Organismal Injury and Abnormalities, Respiratory Disease	poorly differentiated small cell lung carcinoma	0.0158				TOP2B	1
Cancer, Hematological Disease, Immunological Disease, Organismal Injury and Abnormalities	primary primary mediastinal diffuse large B-cell lymphoma	0.0158				TOP2B	1
Carbohydrate Metabolism, Molecular Transport, Nucleic Acid Metabolism, Small Molecule Biochemistry	quantity of UDP-N-acetylglucosamine	0.0158				GAPDH	1
Cellular Assembly and Organization	quantity of collagen fibrils	0.0158				COL5A1	1
Tissue Morphology	quantity of neuroblastoma cell lines	0.0158				ENO1	1
Cancer, Dermatological Diseases and Conditions, Endocrine System Disorders, Organismal Injury and Abnormalities	regional Merkel-cell carcinoma	0.0158				TOP2B	1
Cancer, Organismal Injury and Abnormalities	resectable large-cell carcinoma	0.0158				TOP2B	1
Cancer, Endocrine System Disorders, Organismal Injury and Abnormalities, Respiratory Disease	resectable small cell lung carcinoma	0.0158				TOP2B	1
Cardiovascular Disease, Organismal Injury and Abnormalities	rupture of aorta	0.0158				PLOD1	1
Behavior, Psychological Disorders	self-mutilatory behavior	0.0158				SIGMAR1	1
Cell Morphology, Cellular Compromise	shrinkage of T lymphocytes	0.0158				CTSD	1
Cancer, Endocrine System Disorders, Organismal Injury and Abnormalities, Reproductive System Disease	stage 1 relapsed testicular nonseminomatous germ cell tumor	0.0158				TOP2B	1
Cancer, Endocrine System Disorders, Organismal Injury and Abnormalities, Reproductive System Disease	stage 1 relapsed testicular seminoma	0.0158				TOP2B	1
Cancer, Endocrine System Disorders, Organismal Injury and Abnormalities, Reproductive System Disease	stage 1 testicular cancer	0.0158				TOP2B	1
Cancer, Endocrine System Disorders, Organismal Injury and Abnormalities, Reproductive System Disease	stage 1A testicular nonseminomatous germ cell tumor	0.0158				TOP2B	1
Cancer, Organismal Injury and Abnormalities, Reproductive System Disease	stage 1B cervical cancer	0.0158				TOP2B	1
Cancer, Endocrine System Disorders, Organismal Injury and Abnormalities, Reproductive System Disease	stage 1B testicular nonseminomatous germ cell tumor	0.0158				TOP2B	1
Cancer, Organismal Injury and Abnormalities, Reproductive System Disease	stage 2A cervical cancer	0.0158				TOP2B	1
Cancer, Endocrine System Disorders, Organismal Injury and Abnormalities, Reproductive System Disease	stage 2A ovarian germ cell tumor	0.0158				TOP2B	1
Cancer, Endocrine System Disorders, Organismal Injury and Abnormalities, Reproductive System Disease	stage 2A testicular nonseminomatous germ cell tumor	0.0158				TOP2B	1
Cancer, Endocrine System Disorders, Organismal Injury and Abnormalities, Reproductive System Disease	stage 2A testicular seminoma	0.0158				TOP2B	1

## Sheet: down-Canonical Pathway
Pathway	Ratio	p-value	molecule	The [networks, functional analyses, etc.] were generated through the use of IPA (QIAGEN Inc., https://www.qiagenbioinformatics.com/products/ingenuity-pathway-analysis)
Fatty Acid beta-oxidation I	3/32	0.000112	ACSL4;HADHB;HSD17B4
Glutaryl-CoA Degradation	2/15	0.000868	HADHB;HSD17B4
Granzyme B Signaling	2/16	0.00099	LMNB1;PARP1
Tryptophan Degradation III (Eukaryotic)	2/24	0.00224	HADHB;HSD17B4
Choline Degradation I	1/2	0.00586	ALDH7A1
Glycine Biosynthesis I	1/2	0.00586	SHMT1
Glutamate Biosynthesis II	1/2	0.00586	GLUD1
Glutamate Degradation X	1/2	0.00586	GLUD1
Type II Diabetes Mellitus Signaling	3/127	0.0062	ACSL4;PRKAA; TRADD
Phagosome Maturation	3/144	0.00875	ATP6V1B2;NAPG;RAB5C
Inosine-5'-phosphate Biosynthesis II	1/3	0.00878	PAICS
Glutathione Redox Reactions II	1/4	0.0117	GSR
Lysine Degradation II	1/5	0.0146	ALDH7A1
Lysine Degradation V	1/5	0.0146	ALDH7A1
dTMP De Novo Biosynthesis	1/5	0.0146	SHMT1
Folate Polyglutamylation	1/5	0.0146	SHMT1
Pyridoxal 5'-phosphate Salvage Pathway	2/65	0.0157	CDK1;PRKAA1
Arginine Biosynthesis IV	1/6	0.0175	GLUD1
Pentose Phosphate Pathway (Non-oxidative Branch)	1/6	0.0175	TKT
Caveolar-mediated Endocytosis Signaling	2/71	0.0185	COPE;RAB5C
Superpathway of Serine and Glycine Biosynthesis I	1/7	0.0204	SHMT1
Phosphatidylethanolamine Biosynthesis II	1/9	0.0261	PCYT2
Ketolysis	1/9	0.0261	HADHB
Folate Transformations	1/9	0.0261	SHMT1
Apoptosis Signaling	2/89	0.0282	CDK1;PARP1
Ketogenesis	1/10	0.029	HADHB
Pentose Phosphate Pathway	1/10	0.029	TKT
Glycine Betaine Degradation	1/10	0.029	SHMT1
Death Receptor Signaling	2/92	0.03	PARP1;TRADD
Salvage Pathways of Pyrimidine Ribonucleotides	2/95	0.0318	CDK1;PRKAA1
Purine Nucleotides De Novo Biosynthesis II	1/11	0.0318	PAICS
BER pathway	1/12	0.0347	PARP1
Fatty Acid Activation	1/13	0.0375	ACSL4
Mevalonate Pathway I	1/13	0.0375	HADHB
DNA Double-Strand Break Repair by Non-Homologous	1/14	0.0403	PARP1
Isoleucine Degradation I	1/14	0.0403	HADHB
gama-linolenate Biosynthesis II (Animals)	1/17	0.0488	ACSL4
Mitochondrial L-carnitine Shuttle Pathway	1/17	0.0488	ACSL4
Mithionine Degradation I (to Homocysteine)	1/17	0.0488	PRMT5
Superpathway of Geranylgeranyldiphosphate Biosynthesis	1/17	0.0488	HADHB

## Sheet: down-Upstream Analysis
Upstream Regulator	Molecule Type	Predicted Activation State	Activation z-score	p-value of overlap	Target molecules in dataset		The [networks, functional analyses, etc.] were generated through the use of IPA (QIAGEN Inc., https://www.qiagenbioinformatics.com/products/ingenuity-pathway-analysis)
HSF1	transcription regulator	NA	0.484	0.000195	CDK1;TRA2B;CCT5;CCT3;RAB5C
MYC	transcription regulator	Inhibited	-2.956	0.000242	SHMT1;RRP1B;RPL21;PARP1;PAICS;GSR;GLUD1;CDK1;CCT3;ACSL4;TKT
mir-133	microrna	NA	NA	0.000561	HADHB;PRKAA1
MOS	kinase	NA	NA	0.00297	CDK1
PISD	enzyme	NA	NA	0.00297	PCYT2
ATP6V1B1	transporter	NA	NA	0.00297	ATP6V1B1
GRID2	ion channel	NA	NA	0.00297	CDK1
KITLG	growth factor	NA	NA	0.00463	SLC25A12;ATP6V1B1;EEF1A;TXNL1
WT1	transcription regulator	NA	NA	0.005	ANXA11;PDIA4;CUL4B;GSR
miR-124-3p (and other miRNAs w/seed AAGGCAC)	mature microrna	NA	1.981	0.00507	HADHB;ANXA8L1;LMNB1;TJP2
HSF2	transcription regulator	NA	NA	0.00569	CCT5;CCT3
EPN3	other	NA	NA	0.00593	EHD2
MIR585	mirorna	NA	NA	0.00593	PARP1
RECQL5	enzyme	NA	NA	0.00593	PARP1
LAMB2	enzyme	NA	NA	0.00593	LAMB1
ERBB2	kinase	NA	NA	0.00626	CDK1;SHMT1;ACSL4;PAICS;PDIA4;HADHB;LAMB1
PCGEM1	other	NA	NA	0.00629	GLUD1;GSR
NFE2L2	transcription regulator	Inhibited	-2.172	0.00671	PSMD1;PDIA4;GSR;DSTN;CCT3
ADORA2A	g-protein coupled receptor	NA	NA	0.00681	ATP6V1B1;CCT5;DSTN
UCP1	transporter	NA	NA	0.00787	SHMT1;EEF1A1;GSR
PPARA	ligand-dependent nuclear receptor	NA	NA	0.00828	GLUD1;CDK1;HADHB;HSD18B4;PTGR1
E2f-Tfdp1	complex	NA	NA	0.00888	CDK1
HSPBP1	other	NA	NA	0.00888	HSPA1L
GSTA4	enzyme	NA	NA	0.00888	CDK1
P4HB	enzyme	NA	NA	0.00888	PDIA4
ABCG2	transporter	NA	NA	0.00888	GSR
MTOR	kinase	NA	NA	0.00924	GLUD1;HADHB;TRADD;TXNL1
miR-155-5p(miRNAs w/seed UAAUGCU)	mature microrna	NA	NA	0.0114	CUL4B;PDLIM5;RAB5C
CHFR	enzyme	NA	NA	0.0118	PARP1
LSM1	other	NA	NA	0.0118	CDK1
CFL1	other	NA	NA	0.0118	DSTN
CKS2	kinase	NA	NA	0.0118	CDK1
ESR1	ligand-dependent nuclear receptor	NA	0	0.0133	CDK1;COPE;LAMB1;PRKAA1;PRPF40A;HSD17B4;PDLIM5;RAB5C;TJP2
NRIP1	transcription regulator	NA	NA	0.0142	CDK1;HADHB
RNF187	enzyme	NA	NA	0.0148	CDK1
HYAL1	enzyme	NA	NA	0.0148	CDK1
PARG	enzyme	NA	NA	0.0148	PARP1
HAS1	enzyme	NA	NA	0.0148	CDK1
HSPA2	other	NA	NA	0.0148	HSPA1L
FUT4	enzyme	NA	NA	0.0148	PARP1
HNRNPUL1	other	NA	NA	0.0148	PARP1
URI1	transcription regulator	NA	NA	0.0148	CDK1
HNF4A	transcription regulator	NA	NA	0.0163	CDK1;SCFD1;WDR46;SF3B1;FKBP10;HADHB;PSMD1;GOLT1B;STK24;HSD18B4;TXNL1;COP58
miR-122-5p(miRNAs w/seed GGAGUGU)	mature microrna	NA	NA	0.0165	ANXA11;EEF1A1
KMT2E	enzyme	NA	NA	0.0177	CDK1
RBX1	enzyme	NA	NA	0.0177	CDK1
TCOF1	transporter	NA	NA	0.0189	PRPF40A;NUP155
SMOC2	other	NA	NA	0.0206	CDK1
CKS1B	kinase	NA	NA	0.0206	CDK1
INSR	kinase	NA	NA	0.0217	CDK1;ACSL4;HADHB;HSD18B4
