# Supplementary material for: Delineation of hypoxia-induced proteome shifts in osteosarcoma cells with different metastatic propensities
Source: Sci Rep. 2020 Jan 20;10:727. doi: 10.1038/s41598-019-56878-x (PMC6971036; doi:10.1038/s41598-019-56878-x)
Supplement: Supplementary file 5 — Supplementary information5 [file 41598_2019_56878_MOESM5_ESM.zip › TableS4.xlsx]

## Sheet: Hypoxia_Response_XIC
ProteinName	PeptideSequence	Transition	SampleName	Replicate	BiologicalSample	InjectionID	PrecursorMz	PrecursorCharge	ProductMz	ProductCharge	Fragment	RetentionTime	Area	Background	PeakRank
F1PTZ9	SISIFQER	SISIFQER_y6	zfs_020816_glyco_hh1	1	hh1	hh11	490.264	2	779.405	1	y6	33.86	3070213376	31946698	1
F1PTZ9	SISIFQER	SISIFQER_y6	zfs_020816_glyco_hh1	2	hh1	hh12	490.264	2	779.405	1	y6	32.89	3143930880	66153232	1
F1PTZ9	SISIFQER	SISIFQER_y6	zfs_020816_glyco_hh1	3	hh1	hh13	490.264	2	779.405	1	y6	34.06	3237343232	36920872	1
F1PTZ9	SISIFQER	SISIFQER_y6	zfs_020816_glyco_hh2	1	hh2	hh21	490.264	2	779.405	1	y6	33.88	4489486336	135220016	1
F1PTZ9	SISIFQER	SISIFQER_y6	zfs_020816_glyco_hh2	2	hh2	hh22	490.264	2	779.405	1	y6	32.86	4634360320	112752808	1
F1PTZ9	SISIFQER	SISIFQER_y6	zfs_020816_glyco_hh2	3	hh2	hh23	490.264	2	779.405	1	y6	33.06	4719524352	61997968	1
F1PTZ9	SISIFQER	SISIFQER_y6	zfs_020816_glyco_hh3	1	hh3	hh31	490.264	2	779.405	1	y6	33.52	2774657792	45180936	1
F1PTZ9	SISIFQER	SISIFQER_y6	zfs_020816_glyco_hh3	2	hh3	hh32	490.264	2	779.405	1	y6	33.14	3166296064	35510752	1
F1PTZ9	SISIFQER	SISIFQER_y6	zfs_020816_glyco_hh3	3	hh3	hh33	490.264	2	779.405	1	y6	33.23	3276278016	39753784	1
F1PTZ9	SISIFQER	SISIFQER_y6	zfs_020816_glyco_nh1	1	nh1	nh11	490.264	2	779.405	1	y6	33.25	2065633408	26101576	1
F1PTZ9	SISIFQER	SISIFQER_y6	zfs_020816_glyco_nh1	2	nh1	nh12	490.264	2	779.405	1	y6	34.22	1780983040	16610798	1
F1PTZ9	SISIFQER	SISIFQER_y6	zfs_020816_glyco_nh1	3	nh1	nh13	490.264	2	779.405	1	y6	33.32	1592252544	38086192	1
F1PTZ9	SISIFQER	SISIFQER_y6	zfs_020816_glyco_nh2	1	nh2	nh21	490.264	2	779.405	1	y6	34.62	1975404032	35375124	1
F1PTZ9	SISIFQER	SISIFQER_y6	zfs_020816_glyco_nh2	2	nh2	nh22	490.264	2	779.405	1	y6	33.55	1679710848	23638818	1
F1PTZ9	SISIFQER	SISIFQER_y6	zfs_020816_glyco_nh2	3	nh2	nh23	490.264	2	779.405	1	y6	32.94	1600416512	15844042	1
F1PTZ9	SISIFQER	SISIFQER_y6	zfs_020816_glyco_nh3	1	nh3	nh31	490.264	2	779.405	1	y6	33.92	1902701312	54137088	1
F1PTZ9	SISIFQER	SISIFQER_y6	zfs_020816_glyco_nh3	2	nh3	nh32	490.264	2	779.405	1	y6	33.39	1687061760	56352932	1
F1PTZ9	SISIFQER	SISIFQER_y6	zfs_020816_glyco_nh3	3	nh3	nh33	490.264	2	779.405	1	y6	33.56	1938574336	34212404	1
F1PTZ9	SISIFQER	SISIFQER_y6	zfs_020816_glyco_hp1	1	hp1	hp11	490.264	2	779.405	1	y6	33.73	2033965696	38602576	1
F1PTZ9	SISIFQER	SISIFQER_y6	zfs_020816_glyco_hp1	2	hp1	hp12	490.264	2	779.405	1	y6	33.29	2149668864	33838656	1
F1PTZ9	SISIFQER	SISIFQER_y6	zfs_020816_glyco_hp1	3	hp1	hp13	490.264	2	779.405	1	y6	33.34	2377863936	21398444	1
F1PTZ9	SISIFQER	SISIFQER_y6	zfs_020816_glyco_hp2	1	hp2	hp21	490.264	2	779.405	1	y6	33.8	3307270144	35448624	1
F1PTZ9	SISIFQER	SISIFQER_y6	zfs_020816_glyco_hp2	2	hp2	hp22	490.264	2	779.405	1	y6	33.72	3679699712	37025568	1
F1PTZ9	SISIFQER	SISIFQER_y6	zfs_020816_glyco_hp2	3	hp2	hp23	490.264	2	779.405	1	y6	34.63	4246443008	52208628	1
F1PTZ9	SISIFQER	SISIFQER_y6	zfs_020816_glyco_hp3	1	hp3	hp31	490.264	2	779.405	1	y6	33.46	2913272064	42267940	1
F1PTZ9	SISIFQER	SISIFQER_y6	zfs_020816_glyco_hp3	2	hp3	hp32	490.264	2	779.405	1	y6	33.39	2888442624	58425040	1
F1PTZ9	SISIFQER	SISIFQER_y6	zfs_020816_glyco_hp3	3	hp3	hp33	490.264	2	779.405	1	y6	33.17	2750479104	39878320	1
F1PTZ9	SISIFQER	SISIFQER_y6	zfs_020816_glyco_np1	1	np1	np11	490.264	2	779.405	1	y6	32.97	1762337152	21124114	1
F1PTZ9	SISIFQER	SISIFQER_y6	zfs_020816_glyco_np1	2	np1	np12	490.264	2	779.405	1	y6	33	1432808064	14153453	1
F1PTZ9	SISIFQER	SISIFQER_y6	zfs_020816_glyco_np1	3	np1	np13	490.264	2	779.405	1	y6	33.69	1582821504	25104434	1
F1PTZ9	SISIFQER	SISIFQER_y6	zfs_020816_glyco_np2	1	np2	np21	490.264	2	779.405	1	y6	34.07	1462272128	30157194	1
F1PTZ9	SISIFQER	SISIFQER_y6	zfs_020816_glyco_np2	2	np2	np22	490.264	2	779.405	1	y6	33.01	1310877440	15130683	1
F1PTZ9	SISIFQER	SISIFQER_y6	zfs_020816_glyco_np2	3	np2	np23	490.264	2	779.405	1	y6	33.96	1350604800	27942364	1
F1PTZ9	SISIFQER	SISIFQER_y6	zfs_020816_glyco_np3	1	np3	np31	490.264	2	779.405	1	y6	33.6	1688590976	18988002	1
F1PTZ9	SISIFQER	SISIFQER_y6	zfs_020816_glyco_np3	2	np3	np32	490.264	2	779.405	1	y6	33.21	1959213184	22203544	1
F1PTZ9	SISIFQER	SISIFQER_y6	zfs_020816_glyco_np3	3	np3	np33	490.264	2	779.405	1	y6	33.33	1971495424	34848580	1
F1PTZ9	SISIFQER	SISIFQER_y5	zfs_020816_glyco_hh1	1	hh1	hh11	490.264	2	692.373	1	y5	33.86	338608448	1940695	4
F1PTZ9	SISIFQER	SISIFQER_y5	zfs_020816_glyco_hh1	2	hh1	hh12	490.264	2	692.373	1	y5	32.89	346476544	5192105	4
F1PTZ9	SISIFQER	SISIFQER_y5	zfs_020816_glyco_hh1	3	hh1	hh13	490.264	2	692.373	1	y5	34.06	355565984	1966014	4
F1PTZ9	SISIFQER	SISIFQER_y5	zfs_020816_glyco_hh2	1	hh2	hh21	490.264	2	692.373	1	y5	33.88	495125472	11747583	4
F1PTZ9	SISIFQER	SISIFQER_y5	zfs_020816_glyco_hh2	2	hh2	hh22	490.264	2	692.373	1	y5	32.86	510934880	8371602	4
F1PTZ9	SISIFQER	SISIFQER_y5	zfs_020816_glyco_hh2	3	hh2	hh23	490.264	2	692.373	1	y5	33.06	514740096	3771237	4
F1PTZ9	SISIFQER	SISIFQER_y5	zfs_020816_glyco_hh3	1	hh3	hh31	490.264	2	692.373	1	y5	33.52	306022528	3716741	4
F1PTZ9	SISIFQER	SISIFQER_y5	zfs_020816_glyco_hh3	2	hh3	hh32	490.264	2	692.373	1	y5	33.14	342144704	2769582	4
F1PTZ9	SISIFQER	SISIFQER_y5	zfs_020816_glyco_hh3	3	hh3	hh33	490.264	2	692.373	1	y5	33.2	360100736	3014585	4
F1PTZ9	SISIFQER	SISIFQER_y5	zfs_020816_glyco_nh1	1	nh1	nh11	490.264	2	692.373	1	y5	33.25	226208400	1704955	4
F1PTZ9	SISIFQER	SISIFQER_y5	zfs_020816_glyco_nh1	2	nh1	nh12	490.264	2	692.373	1	y5	34.22	194771152	1493365	4
F1PTZ9	SISIFQER	SISIFQER_y5	zfs_020816_glyco_nh1	3	nh1	nh13	490.264	2	692.373	1	y5	33.32	176334048	2502462	4
F1PTZ9	SISIFQER	SISIFQER_y5	zfs_020816_glyco_nh2	1	nh2	nh21	490.264	2	692.373	1	y5	34.62	216350416	2521820	4
F1PTZ9	SISIFQER	SISIFQER_y5	zfs_020816_glyco_nh2	2	nh2	nh22	490.264	2	692.373	1	y5	33.55	181221376	1770616	4
F1PTZ9	SISIFQER	SISIFQER_y5	zfs_020816_glyco_nh2	3	nh2	nh23	490.264	2	692.373	1	y5	32.94	174955168	840600	4
F1PTZ9	SISIFQER	SISIFQER_y5	zfs_020816_glyco_nh3	1	nh3	nh31	490.264	2	692.373	1	y5	33.92	211014304	4941564	4
F1PTZ9	SISIFQER	SISIFQER_y5	zfs_020816_glyco_nh3	2	nh3	nh32	490.264	2	692.373	1	y5	33.36	182808096	3892396	4
F1PTZ9	SISIFQER	SISIFQER_y5	zfs_020816_glyco_nh3	3	nh3	nh33	490.264	2	692.373	1	y5	33.56	209687696	2924609	4
F1PTZ9	SISIFQER	SISIFQER_y5	zfs_020816_glyco_hp1	1	hp1	hp11	490.264	2	692.373	1	y5	33.73	225185776	2084871	4
F1PTZ9	SISIFQER	SISIFQER_y5	zfs_020816_glyco_hp1	2	hp1	hp12	490.264	2	692.373	1	y5	33.29	234033824	2632666	4
F1PTZ9	SISIFQER	SISIFQER_y5	zfs_020816_glyco_hp1	3	hp1	hp13	490.264	2	692.373	1	y5	33.34	259202576	1244073	4
F1PTZ9	SISIFQER	SISIFQER_y5	zfs_020816_glyco_hp2	1	hp2	hp21	490.264	2	692.373	1	y5	33.77	363960544	2386232	4
F1PTZ9	SISIFQER	SISIFQER_y5	zfs_020816_glyco_hp2	2	hp2	hp22	490.264	2	692.373	1	y5	33.72	404928352	2470573	4
F1PTZ9	SISIFQER	SISIFQER_y5	zfs_020816_glyco_hp2	3	hp2	hp23	490.264	2	692.373	1	y5	34.63	457936704	3284498	4
F1PTZ9	SISIFQER	SISIFQER_y5	zfs_020816_glyco_hp3	1	hp3	hp31	490.264	2	692.373	1	y5	33.46	324420576	2040418	4
F1PTZ9	SISIFQER	SISIFQER_y5	zfs_020816_glyco_hp3	2	hp3	hp32	490.264	2	692.373	1	y5	33.46	313066720	4175720	4
F1PTZ9	SISIFQER	SISIFQER_y5	zfs_020816_glyco_hp3	3	hp3	hp33	490.264	2	692.373	1	y5	33.17	295702784	2722939	4
F1PTZ9	SISIFQER	SISIFQER_y5	zfs_020816_glyco_np1	1	np1	np11	490.264	2	692.373	1	y5	32.97	192115200	1862389	4
F1PTZ9	SISIFQER	SISIFQER_y5	zfs_020816_glyco_np1	2	np1	np12	490.264	2	692.373	1	y5	33	156183808	777066	4
F1PTZ9	SISIFQER	SISIFQER_y5	zfs_020816_glyco_np1	3	np1	np13	490.264	2	692.373	1	y5	33.69	173660496	2312951	4
F1PTZ9	SISIFQER	SISIFQER_y5	zfs_020816_glyco_np2	1	np2	np21	490.264	2	692.373	1	y5	34.07	159219808	2328298	4
F1PTZ9	SISIFQER	SISIFQER_y5	zfs_020816_glyco_np2	2	np2	np22	490.264	2	692.373	1	y5	33.01	143102448	1535706	4
F1PTZ9	SISIFQER	SISIFQER_y5	zfs_020816_glyco_np2	3	np2	np23	490.264	2	692.373	1	y5	33.93	148294432	1969289	4
F1PTZ9	SISIFQER	SISIFQER_y5	zfs_020816_glyco_np3	1	np3	np31	490.264	2	692.373	1	y5	33.6	185408528	1971159	4
F1PTZ9	SISIFQER	SISIFQER_y5	zfs_020816_glyco_np3	2	np3	np32	490.264	2	692.373	1	y5	33.21	208162800	3855326	4
F1PTZ9	SISIFQER	SISIFQER_y5	zfs_020816_glyco_np3	3	np3	np33	490.264	2	692.373	1	y5	33.33	214488128	2885342	4
F1PTZ9	SISIFQER	SISIFQER_y4	zfs_020816_glyco_hh1	1	hh1	hh11	490.264	2	579.289	1	y4	33.86	951411584	9583971	2
F1PTZ9	SISIFQER	SISIFQER_y4	zfs_020816_glyco_hh1	2	hh1	hh12	490.264	2	579.289	1	y4	32.89	981515712	20414812	2
F1PTZ9	SISIFQER	SISIFQER_y4	zfs_020816_glyco_hh1	3	hh1	hh13	490.264	2	579.289	1	y4	34.06	1013587328	9804991	2
F1PTZ9	SISIFQER	SISIFQER_y4	zfs_020816_glyco_hh2	1	hh2	hh21	490.264	2	579.289	1	y4	33.88	1398020864	42182372	2
F1PTZ9	SISIFQER	SISIFQER_y4	zfs_020816_glyco_hh2	2	hh2	hh22	490.264	2	579.289	1	y4	32.86	1426875264	33914208	2
F1PTZ9	SISIFQER	SISIFQER_y4	zfs_020816_glyco_hh2	3	hh2	hh23	490.264	2	579.289	1	y4	33.06	1464719104	20357372	2
F1PTZ9	SISIFQER	SISIFQER_y4	zfs_020816_glyco_hh3	1	hh3	hh31	490.264	2	579.289	1	y4	33.56	869946752	13492532	2
F1PTZ9	SISIFQER	SISIFQER_y4	zfs_020816_glyco_hh3	2	hh3	hh32	490.264	2	579.289	1	y4	33.14	973291008	9535770	2
F1PTZ9	SISIFQER	SISIFQER_y4	zfs_020816_glyco_hh3	3	hh3	hh33	490.264	2	579.289	1	y4	33.23	1001675264	12309236	2
F1PTZ9	SISIFQER	SISIFQER_y4	zfs_020816_glyco_nh1	1	nh1	nh11	490.264	2	579.289	1	y4	33.25	632767424	7311673	2
F1PTZ9	SISIFQER	SISIFQER_y4	zfs_020816_glyco_nh1	2	nh1	nh12	490.264	2	579.289	1	y4	34.22	559429376	4507745	2
F1PTZ9	SISIFQER	SISIFQER_y4	zfs_020816_glyco_nh1	3	nh1	nh13	490.264	2	579.289	1	y4	33.32	489512000	12035091	2
F1PTZ9	SISIFQER	SISIFQER_y4	zfs_020816_glyco_nh2	1	nh2	nh21	490.264	2	579.289	1	y4	34.62	615473792	10258514	2
F1PTZ9	SISIFQER	SISIFQER_y4	zfs_020816_glyco_nh2	2	nh2	nh22	490.264	2	579.289	1	y4	33.55	511461536	7381812	2
F1PTZ9	SISIFQER	SISIFQER_y4	zfs_020816_glyco_nh2	3	nh2	nh23	490.264	2	579.289	1	y4	32.94	495186688	4519957	2
F1PTZ9	SISIFQER	SISIFQER_y4	zfs_020816_glyco_nh3	1	nh3	nh31	490.264	2	579.289	1	y4	33.89	589729984	17464488	2
F1PTZ9	SISIFQER	SISIFQER_y4	zfs_020816_glyco_nh3	2	nh3	nh32	490.264	2	579.289	1	y4	33.36	520746208	17426134	2
F1PTZ9	SISIFQER	SISIFQER_y4	zfs_020816_glyco_nh3	3	nh3	nh33	490.264	2	579.289	1	y4	33.56	596529280	10968333	2
F1PTZ9	SISIFQER	SISIFQER_y4	zfs_020816_glyco_hp1	1	hp1	hp11	490.264	2	579.289	1	y4	33.73	631149696	11403967	2
F1PTZ9	SISIFQER	SISIFQER_y4	zfs_020816_glyco_hp1	2	hp1	hp12	490.264	2	579.289	1	y4	33.29	662252352	10028964	2
F1PTZ9	SISIFQER	SISIFQER_y4	zfs_020816_glyco_hp1	3	hp1	hp13	490.264	2	579.289	1	y4	33.34	731540480	7272560	2
F1PTZ9	SISIFQER	SISIFQER_y4	zfs_020816_glyco_hp2	1	hp2	hp21	490.264	2	579.289	1	y4	33.8	1022543360	11847830	2
F1PTZ9	SISIFQER	SISIFQER_y4	zfs_020816_glyco_hp2	2	hp2	hp22	490.264	2	579.289	1	y4	33.72	1142005760	11468830	2
F1PTZ9	SISIFQER	SISIFQER_y4	zfs_020816_glyco_hp2	3	hp2	hp23	490.264	2	579.289	1	y4	34.63	1306078720	16359442	2
F1PTZ9	SISIFQER	SISIFQER_y4	zfs_020816_glyco_hp3	1	hp3	hp31	490.264	2	579.289	1	y4	33.46	907430848	12030608	2
F1PTZ9	SISIFQER	SISIFQER_y4	zfs_020816_glyco_hp3	2	hp3	hp32	490.264	2	579.289	1	y4	33.39	896645504	17029824	2
F1PTZ9	SISIFQER	SISIFQER_y4	zfs_020816_glyco_hp3	3	hp3	hp33	490.264	2	579.289	1	y4	33.17	842097408	11523084	2
F1PTZ9	SISIFQER	SISIFQER_y4	zfs_020816_glyco_np1	1	np1	np11	490.264	2	579.289	1	y4	32.97	541388928	8199310	2
F1PTZ9	SISIFQER	SISIFQER_y4	zfs_020816_glyco_np1	2	np1	np12	490.264	2	579.289	1	y4	33	446349600	4563299	2
F1PTZ9	SISIFQER	SISIFQER_y4	zfs_020816_glyco_np1	3	np1	np13	490.264	2	579.289	1	y4	33.66	489906080	7920147	2
F1PTZ9	SISIFQER	SISIFQER_y4	zfs_020816_glyco_np2	1	np2	np21	490.264	2	579.289	1	y4	34.07	451119360	10740533	2
F1PTZ9	SISIFQER	SISIFQER_y4	zfs_020816_glyco_np2	2	np2	np22	490.264	2	579.289	1	y4	33.01	405187776	3590019	2
F1PTZ9	SISIFQER	SISIFQER_y4	zfs_020816_glyco_np2	3	np2	np23	490.264	2	579.289	1	y4	33.96	417606752	9578832	2
F1PTZ9	SISIFQER	SISIFQER_y4	zfs_020816_glyco_np3	1	np3	np31	490.264	2	579.289	1	y4	33.6	523700256	5634021	2
F1PTZ9	SISIFQER	SISIFQER_y4	zfs_020816_glyco_np3	2	np3	np32	490.264	2	579.289	1	y4	33.25	608634688	6139457	2
F1PTZ9	SISIFQER	SISIFQER_y4	zfs_020816_glyco_np3	3	np3	np33	490.264	2	579.289	1	y4	33.3	604039168	10973953	2
F1PTZ9	SISIFQER	SISIFQER_y3	zfs_020816_glyco_hh1	1	hh1	hh11	490.264	2	432.22	1	y3	33.8	144110608	5193461	6
F1PTZ9	SISIFQER	SISIFQER_y3	zfs_020816_glyco_hh1	2	hh1	hh12	490.264	2	432.22	1	y3	32.89	152218032	4742020	6
F1PTZ9	SISIFQER	SISIFQER_y3	zfs_020816_glyco_hh1	3	hh1	hh13	490.264	2	432.22	1	y3	34.03	155477392	4917942	6
F1PTZ9	SISIFQER	SISIFQER_y3	zfs_020816_glyco_hh2	1	hh2	hh21	490.264	2	432.22	1	y3	33.88	214922672	13804920	6
F1PTZ9	SISIFQER	SISIFQER_y3	zfs_020816_glyco_hh2	2	hh2	hh22	490.264	2	432.22	1	y3	32.86	220527040	8139321	6
F1PTZ9	SISIFQER	SISIFQER_y3	zfs_020816_glyco_hh2	3	hh2	hh23	490.264	2	432.22	1	y3	33.06	219337280	12984563	6
F1PTZ9	SISIFQER	SISIFQER_y3	zfs_020816_glyco_hh3	1	hh3	hh31	490.264	2	432.22	1	y3	33.56	131076928	5642058	6
F1PTZ9	SISIFQER	SISIFQER_y3	zfs_020816_glyco_hh3	2	hh3	hh32	490.264	2	432.22	1	y3	33.14	147900304	5993460	6
F1PTZ9	SISIFQER	SISIFQER_y3	zfs_020816_glyco_hh3	3	hh3	hh33	490.264	2	432.22	1	y3	33.2	154359408	6017543	6
F1PTZ9	SISIFQER	SISIFQER_y3	zfs_020816_glyco_nh1	1	nh1	nh11	490.264	2	432.22	1	y3	33.25	98239456	3152973	6
F1PTZ9	SISIFQER	SISIFQER_y3	zfs_020816_glyco_nh1	2	nh1	nh12	490.264	2	432.22	1	y3	34.22	84397568	3244673	6
F1PTZ9	SISIFQER	SISIFQER_y3	zfs_020816_glyco_nh1	3	nh1	nh13	490.264	2	432.22	1	y3	33.32	75106448	3739652	6
F1PTZ9	SISIFQER	SISIFQER_y3	zfs_020816_glyco_nh2	1	nh2	nh21	490.264	2	432.22	1	y3	34.62	93611576	3862246	6
F1PTZ9	SISIFQER	SISIFQER_y3	zfs_020816_glyco_nh2	2	nh2	nh22	490.264	2	432.22	1	y3	33.55	76235176	3234221	6
F1PTZ9	SISIFQER	SISIFQER_y3	zfs_020816_glyco_nh2	3	nh2	nh23	490.264	2	432.22	1	y3	32.94	73533552	2526513	6
F1PTZ9	SISIFQER	SISIFQER_y3	zfs_020816_glyco_nh3	1	nh3	nh31	490.264	2	432.22	1	y3	33.92	91862872	5088263	6
F1PTZ9	SISIFQER	SISIFQER_y3	zfs_020816_glyco_nh3	2	nh3	nh32	490.264	2	432.22	1	y3	33.36	80369064	3463806	6
F1PTZ9	SISIFQER	SISIFQER_y3	zfs_020816_glyco_nh3	3	nh3	nh33	490.264	2	432.22	1	y3	33.56	91702576	3779458	6
F1PTZ9	SISIFQER	SISIFQER_y3	zfs_020816_glyco_hp1	1	hp1	hp11	490.264	2	432.22	1	y3	33.73	98159888	5066234	6
F1PTZ9	SISIFQER	SISIFQER_y3	zfs_020816_glyco_hp1	2	hp1	hp12	490.264	2	432.22	1	y3	33.29	102021824	3935059	6
F1PTZ9	SISIFQER	SISIFQER_y3	zfs_020816_glyco_hp1	3	hp1	hp13	490.264	2	432.22	1	y3	33.34	111147544	5567982	6
F1PTZ9	SISIFQER	SISIFQER_y3	zfs_020816_glyco_hp2	1	hp2	hp21	490.264	2	432.22	1	y3	33.83	154085136	6575897	6
F1PTZ9	SISIFQER	SISIFQER_y3	zfs_020816_glyco_hp2	2	hp2	hp22	490.264	2	432.22	1	y3	33.76	173975056	7924578	6
F1PTZ9	SISIFQER	SISIFQER_y3	zfs_020816_glyco_hp2	3	hp2	hp23	490.264	2	432.22	1	y3	34.63	200019328	9220051	6
F1PTZ9	SISIFQER	SISIFQER_y3	zfs_020816_glyco_hp3	1	hp3	hp31	490.264	2	432.22	1	y3	33.46	141092496	5893128	6
F1PTZ9	SISIFQER	SISIFQER_y3	zfs_020816_glyco_hp3	2	hp3	hp32	490.264	2	432.22	1	y3	33.36	135071088	7231850	6
F1PTZ9	SISIFQER	SISIFQER_y3	zfs_020816_glyco_hp3	3	hp3	hp33	490.264	2	432.22	1	y3	33.17	128854528	5598994	6
F1PTZ9	SISIFQER	SISIFQER_y3	zfs_020816_glyco_np1	1	np1	np11	490.264	2	432.22	1	y3	32.97	82731216	3778780	6
F1PTZ9	SISIFQER	SISIFQER_y3	zfs_020816_glyco_np1	2	np1	np12	490.264	2	432.22	1	y3	33	66971100	3464661	6
F1PTZ9	SISIFQER	SISIFQER_y3	zfs_020816_glyco_np1	3	np1	np13	490.264	2	432.22	1	y3	33.69	74242536	3232044	6
F1PTZ9	SISIFQER	SISIFQER_y3	zfs_020816_glyco_np2	1	np2	np21	490.264	2	432.22	1	y3	34.07	67883592	3846532	6
F1PTZ9	SISIFQER	SISIFQER_y3	zfs_020816_glyco_np2	2	np2	np22	490.264	2	432.22	1	y3	33.01	61994288	2311209	6
F1PTZ9	SISIFQER	SISIFQER_y3	zfs_020816_glyco_np2	3	np2	np23	490.264	2	432.22	1	y3	33.93	64133248	3171625	6
F1PTZ9	SISIFQER	SISIFQER_y3	zfs_020816_glyco_np3	1	np3	np31	490.264	2	432.22	1	y3	33.6	80113664	2561545	6
F1PTZ9	SISIFQER	SISIFQER_y3	zfs_020816_glyco_np3	2	np3	np32	490.264	2	432.22	1	y3	33.25	90309544	5301994	6
F1PTZ9	SISIFQER	SISIFQER_y3	zfs_020816_glyco_np3	3	np3	np33	490.264	2	432.22	1	y3	33.3	93264384	4951461	6
F1PTZ9	SISIFQER	SISIFQER_y2	zfs_020816_glyco_hh1	1	hh1	hh11	490.264	2	304.162	1	y2	33.77	46551276	502586	8
F1PTZ9	SISIFQER	SISIFQER_y2	zfs_020816_glyco_hh1	2	hh1	hh12	490.264	2	304.162	1	y2	32.89	45104480	1323301	8
F1PTZ9	SISIFQER	SISIFQER_y2	zfs_020816_glyco_hh1	3	hh1	hh13	490.264	2	304.162	1	y2	34	49956372	664527	7
F1PTZ9	SISIFQER	SISIFQER_y2	zfs_020816_glyco_hh2	1	hh2	hh21	490.264	2	304.162	1	y2	33.88	70111728	2845254	8
F1PTZ9	SISIFQER	SISIFQER_y2	zfs_020816_glyco_hh2	2	hh2	hh22	490.264	2	304.162	1	y2	32.86	68922224	2180825	7
F1PTZ9	SISIFQER	SISIFQER_y2	zfs_020816_glyco_hh2	3	hh2	hh23	490.264	2	304.162	1	y2	33.06	72822704	1604023	8
F1PTZ9	SISIFQER	SISIFQER_y2	zfs_020816_glyco_hh3	1	hh3	hh31	490.264	2	304.162	1	y2	33.52	42688168	1187836	8
F1PTZ9	SISIFQER	SISIFQER_y2	zfs_020816_glyco_hh3	2	hh3	hh32	490.264	2	304.162	1	y2	33.14	48581904	862319	7
F1PTZ9	SISIFQER	SISIFQER_y2	zfs_020816_glyco_hh3	3	hh3	hh33	490.264	2	304.162	1	y2	33.23	48188024	1269356	8
F1PTZ9	SISIFQER	SISIFQER_y2	zfs_020816_glyco_nh1	1	nh1	nh11	490.264	2	304.162	1	y2	33.25	30847258	986369	7
F1PTZ9	SISIFQER	SISIFQER_y2	zfs_020816_glyco_nh1	2	nh1	nh12	490.264	2	304.162	1	y2	34.22	27651686	626690	8
F1PTZ9	SISIFQER	SISIFQER_y2	zfs_020816_glyco_nh1	3	nh1	nh13	490.264	2	304.162	1	y2	33.29	22347572	780929	8
F1PTZ9	SISIFQER	SISIFQER_y2	zfs_020816_glyco_nh2	1	nh2	nh21	490.264	2	304.162	1	y2	34.62	29780712	1066749	7
F1PTZ9	SISIFQER	SISIFQER_y2	zfs_020816_glyco_nh2	2	nh2	nh22	490.264	2	304.162	1	y2	33.55	25157038	223890	7
F1PTZ9	SISIFQER	SISIFQER_y2	zfs_020816_glyco_nh2	3	nh2	nh23	490.264	2	304.162	1	y2	32.94	23571710	826928	7
F1PTZ9	SISIFQER	SISIFQER_y2	zfs_020816_glyco_nh3	1	nh3	nh31	490.264	2	304.162	1	y2	33.92	29255634	1237814	8
F1PTZ9	SISIFQER	SISIFQER_y2	zfs_020816_glyco_nh3	2	nh3	nh32	490.264	2	304.162	1	y2	33.36	25822828	1268566	7
F1PTZ9	SISIFQER	SISIFQER_y2	zfs_020816_glyco_nh3	3	nh3	nh33	490.264	2	304.162	1	y2	33.56	29231878	668113	8
F1PTZ9	SISIFQER	SISIFQER_y2	zfs_020816_glyco_hp1	1	hp1	hp11	490.264	2	304.162	1	y2	33.73	30633998	882226	8
F1PTZ9	SISIFQER	SISIFQER_y2	zfs_020816_glyco_hp1	2	hp1	hp12	490.264	2	304.162	1	y2	33.29	32739740	799294	7
F1PTZ9	SISIFQER	SISIFQER_y2	zfs_020816_glyco_hp1	3	hp1	hp13	490.264	2	304.162	1	y2	33.34	35361696	1108083	7
F1PTZ9	SISIFQER	SISIFQER_y2	zfs_020816_glyco_hp2	1	hp2	hp21	490.264	2	304.162	1	y2	33.8	49216904	837031	8
F1PTZ9	SISIFQER	SISIFQER_y2	zfs_020816_glyco_hp2	2	hp2	hp22	490.264	2	304.162	1	y2	33.72	55997296	1080382	8
F1PTZ9	SISIFQER	SISIFQER_y2	zfs_020816_glyco_hp2	3	hp2	hp23	490.264	2	304.162	1	y2	34.63	63278532	485040	7
F1PTZ9	SISIFQER	SISIFQER_y2	zfs_020816_glyco_hp3	1	hp3	hp31	490.264	2	304.162	1	y2	33.46	43685408	716843	7
F1PTZ9	SISIFQER	SISIFQER_y2	zfs_020816_glyco_hp3	2	hp3	hp32	490.264	2	304.162	1	y2	33.39	42993368	1210966	8
F1PTZ9	SISIFQER	SISIFQER_y2	zfs_020816_glyco_hp3	3	hp3	hp33	490.264	2	304.162	1	y2	33.17	42300372	869737	7
F1PTZ9	SISIFQER	SISIFQER_y2	zfs_020816_glyco_np1	1	np1	np11	490.264	2	304.162	1	y2	32.94	26711738	532283	8
F1PTZ9	SISIFQER	SISIFQER_y2	zfs_020816_glyco_np1	2	np1	np12	490.264	2	304.162	1	y2	33	21120672	582783	7
F1PTZ9	SISIFQER	SISIFQER_y2	zfs_020816_glyco_np1	3	np1	np13	490.264	2	304.162	1	y2	33.63	23780370	958633	7
F1PTZ9	SISIFQER	SISIFQER_y2	zfs_020816_glyco_np2	1	np2	np21	490.264	2	304.162	1	y2	34.1	21696128	646506	8
F1PTZ9	SISIFQER	SISIFQER_y2	zfs_020816_glyco_np2	2	np2	np22	490.264	2	304.162	1	y2	33.01	20452692	77379	7
F1PTZ9	SISIFQER	SISIFQER_y2	zfs_020816_glyco_np2	3	np2	np23	490.264	2	304.162	1	y2	33.96	21232766	557328	7
F1PTZ9	SISIFQER	SISIFQER_y2	zfs_020816_glyco_np3	1	np3	np31	490.264	2	304.162	1	y2	33.54	25822130	573908	7
F1PTZ9	SISIFQER	SISIFQER_y2	zfs_020816_glyco_np3	2	np3	np32	490.264	2	304.162	1	y2	33.25	30630484	178841	7
F1PTZ9	SISIFQER	SISIFQER_y2	zfs_020816_glyco_np3	3	np3	np33	490.264	2	304.162	1	y2	33.33	28940042	1177398	7
F1PTZ9	SISIFQER	SISIFQER_y1	zfs_020816_glyco_hh1	1	hh1	hh11	490.264	2	175.119	1	y1	33.86	48822600	7584929	7
F1PTZ9	SISIFQER	SISIFQER_y1	zfs_020816_glyco_hh1	2	hh1	hh12	490.264	2	175.119	1	y1	32.89	48030344	8231358	7
F1PTZ9	SISIFQER	SISIFQER_y1	zfs_020816_glyco_hh1	3	hh1	hh13	490.264	2	175.119	1	y1	34.06	46348880	7898013	8
F1PTZ9	SISIFQER	SISIFQER_y1	zfs_020816_glyco_hh2	1	hh2	hh21	490.264	2	175.119	1	y1	33.85	75053328	8969906	7
F1PTZ9	SISIFQER	SISIFQER_y1	zfs_020816_glyco_hh2	2	hh2	hh22	490.264	2	175.119	1	y1	32.86	66334536	7168454	8
F1PTZ9	SISIFQER	SISIFQER_y1	zfs_020816_glyco_hh2	3	hh2	hh23	490.264	2	175.119	1	y1	33.06	78929936	8225557	7
F1PTZ9	SISIFQER	SISIFQER_y1	zfs_020816_glyco_hh3	1	hh3	hh31	490.264	2	175.119	1	y1	33.56	43296604	7229187	7
F1PTZ9	SISIFQER	SISIFQER_y1	zfs_020816_glyco_hh3	2	hh3	hh32	490.264	2	175.119	1	y1	33.14	47387192	7384882	8
F1PTZ9	SISIFQER	SISIFQER_y1	zfs_020816_glyco_hh3	3	hh3	hh33	490.264	2	175.119	1	y1	33.2	48727676	8667574	7
F1PTZ9	SISIFQER	SISIFQER_y1	zfs_020816_glyco_nh1	1	nh1	nh11	490.264	2	175.119	1	y1	33.25	29894560	6367383	8
F1PTZ9	SISIFQER	SISIFQER_y1	zfs_020816_glyco_nh1	2	nh1	nh12	490.264	2	175.119	1	y1	34.22	27877366	6244189	7
F1PTZ9	SISIFQER	SISIFQER_y1	zfs_020816_glyco_nh1	3	nh1	nh13	490.264	2	175.119	1	y1	33.32	22789002	5500721	7
F1PTZ9	SISIFQER	SISIFQER_y1	zfs_020816_glyco_nh2	1	nh2	nh21	490.264	2	175.119	1	y1	34.62	28165786	6982704	8
F1PTZ9	SISIFQER	SISIFQER_y1	zfs_020816_glyco_nh2	2	nh2	nh22	490.264	2	175.119	1	y1	33.55	19830030	4467147	8
F1PTZ9	SISIFQER	SISIFQER_y1	zfs_020816_glyco_nh2	3	nh2	nh23	490.264	2	175.119	1	y1	32.94	20396746	5738514	8
F1PTZ9	SISIFQER	SISIFQER_y1	zfs_020816_glyco_nh3	1	nh3	nh31	490.264	2	175.119	1	y1	33.92	29872710	6987438	7
F1PTZ9	SISIFQER	SISIFQER_y1	zfs_020816_glyco_nh3	2	nh3	nh32	490.264	2	175.119	1	y1	33.36	25055326	5435483	8
F1PTZ9	SISIFQER	SISIFQER_y1	zfs_020816_glyco_nh3	3	nh3	nh33	490.264	2	175.119	1	y1	33.56	29479706	7955453	7
F1PTZ9	SISIFQER	SISIFQER_y1	zfs_020816_glyco_hp1	1	hp1	hp11	490.264	2	175.119	1	y1	33.8	31331944	7178368	7
F1PTZ9	SISIFQER	SISIFQER_y1	zfs_020816_glyco_hp1	2	hp1	hp12	490.264	2	175.119	1	y1	33.29	29700772	4838972	8
F1PTZ9	SISIFQER	SISIFQER_y1	zfs_020816_glyco_hp1	3	hp1	hp13	490.264	2	175.119	1	y1	33.37	33146226	8232284	8
F1PTZ9	SISIFQER	SISIFQER_y1	zfs_020816_glyco_hp2	1	hp2	hp21	490.264	2	175.119	1	y1	33.8	51462732	7028383	7
F1PTZ9	SISIFQER	SISIFQER_y1	zfs_020816_glyco_hp2	2	hp2	hp22	490.264	2	175.119	1	y1	33.72	61822604	7624197	7
F1PTZ9	SISIFQER	SISIFQER_y1	zfs_020816_glyco_hp2	3	hp2	hp23	490.264	2	175.119	1	y1	34.63	62360892	6907030	8
F1PTZ9	SISIFQER	SISIFQER_y1	zfs_020816_glyco_hp3	1	hp3	hp31	490.264	2	175.119	1	y1	33.46	42792252	8411564	8
F1PTZ9	SISIFQER	SISIFQER_y1	zfs_020816_glyco_hp3	2	hp3	hp32	490.264	2	175.119	1	y1	33.36	44026132	8102543	7
F1PTZ9	SISIFQER	SISIFQER_y1	zfs_020816_glyco_hp3	3	hp3	hp33	490.264	2	175.119	1	y1	33.2	40319568	8218108	8
F1PTZ9	SISIFQER	SISIFQER_y1	zfs_020816_glyco_np1	1	np1	np11	490.264	2	175.119	1	y1	32.97	28676474	6675778	7
F1PTZ9	SISIFQER	SISIFQER_y1	zfs_020816_glyco_np1	2	np1	np12	490.264	2	175.119	1	y1	33	20496194	4477486	8
F1PTZ9	SISIFQER	SISIFQER_y1	zfs_020816_glyco_np1	3	np1	np13	490.264	2	175.119	1	y1	33.63	23103120	6164469	8
F1PTZ9	SISIFQER	SISIFQER_y1	zfs_020816_glyco_np2	1	np2	np21	490.264	2	175.119	1	y1	34.04	22620898	4840492	7
F1PTZ9	SISIFQER	SISIFQER_y1	zfs_020816_glyco_np2	2	np2	np22	490.264	2	175.119	1	y1	33.01	19865918	5684764	8
F1PTZ9	SISIFQER	SISIFQER_y1	zfs_020816_glyco_np2	3	np2	np23	490.264	2	175.119	1	y1	33.99	20260876	5716841	8
F1PTZ9	SISIFQER	SISIFQER_y1	zfs_020816_glyco_np3	1	np3	np31	490.264	2	175.119	1	y1	33.57	24303604	5827488	8
F1PTZ9	SISIFQER	SISIFQER_y1	zfs_020816_glyco_np3	2	np3	np32	490.264	2	175.119	1	y1	33.21	25696882	7957787	8
F1PTZ9	SISIFQER	SISIFQER_y1	zfs_020816_glyco_np3	3	np3	np33	490.264	2	175.119	1	y1	33.33	28189202	7233955	8
F1PTZ9	SISIFQER	SISIFQER_b2	zfs_020816_glyco_hh1	1	hh1	hh11	490.264	2	201.123	1	b2	33.86	615297280	21106904	3
F1PTZ9	SISIFQER	SISIFQER_b2	zfs_020816_glyco_hh1	2	hh1	hh12	490.264	2	201.123	1	b2	32.89	636117312	27027046	3
F1PTZ9	SISIFQER	SISIFQER_b2	zfs_020816_glyco_hh1	3	hh1	hh13	490.264	2	201.123	1	b2	34.06	667489728	24870804	3
F1PTZ9	SISIFQER	SISIFQER_b2	zfs_020816_glyco_hh2	1	hh2	hh21	490.264	2	201.123	1	b2	33.88	914023040	64321344	3
F1PTZ9	SISIFQER	SISIFQER_b2	zfs_020816_glyco_hh2	2	hh2	hh22	490.264	2	201.123	1	b2	32.86	927534784	45455948	3
F1PTZ9	SISIFQER	SISIFQER_b2	zfs_020816_glyco_hh2	3	hh2	hh23	490.264	2	201.123	1	b2	33.06	911828736	65445016	3
F1PTZ9	SISIFQER	SISIFQER_b2	zfs_020816_glyco_hh3	1	hh3	hh31	490.264	2	201.123	1	b2	33.52	549473216	32459214	3
F1PTZ9	SISIFQER	SISIFQER_b2	zfs_020816_glyco_hh3	2	hh3	hh32	490.264	2	201.123	1	b2	33.14	612387456	35967396	3
F1PTZ9	SISIFQER	SISIFQER_b2	zfs_020816_glyco_hh3	3	hh3	hh33	490.264	2	201.123	1	b2	33.23	634113856	37304316	3
F1PTZ9	SISIFQER	SISIFQER_b2	zfs_020816_glyco_nh1	1	nh1	nh11	490.264	2	201.123	1	b2	33.25	406166304	19419478	3
F1PTZ9	SISIFQER	SISIFQER_b2	zfs_020816_glyco_nh1	2	nh1	nh12	490.264	2	201.123	1	b2	34.22	361403360	18348844	3
F1PTZ9	SISIFQER	SISIFQER_b2	zfs_020816_glyco_nh1	3	nh1	nh13	490.264	2	201.123	1	b2	33.32	313550912	25181404	3
F1PTZ9	SISIFQER	SISIFQER_b2	zfs_020816_glyco_nh2	1	nh2	nh21	490.264	2	201.123	1	b2	34.62	397621536	20078906	3
F1PTZ9	SISIFQER	SISIFQER_b2	zfs_020816_glyco_nh2	2	nh2	nh22	490.264	2	201.123	1	b2	33.55	326988064	17062784	3
F1PTZ9	SISIFQER	SISIFQER_b2	zfs_020816_glyco_nh2	3	nh2	nh23	490.264	2	201.123	1	b2	32.94	310535200	14394564	3
F1PTZ9	SISIFQER	SISIFQER_b2	zfs_020816_glyco_nh3	1	nh3	nh31	490.264	2	201.123	1	b2	33.89	380264192	30192094	3
F1PTZ9	SISIFQER	SISIFQER_b2	zfs_020816_glyco_nh3	2	nh3	nh32	490.264	2	201.123	1	b2	33.39	334028672	32431296	3
F1PTZ9	SISIFQER	SISIFQER_b2	zfs_020816_glyco_nh3	3	nh3	nh33	490.264	2	201.123	1	b2	33.56	363970880	35851700	3
F1PTZ9	SISIFQER	SISIFQER_b2	zfs_020816_glyco_hp1	1	hp1	hp11	490.264	2	201.123	1	b2	33.73	406373984	16259406	3
F1PTZ9	SISIFQER	SISIFQER_b2	zfs_020816_glyco_hp1	2	hp1	hp12	490.264	2	201.123	1	b2	33.29	422337152	15569385	3
F1PTZ9	SISIFQER	SISIFQER_b2	zfs_020816_glyco_hp1	3	hp1	hp13	490.264	2	201.123	1	b2	33.34	471440256	17910420	3
F1PTZ9	SISIFQER	SISIFQER_b2	zfs_020816_glyco_hp2	1	hp2	hp21	490.264	2	201.123	1	b2	33.8	679013568	15578799	3
F1PTZ9	SISIFQER	SISIFQER_b2	zfs_020816_glyco_hp2	2	hp2	hp22	490.264	2	201.123	1	b2	33.72	746025792	15911501	3
F1PTZ9	SISIFQER	SISIFQER_b2	zfs_020816_glyco_hp2	3	hp2	hp23	490.264	2	201.123	1	b2	34.63	872009408	25124034	3
F1PTZ9	SISIFQER	SISIFQER_b2	zfs_020816_glyco_hp3	1	hp3	hp31	490.264	2	201.123	1	b2	33.46	585982656	19885296	3
F1PTZ9	SISIFQER	SISIFQER_b2	zfs_020816_glyco_hp3	2	hp3	hp32	490.264	2	201.123	1	b2	33.39	576494080	28867954	3
F1PTZ9	SISIFQER	SISIFQER_b2	zfs_020816_glyco_hp3	3	hp3	hp33	490.264	2	201.123	1	b2	33.17	541670144	22610236	3
F1PTZ9	SISIFQER	SISIFQER_b2	zfs_020816_glyco_np1	1	np1	np11	490.264	2	201.123	1	b2	32.97	340342912	21177112	3
F1PTZ9	SISIFQER	SISIFQER_b2	zfs_020816_glyco_np1	2	np1	np12	490.264	2	201.123	1	b2	33	289776256	15644382	3
F1PTZ9	SISIFQER	SISIFQER_b2	zfs_020816_glyco_np1	3	np1	np13	490.264	2	201.123	1	b2	33.66	312954048	23224250	3
F1PTZ9	SISIFQER	SISIFQER_b2	zfs_020816_glyco_np2	1	np2	np21	490.264	2	201.123	1	b2	34.07	290095904	22396660	3
F1PTZ9	SISIFQER	SISIFQER_b2	zfs_020816_glyco_np2	2	np2	np22	490.264	2	201.123	1	b2	33.01	263717536	15932297	3
F1PTZ9	SISIFQER	SISIFQER_b2	zfs_020816_glyco_np2	3	np2	np23	490.264	2	201.123	1	b2	33.93	273037536	18108832	3
F1PTZ9	SISIFQER	SISIFQER_b2	zfs_020816_glyco_np3	1	np3	np31	490.264	2	201.123	1	b2	33.6	334323904	16372948	3
F1PTZ9	SISIFQER	SISIFQER_b2	zfs_020816_glyco_np3	2	np3	np32	490.264	2	201.123	1	b2	33.21	389424608	25345726	3
F1PTZ9	SISIFQER	SISIFQER_b2	zfs_020816_glyco_np3	3	np3	np33	490.264	2	201.123	1	b2	33.33	381317056	22328788	3
F1PTZ9	SISIFQER	SISIFQER_b3	zfs_020816_glyco_hh1	1	hh1	hh11	490.264	2	288.155	1	b3	33.86	203951152	1401551	5
F1PTZ9	SISIFQER	SISIFQER_b3	zfs_020816_glyco_hh1	2	hh1	hh12	490.264	2	288.155	1	b3	32.89	209433648	4487386	5
F1PTZ9	SISIFQER	SISIFQER_b3	zfs_020816_glyco_hh1	3	hh1	hh13	490.264	2	288.155	1	b3	34.06	221554528	1291781	5
F1PTZ9	SISIFQER	SISIFQER_b3	zfs_020816_glyco_hh2	1	hh2	hh21	490.264	2	288.155	1	b3	33.88	302748576	10558950	5
F1PTZ9	SISIFQER	SISIFQER_b3	zfs_020816_glyco_hh2	2	hh2	hh22	490.264	2	288.155	1	b3	32.86	309985088	7762633	5
F1PTZ9	SISIFQER	SISIFQER_b3	zfs_020816_glyco_hh2	3	hh2	hh23	490.264	2	288.155	1	b3	33.06	311185376	3981214	5
F1PTZ9	SISIFQER	SISIFQER_b3	zfs_020816_glyco_hh3	1	hh3	hh31	490.264	2	288.155	1	b3	33.56	192930528	2645379	5
F1PTZ9	SISIFQER	SISIFQER_b3	zfs_020816_glyco_hh3	2	hh3	hh32	490.264	2	288.155	1	b3	33.14	209906752	2084129	5
F1PTZ9	SISIFQER	SISIFQER_b3	zfs_020816_glyco_hh3	3	hh3	hh33	490.264	2	288.155	1	b3	33.23	220517712	2896280	5
F1PTZ9	SISIFQER	SISIFQER_b3	zfs_020816_glyco_nh1	1	nh1	nh11	490.264	2	288.155	1	b3	33.25	139500368	980814	5
F1PTZ9	SISIFQER	SISIFQER_b3	zfs_020816_glyco_nh1	2	nh1	nh12	490.264	2	288.155	1	b3	34.22	121387392	886215	5
F1PTZ9	SISIFQER	SISIFQER_b3	zfs_020816_glyco_nh1	3	nh1	nh13	490.264	2	288.155	1	b3	33.32	105576224	2474581	5
F1PTZ9	SISIFQER	SISIFQER_b3	zfs_020816_glyco_nh2	1	nh2	nh21	490.264	2	288.155	1	b3	34.62	134086632	2031016	5
F1PTZ9	SISIFQER	SISIFQER_b3	zfs_020816_glyco_nh2	2	nh2	nh22	490.264	2	288.155	1	b3	33.55	109508240	1381395	5
F1PTZ9	SISIFQER	SISIFQER_b3	zfs_020816_glyco_nh2	3	nh2	nh23	490.264	2	288.155	1	b3	32.94	105858312	255139	5
F1PTZ9	SISIFQER	SISIFQER_b3	zfs_020816_glyco_nh3	1	nh3	nh31	490.264	2	288.155	1	b3	33.89	126444432	3214604	5
F1PTZ9	SISIFQER	SISIFQER_b3	zfs_020816_glyco_nh3	2	nh3	nh32	490.264	2	288.155	1	b3	33.36	111608288	3251727	5
F1PTZ9	SISIFQER	SISIFQER_b3	zfs_020816_glyco_nh3	3	nh3	nh33	490.264	2	288.155	1	b3	33.56	127434832	2217455	5
F1PTZ9	SISIFQER	SISIFQER_b3	zfs_020816_glyco_hp1	1	hp1	hp11	490.264	2	288.155	1	b3	33.73	136577280	2288829	5
F1PTZ9	SISIFQER	SISIFQER_b3	zfs_020816_glyco_hp1	2	hp1	hp12	490.264	2	288.155	1	b3	33.29	142926784	1896218	5
F1PTZ9	SISIFQER	SISIFQER_b3	zfs_020816_glyco_hp1	3	hp1	hp13	490.264	2	288.155	1	b3	33.34	157982816	662313	5
F1PTZ9	SISIFQER	SISIFQER_b3	zfs_020816_glyco_hp2	1	hp2	hp21	490.264	2	288.155	1	b3	33.8	225946400	2319449	5
F1PTZ9	SISIFQER	SISIFQER_b3	zfs_020816_glyco_hp2	2	hp2	hp22	490.264	2	288.155	1	b3	33.72	245838976	2304028	5
F1PTZ9	SISIFQER	SISIFQER_b3	zfs_020816_glyco_hp2	3	hp2	hp23	490.264	2	288.155	1	b3	34.63	281290976	4405680	5
F1PTZ9	SISIFQER	SISIFQER_b3	zfs_020816_glyco_hp3	1	hp3	hp31	490.264	2	288.155	1	b3	33.46	192205536	3104738	5
F1PTZ9	SISIFQER	SISIFQER_b3	zfs_020816_glyco_hp3	2	hp3	hp32	490.264	2	288.155	1	b3	33.42	187576224	3957513	5
F1PTZ9	SISIFQER	SISIFQER_b3	zfs_020816_glyco_hp3	3	hp3	hp33	490.264	2	288.155	1	b3	33.17	182502784	2020832	5
F1PTZ9	SISIFQER	SISIFQER_b3	zfs_020816_glyco_np1	1	np1	np11	490.264	2	288.155	1	b3	32.97	116113664	1513273	5
F1PTZ9	SISIFQER	SISIFQER_b3	zfs_020816_glyco_np1	2	np1	np12	490.264	2	288.155	1	b3	33	96667176	1364571	5
F1PTZ9	SISIFQER	SISIFQER_b3	zfs_020816_glyco_np1	3	np1	np13	490.264	2	288.155	1	b3	33.69	105345768	1350286	5
F1PTZ9	SISIFQER	SISIFQER_b3	zfs_020816_glyco_np2	1	np2	np21	490.264	2	288.155	1	b3	34.07	97312672	1645776	5
F1PTZ9	SISIFQER	SISIFQER_b3	zfs_020816_glyco_np2	2	np2	np22	490.264	2	288.155	1	b3	33.01	87385640	217556	5
F1PTZ9	SISIFQER	SISIFQER_b3	zfs_020816_glyco_np2	3	np2	np23	490.264	2	288.155	1	b3	33.93	90183056	1774207	5
F1PTZ9	SISIFQER	SISIFQER_b3	zfs_020816_glyco_np3	1	np3	np31	490.264	2	288.155	1	b3	33.6	113523280	786867	5
F1PTZ9	SISIFQER	SISIFQER_b3	zfs_020816_glyco_np3	2	np3	np32	490.264	2	288.155	1	b3	33.25	130973128	1104324	5
F1PTZ9	SISIFQER	SISIFQER_b3	zfs_020816_glyco_np3	3	np3	np33	490.264	2	288.155	1	b3	33.33	130359456	2158929	5
F1PAM3	YFDLGLPNR	YFDLGLPNR_y7	zfs_020816_glyco_hh1	1	hh1	hh11	547.785	2	784.431	1	y7	45.31	83810712	564184	1
F1PAM3	YFDLGLPNR	YFDLGLPNR_y7	zfs_020816_glyco_hh1	2	hh1	hh12	547.785	2	784.431	1	y7	44.31	75551280	931817	1
F1PAM3	YFDLGLPNR	YFDLGLPNR_y7	zfs_020816_glyco_hh1	3	hh1	hh13	547.785	2	784.431	1	y7	45.46	91166480	1419320	1
F1PAM3	YFDLGLPNR	YFDLGLPNR_y7	zfs_020816_glyco_hh2	1	hh2	hh21	547.785	2	784.431	1	y7	45.46	229954464	2508373	1
F1PAM3	YFDLGLPNR	YFDLGLPNR_y7	zfs_020816_glyco_hh2	2	hh2	hh22	547.785	2	784.431	1	y7	44.41	239620112	1566152	1
F1PAM3	YFDLGLPNR	YFDLGLPNR_y7	zfs_020816_glyco_hh2	3	hh2	hh23	547.785	2	784.431	1	y7	44.72	190449776	2867055	1
F1PAM3	YFDLGLPNR	YFDLGLPNR_y7	zfs_020816_glyco_hh3	1	hh3	hh31	547.785	2	784.431	1	y7	45.24	89408856	1585111	1
F1PAM3	YFDLGLPNR	YFDLGLPNR_y7	zfs_020816_glyco_hh3	2	hh3	hh32	547.785	2	784.431	1	y7	44.52	94322224	762076	1
F1PAM3	YFDLGLPNR	YFDLGLPNR_y7	zfs_020816_glyco_hh3	3	hh3	hh33	547.785	2	784.431	1	y7	44.74	84823736	0	1
F1PAM3	YFDLGLPNR	YFDLGLPNR_y7	zfs_020816_glyco_nh1	1	nh1	nh11	547.785	2	784.431	1	y7	44.54	21249794	13249	1
F1PAM3	YFDLGLPNR	YFDLGLPNR_y7	zfs_020816_glyco_nh1	2	nh1	nh12	547.785	2	784.431	1	y7	45.73	32796764	269401	1
F1PAM3	YFDLGLPNR	YFDLGLPNR_y7	zfs_020816_glyco_nh1	3	nh1	nh13	547.785	2	784.431	1	y7	44.6	23419078	73481	1
F1PAM3	YFDLGLPNR	YFDLGLPNR_y7	zfs_020816_glyco_nh2	1	nh2	nh21	547.785	2	784.431	1	y7	46.1	43497452	0	1
F1PAM3	YFDLGLPNR	YFDLGLPNR_y7	zfs_020816_glyco_nh2	2	nh2	nh22	547.785	2	784.431	1	y7	44.82	34623080	530578	1
F1PAM3	YFDLGLPNR	YFDLGLPNR_y7	zfs_020816_glyco_nh2	3	nh2	nh23	547.785	2	784.431	1	y7	44.26	42144600	290753	1
F1PAM3	YFDLGLPNR	YFDLGLPNR_y7	zfs_020816_glyco_nh3	1	nh3	nh31	547.785	2	784.431	1	y7	45.42	27079038	65464	1
F1PAM3	YFDLGLPNR	YFDLGLPNR_y7	zfs_020816_glyco_nh3	2	nh3	nh32	547.785	2	784.431	1	y7	44.88	23530356	0	1
F1PAM3	YFDLGLPNR	YFDLGLPNR_y7	zfs_020816_glyco_nh3	3	nh3	nh33	547.785	2	784.431	1	y7	45.06	21189988	65416	1
F1PAM3	YFDLGLPNR	YFDLGLPNR_y7	zfs_020816_glyco_hp1	1	hp1	hp11	547.785	2	784.431	1	y7	45.23	98756120	873577	1
F1PAM3	YFDLGLPNR	YFDLGLPNR_y7	zfs_020816_glyco_hp1	2	hp1	hp12	547.785	2	784.431	1	y7	44.61	108928336	1108002	1
F1PAM3	YFDLGLPNR	YFDLGLPNR_y7	zfs_020816_glyco_hp1	3	hp1	hp13	547.785	2	784.431	1	y7	44.64	90931464	1056917	1
F1PAM3	YFDLGLPNR	YFDLGLPNR_y7	zfs_020816_glyco_hp2	1	hp2	hp21	547.785	2	784.431	1	y7	45.24	127762648	1245427	1
F1PAM3	YFDLGLPNR	YFDLGLPNR_y7	zfs_020816_glyco_hp2	2	hp2	hp22	547.785	2	784.431	1	y7	44.98	119906128	0	1
F1PAM3	YFDLGLPNR	YFDLGLPNR_y7	zfs_020816_glyco_hp2	3	hp2	hp23	547.785	2	784.431	1	y7	45.62	184922704	1036407	1
F1PAM3	YFDLGLPNR	YFDLGLPNR_y7	zfs_020816_glyco_hp3	1	hp3	hp31	547.785	2	784.431	1	y7	44.89	71294080	846079	1
F1PAM3	YFDLGLPNR	YFDLGLPNR_y7	zfs_020816_glyco_hp3	2	hp3	hp32	547.785	2	784.431	1	y7	44.75	80541352	452159	1
F1PAM3	YFDLGLPNR	YFDLGLPNR_y7	zfs_020816_glyco_hp3	3	hp3	hp33	547.785	2	784.431	1	y7	44.54	83013168	1029350	1
F1PAM3	YFDLGLPNR	YFDLGLPNR_y7	zfs_020816_glyco_np1	1	np1	np11	547.785	2	784.431	1	y7	44.26	24804410	199170	1
F1PAM3	YFDLGLPNR	YFDLGLPNR_y7	zfs_020816_glyco_np1	2	np1	np12	547.785	2	784.431	1	y7	44.39	21603434	14290	1
F1PAM3	YFDLGLPNR	YFDLGLPNR_y7	zfs_020816_glyco_np1	3	np1	np13	547.785	2	784.431	1	y7	45.18	23392004	0	1
F1PAM3	YFDLGLPNR	YFDLGLPNR_y7	zfs_020816_glyco_np2	1	np2	np21	547.785	2	784.431	1	y7	45.61	22690152	0	1
F1PAM3	YFDLGLPNR	YFDLGLPNR_y7	zfs_020816_glyco_np2	2	np2	np22	547.785	2	784.431	1	y7	44.21	26393376	0	1
F1PAM3	YFDLGLPNR	YFDLGLPNR_y7	zfs_020816_glyco_np2	3	np2	np23	547.785	2	784.431	1	y7	45.39	23866614	148816	1
F1PAM3	YFDLGLPNR	YFDLGLPNR_y7	zfs_020816_glyco_np3	1	np3	np31	547.785	2	784.431	1	y7	45.09	33890360	506554	1
F1PAM3	YFDLGLPNR	YFDLGLPNR_y7	zfs_020816_glyco_np3	2	np3	np32	547.785	2	784.431	1	y7	44.67	37720896	264194	1
F1PAM3	YFDLGLPNR	YFDLGLPNR_y7	zfs_020816_glyco_np3	3	np3	np33	547.785	2	784.431	1	y7	44.73	38792940	417978	1
F1PAM3	YFDLGLPNR	YFDLGLPNR_y6	zfs_020816_glyco_hh1	1	hh1	hh11	547.785	2	669.404	1	y6	45.31	23026676	213556	5
F1PAM3	YFDLGLPNR	YFDLGLPNR_y6	zfs_020816_glyco_hh1	2	hh1	hh12	547.785	2	669.404	1	y6	44.27	20926528	16386	4
F1PAM3	YFDLGLPNR	YFDLGLPNR_y6	zfs_020816_glyco_hh1	3	hh1	hh13	547.785	2	669.404	1	y6	45.46	26212558	67090	5
F1PAM3	YFDLGLPNR	YFDLGLPNR_y6	zfs_020816_glyco_hh2	1	hh2	hh21	547.785	2	669.404	1	y6	45.43	65386612	981400	5
F1PAM3	YFDLGLPNR	YFDLGLPNR_y6	zfs_020816_glyco_hh2	2	hh2	hh22	547.785	2	669.404	1	y6	44.41	67235992	659056	5
F1PAM3	YFDLGLPNR	YFDLGLPNR_y6	zfs_020816_glyco_hh2	3	hh2	hh23	547.785	2	669.404	1	y6	44.72	53788728	659361	5
F1PAM3	YFDLGLPNR	YFDLGLPNR_y6	zfs_020816_glyco_hh3	1	hh3	hh31	547.785	2	669.404	1	y6	45.24	25430494	65759	5
F1PAM3	YFDLGLPNR	YFDLGLPNR_y6	zfs_020816_glyco_hh3	2	hh3	hh32	547.785	2	669.404	1	y6	44.52	26794250	27295	5
F1PAM3	YFDLGLPNR	YFDLGLPNR_y6	zfs_020816_glyco_hh3	3	hh3	hh33	547.785	2	669.404	1	y6	44.74	23815112	67670	5
F1PAM3	YFDLGLPNR	YFDLGLPNR_y6	zfs_020816_glyco_nh1	1	nh1	nh11	547.785	2	669.404	1	y6	44.57	5774171	60764	5
F1PAM3	YFDLGLPNR	YFDLGLPNR_y6	zfs_020816_glyco_nh1	2	nh1	nh12	547.785	2	669.404	1	y6	45.66	8500518	62824	5
F1PAM3	YFDLGLPNR	YFDLGLPNR_y6	zfs_020816_glyco_nh1	3	nh1	nh13	547.785	2	669.404	1	y6	44.6	6338160	0	5
F1PAM3	YFDLGLPNR	YFDLGLPNR_y6	zfs_020816_glyco_nh2	1	nh2	nh21	547.785	2	669.404	1	y6	46.1	11816509	0	5
F1PAM3	YFDLGLPNR	YFDLGLPNR_y6	zfs_020816_glyco_nh2	2	nh2	nh22	547.785	2	669.404	1	y6	44.82	9737314	12605	5
F1PAM3	YFDLGLPNR	YFDLGLPNR_y6	zfs_020816_glyco_nh2	3	nh2	nh23	547.785	2	669.404	1	y6	44.29	11517898	0	5
F1PAM3	YFDLGLPNR	YFDLGLPNR_y6	zfs_020816_glyco_nh3	1	nh3	nh31	547.785	2	669.404	1	y6	45.46	7118658	17278	5
F1PAM3	YFDLGLPNR	YFDLGLPNR_y6	zfs_020816_glyco_nh3	2	nh3	nh32	547.785	2	669.404	1	y6	44.88	6232713	0	5
F1PAM3	YFDLGLPNR	YFDLGLPNR_y6	zfs_020816_glyco_nh3	3	nh3	nh33	547.785	2	669.404	1	y6	45.06	5473153	616	5
F1PAM3	YFDLGLPNR	YFDLGLPNR_y6	zfs_020816_glyco_hp1	1	hp1	hp11	547.785	2	669.404	1	y6	45.23	28106210	50708	5
F1PAM3	YFDLGLPNR	YFDLGLPNR_y6	zfs_020816_glyco_hp1	2	hp1	hp12	547.785	2	669.404	1	y6	44.61	31598786	1738	5
F1PAM3	YFDLGLPNR	YFDLGLPNR_y6	zfs_020816_glyco_hp1	3	hp1	hp13	547.785	2	669.404	1	y6	44.64	26206874	122774	5
F1PAM3	YFDLGLPNR	YFDLGLPNR_y6	zfs_020816_glyco_hp2	1	hp2	hp21	547.785	2	669.404	1	y6	45.24	36485940	383535	5
F1PAM3	YFDLGLPNR	YFDLGLPNR_y6	zfs_020816_glyco_hp2	2	hp2	hp22	547.785	2	669.404	1	y6	44.98	34094604	9607	5
F1PAM3	YFDLGLPNR	YFDLGLPNR_y6	zfs_020816_glyco_hp2	3	hp2	hp23	547.785	2	669.404	1	y6	45.62	50638768	309141	5
F1PAM3	YFDLGLPNR	YFDLGLPNR_y6	zfs_020816_glyco_hp3	1	hp3	hp31	547.785	2	669.404	1	y6	44.92	20083648	171169	5
F1PAM3	YFDLGLPNR	YFDLGLPNR_y6	zfs_020816_glyco_hp3	2	hp3	hp32	547.785	2	669.404	1	y6	44.75	22394296	16060	5
F1PAM3	YFDLGLPNR	YFDLGLPNR_y6	zfs_020816_glyco_hp3	3	hp3	hp33	547.785	2	669.404	1	y6	44.54	23495094	172588	5
F1PAM3	YFDLGLPNR	YFDLGLPNR_y6	zfs_020816_glyco_np1	1	np1	np11	547.785	2	669.404	1	y6	44.26	6984096	6063	5
F1PAM3	YFDLGLPNR	YFDLGLPNR_y6	zfs_020816_glyco_np1	2	np1	np12	547.785	2	669.404	1	y6	44.45	5801245	0	5
F1PAM3	YFDLGLPNR	YFDLGLPNR_y6	zfs_020816_glyco_np1	3	np1	np13	547.785	2	669.404	1	y6	45.24	6228409	41115	5
F1PAM3	YFDLGLPNR	YFDLGLPNR_y6	zfs_020816_glyco_np2	1	np2	np21	547.785	2	669.404	1	y6	45.61	5856255	0	5
F1PAM3	YFDLGLPNR	YFDLGLPNR_y6	zfs_020816_glyco_np2	2	np2	np22	547.785	2	669.404	1	y6	44.21	6738203	0	5
F1PAM3	YFDLGLPNR	YFDLGLPNR_y6	zfs_020816_glyco_np2	3	np2	np23	547.785	2	669.404	1	y6	45.36	6195613	0	5
F1PAM3	YFDLGLPNR	YFDLGLPNR_y6	zfs_020816_glyco_np3	1	np3	np31	547.785	2	669.404	1	y6	45.09	8926830	0	5
F1PAM3	YFDLGLPNR	YFDLGLPNR_y6	zfs_020816_glyco_np3	2	np3	np32	547.785	2	669.404	1	y6	44.67	10357838	40903	5
F1PAM3	YFDLGLPNR	YFDLGLPNR_y6	zfs_020816_glyco_np3	3	np3	np33	547.785	2	669.404	1	y6	44.77	10888752	35844	5
F1PAM3	YFDLGLPNR	YFDLGLPNR_y5	zfs_020816_glyco_hh1	1	hh1	hh11	547.785	2	556.32	1	y5	45.34	54863572	1075521	2
F1PAM3	YFDLGLPNR	YFDLGLPNR_y5	zfs_020816_glyco_hh1	2	hh1	hh12	547.785	2	556.32	1	y5	NA	NA	NA	NA
F1PAM3	YFDLGLPNR	YFDLGLPNR_y5	zfs_020816_glyco_hh1	3	hh1	hh13	547.785	2	556.32	1	y5	45.46	61463988	177574	2
F1PAM3	YFDLGLPNR	YFDLGLPNR_y5	zfs_020816_glyco_hh2	1	hh2	hh21	547.785	2	556.32	1	y5	45.46	154648752	2137785	2
F1PAM3	YFDLGLPNR	YFDLGLPNR_y5	zfs_020816_glyco_hh2	2	hh2	hh22	547.785	2	556.32	1	y5	44.41	160004320	746780	2
F1PAM3	YFDLGLPNR	YFDLGLPNR_y5	zfs_020816_glyco_hh2	3	hh2	hh23	547.785	2	556.32	1	y5	44.72	126160640	2297904	2
F1PAM3	YFDLGLPNR	YFDLGLPNR_y5	zfs_020816_glyco_hh3	1	hh3	hh31	547.785	2	556.32	1	y5	45.24	59500144	1337083	2
F1PAM3	YFDLGLPNR	YFDLGLPNR_y5	zfs_020816_glyco_hh3	2	hh3	hh32	547.785	2	556.32	1	y5	44.52	63620768	364043	2
F1PAM3	YFDLGLPNR	YFDLGLPNR_y5	zfs_020816_glyco_hh3	3	hh3	hh33	547.785	2	556.32	1	y5	44.74	56993028	158452	2
F1PAM3	YFDLGLPNR	YFDLGLPNR_y5	zfs_020816_glyco_nh1	1	nh1	nh11	547.785	2	556.32	1	y5	44.54	13906294	226432	2
F1PAM3	YFDLGLPNR	YFDLGLPNR_y5	zfs_020816_glyco_nh1	2	nh1	nh12	547.785	2	556.32	1	y5	45.73	20555470	683360	2
F1PAM3	YFDLGLPNR	YFDLGLPNR_y5	zfs_020816_glyco_nh1	3	nh1	nh13	547.785	2	556.32	1	y5	44.6	15449196	16197	2
F1PAM3	YFDLGLPNR	YFDLGLPNR_y5	zfs_020816_glyco_nh2	1	nh2	nh21	547.785	2	556.32	1	y5	46.1	28800662	104936	2
F1PAM3	YFDLGLPNR	YFDLGLPNR_y5	zfs_020816_glyco_nh2	2	nh2	nh22	547.785	2	556.32	1	y5	44.82	23373924	63661	2
F1PAM3	YFDLGLPNR	YFDLGLPNR_y5	zfs_020816_glyco_nh2	3	nh2	nh23	547.785	2	556.32	1	y5	44.29	27294360	262571	2
F1PAM3	YFDLGLPNR	YFDLGLPNR_y5	zfs_020816_glyco_nh3	1	nh3	nh31	547.785	2	556.32	1	y5	45.46	17665470	138452	2
F1PAM3	YFDLGLPNR	YFDLGLPNR_y5	zfs_020816_glyco_nh3	2	nh3	nh32	547.785	2	556.32	1	y5	44.91	15151008	73493	2
F1PAM3	YFDLGLPNR	YFDLGLPNR_y5	zfs_020816_glyco_nh3	3	nh3	nh33	547.785	2	556.32	1	y5	45.06	13547541	14366	2
F1PAM3	YFDLGLPNR	YFDLGLPNR_y5	zfs_020816_glyco_hp1	1	hp1	hp11	547.785	2	556.32	1	y5	45.23	65711252	895968	2
F1PAM3	YFDLGLPNR	YFDLGLPNR_y5	zfs_020816_glyco_hp1	2	hp1	hp12	547.785	2	556.32	1	y5	44.61	73604104	93180	2
F1PAM3	YFDLGLPNR	YFDLGLPNR_y5	zfs_020816_glyco_hp1	3	hp1	hp13	547.785	2	556.32	1	y5	44.64	61603440	209215	2
F1PAM3	YFDLGLPNR	YFDLGLPNR_y5	zfs_020816_glyco_hp2	1	hp2	hp21	547.785	2	556.32	1	y5	45.21	86118984	218507	2
F1PAM3	YFDLGLPNR	YFDLGLPNR_y5	zfs_020816_glyco_hp2	2	hp2	hp22	547.785	2	556.32	1	y5	44.98	78948752	62172	2
F1PAM3	YFDLGLPNR	YFDLGLPNR_y5	zfs_020816_glyco_hp2	3	hp2	hp23	547.785	2	556.32	1	y5	45.59	123010848	1738106	2
F1PAM3	YFDLGLPNR	YFDLGLPNR_y5	zfs_020816_glyco_hp3	1	hp3	hp31	547.785	2	556.32	1	y5	44.92	48043012	116586	2
F1PAM3	YFDLGLPNR	YFDLGLPNR_y5	zfs_020816_glyco_hp3	2	hp3	hp32	547.785	2	556.32	1	y5	44.75	53654380	279654	2
F1PAM3	YFDLGLPNR	YFDLGLPNR_y5	zfs_020816_glyco_hp3	3	hp3	hp33	547.785	2	556.32	1	y5	44.54	54779644	648275	2
F1PAM3	YFDLGLPNR	YFDLGLPNR_y5	zfs_020816_glyco_np1	1	np1	np11	547.785	2	556.32	1	y5	44.26	16749187	183446	2
F1PAM3	YFDLGLPNR	YFDLGLPNR_y5	zfs_020816_glyco_np1	2	np1	np12	547.785	2	556.32	1	y5	44.39	14533007	57099	2
F1PAM3	YFDLGLPNR	YFDLGLPNR_y5	zfs_020816_glyco_np1	3	np1	np13	547.785	2	556.32	1	y5	45.18	15245931	240386	2
F1PAM3	YFDLGLPNR	YFDLGLPNR_y5	zfs_020816_glyco_np2	1	np2	np21	547.785	2	556.32	1	y5	45.61	14971728	42746	2
F1PAM3	YFDLGLPNR	YFDLGLPNR_y5	zfs_020816_glyco_np2	2	np2	np22	547.785	2	556.32	1	y5	44.21	16546118	266736	2
F1PAM3	YFDLGLPNR	YFDLGLPNR_y5	zfs_020816_glyco_np2	3	np2	np23	547.785	2	556.32	1	y5	45.39	15234010	235693	2
F1PAM3	YFDLGLPNR	YFDLGLPNR_y5	zfs_020816_glyco_np3	1	np3	np31	547.785	2	556.32	1	y5	45.09	21626804	635935	2
F1PAM3	YFDLGLPNR	YFDLGLPNR_y5	zfs_020816_glyco_np3	2	np3	np32	547.785	2	556.32	1	y5	44.67	24884384	375572	2
F1PAM3	YFDLGLPNR	YFDLGLPNR_y5	zfs_020816_glyco_np3	3	np3	np33	547.785	2	556.32	1	y5	44.77	25406394	439006	2
F1PAM3	YFDLGLPNR	YFDLGLPNR_y4	zfs_020816_glyco_hh1	1	hh1	hh11	547.785	2	499.299	1	y4	45.34	8567936	0	7
F1PAM3	YFDLGLPNR	YFDLGLPNR_y4	zfs_020816_glyco_hh1	2	hh1	hh12	547.785	2	499.299	1	y4	44.31	7515951	0	6
F1PAM3	YFDLGLPNR	YFDLGLPNR_y4	zfs_020816_glyco_hh1	3	hh1	hh13	547.785	2	499.299	1	y4	45.43	9389235	0	7
F1PAM3	YFDLGLPNR	YFDLGLPNR_y4	zfs_020816_glyco_hh2	1	hh2	hh21	547.785	2	499.299	1	y4	45.46	24158948	0	7
F1PAM3	YFDLGLPNR	YFDLGLPNR_y4	zfs_020816_glyco_hh2	2	hh2	hh22	547.785	2	499.299	1	y4	44.41	24784302	7517	7
F1PAM3	YFDLGLPNR	YFDLGLPNR_y4	zfs_020816_glyco_hh2	3	hh2	hh23	547.785	2	499.299	1	y4	44.72	19455252	0	7
F1PAM3	YFDLGLPNR	YFDLGLPNR_y4	zfs_020816_glyco_hh3	1	hh3	hh31	547.785	2	499.299	1	y4	45.24	9376666	3977	7
F1PAM3	YFDLGLPNR	YFDLGLPNR_y4	zfs_020816_glyco_hh3	2	hh3	hh32	547.785	2	499.299	1	y4	44.52	9785841	0	7
F1PAM3	YFDLGLPNR	YFDLGLPNR_y4	zfs_020816_glyco_hh3	3	hh3	hh33	547.785	2	499.299	1	y4	44.74	8401026	0	7
F1PAM3	YFDLGLPNR	YFDLGLPNR_y4	zfs_020816_glyco_nh1	1	nh1	nh11	547.785	2	499.299	1	y4	44.54	2209465	0	7
F1PAM3	YFDLGLPNR	YFDLGLPNR_y4	zfs_020816_glyco_nh1	2	nh1	nh12	547.785	2	499.299	1	y4	45.66	3196805	0	7
F1PAM3	YFDLGLPNR	YFDLGLPNR_y4	zfs_020816_glyco_nh1	3	nh1	nh13	547.785	2	499.299	1	y4	44.6	2204236	0	7
F1PAM3	YFDLGLPNR	YFDLGLPNR_y4	zfs_020816_glyco_nh2	1	nh2	nh21	547.785	2	499.299	1	y4	46.1	4142478	0	7
F1PAM3	YFDLGLPNR	YFDLGLPNR_y4	zfs_020816_glyco_nh2	2	nh2	nh22	547.785	2	499.299	1	y4	44.79	3360184	0	7
F1PAM3	YFDLGLPNR	YFDLGLPNR_y4	zfs_020816_glyco_nh2	3	nh2	nh23	547.785	2	499.299	1	y4	44.29	4156636	0	7
F1PAM3	YFDLGLPNR	YFDLGLPNR_y4	zfs_020816_glyco_nh3	1	nh3	nh31	547.785	2	499.299	1	y4	45.42	2590938	0	7
F1PAM3	YFDLGLPNR	YFDLGLPNR_y4	zfs_020816_glyco_nh3	2	nh3	nh32	547.785	2	499.299	1	y4	44.88	2149735	0	7
F1PAM3	YFDLGLPNR	YFDLGLPNR_y4	zfs_020816_glyco_nh3	3	nh3	nh33	547.785	2	499.299	1	y4	45.06	1969316	0	7
F1PAM3	YFDLGLPNR	YFDLGLPNR_y4	zfs_020816_glyco_hp1	1	hp1	hp11	547.785	2	499.299	1	y4	45.26	9580394	597428	7
F1PAM3	YFDLGLPNR	YFDLGLPNR_y4	zfs_020816_glyco_hp1	2	hp1	hp12	547.785	2	499.299	1	y4	44.61	10871442	0	7
F1PAM3	YFDLGLPNR	YFDLGLPNR_y4	zfs_020816_glyco_hp1	3	hp1	hp13	547.785	2	499.299	1	y4	44.64	9191630	0	7
F1PAM3	YFDLGLPNR	YFDLGLPNR_y4	zfs_020816_glyco_hp2	1	hp2	hp21	547.785	2	499.299	1	y4	45.24	13196676	95298	7
F1PAM3	YFDLGLPNR	YFDLGLPNR_y4	zfs_020816_glyco_hp2	2	hp2	hp22	547.785	2	499.299	1	y4	44.98	11830697	0	7
F1PAM3	YFDLGLPNR	YFDLGLPNR_y4	zfs_020816_glyco_hp2	3	hp2	hp23	547.785	2	499.299	1	y4	45.59	19244296	0	7
F1PAM3	YFDLGLPNR	YFDLGLPNR_y4	zfs_020816_glyco_hp3	1	hp3	hp31	547.785	2	499.299	1	y4	44.86	7189300	0	7
F1PAM3	YFDLGLPNR	YFDLGLPNR_y4	zfs_020816_glyco_hp3	2	hp3	hp32	547.785	2	499.299	1	y4	44.72	8242868	0	7
F1PAM3	YFDLGLPNR	YFDLGLPNR_y4	zfs_020816_glyco_hp3	3	hp3	hp33	547.785	2	499.299	1	y4	44.54	8315227	0	7
F1PAM3	YFDLGLPNR	YFDLGLPNR_y4	zfs_020816_glyco_np1	1	np1	np11	547.785	2	499.299	1	y4	44.26	2638267	0	7
F1PAM3	YFDLGLPNR	YFDLGLPNR_y4	zfs_020816_glyco_np1	2	np1	np12	547.785	2	499.299	1	y4	44.39	2074135	0	7
F1PAM3	YFDLGLPNR	YFDLGLPNR_y4	zfs_020816_glyco_np1	3	np1	np13	547.785	2	499.299	1	y4	45.18	2374942	0	7
F1PAM3	YFDLGLPNR	YFDLGLPNR_y4	zfs_020816_glyco_np2	1	np2	np21	547.785	2	499.299	1	y4	45.61	2164132	0	7
F1PAM3	YFDLGLPNR	YFDLGLPNR_y4	zfs_020816_glyco_np2	2	np2	np22	547.785	2	499.299	1	y4	44.21	2346481	0	7
F1PAM3	YFDLGLPNR	YFDLGLPNR_y4	zfs_020816_glyco_np2	3	np2	np23	547.785	2	499.299	1	y4	45.36	2269947	0	7
F1PAM3	YFDLGLPNR	YFDLGLPNR_y4	zfs_020816_glyco_np3	1	np3	np31	547.785	2	499.299	1	y4	45.12	3246065	0	7
F1PAM3	YFDLGLPNR	YFDLGLPNR_y4	zfs_020816_glyco_np3	2	np3	np32	547.785	2	499.299	1	y4	44.67	3896747	0	7
F1PAM3	YFDLGLPNR	YFDLGLPNR_y4	zfs_020816_glyco_np3	3	np3	np33	547.785	2	499.299	1	y4	44.77	3718614	0	7
F1PAM3	YFDLGLPNR	YFDLGLPNR_y3	zfs_020816_glyco_hh1	1	hh1	hh11	547.785	2	386.215	1	y3	45.34	30141876	184038	4
F1PAM3	YFDLGLPNR	YFDLGLPNR_y3	zfs_020816_glyco_hh1	2	hh1	hh12	547.785	2	386.215	1	y3	44.31	27469320	0	3
F1PAM3	YFDLGLPNR	YFDLGLPNR_y3	zfs_020816_glyco_hh1	3	hh1	hh13	547.785	2	386.215	1	y3	45.46	33324626	79915	4
F1PAM3	YFDLGLPNR	YFDLGLPNR_y3	zfs_020816_glyco_hh2	1	hh2	hh21	547.785	2	386.215	1	y3	45.46	82255096	1351159	4
F1PAM3	YFDLGLPNR	YFDLGLPNR_y3	zfs_020816_glyco_hh2	2	hh2	hh22	547.785	2	386.215	1	y3	44.41	85050080	510641	4
F1PAM3	YFDLGLPNR	YFDLGLPNR_y3	zfs_020816_glyco_hh2	3	hh2	hh23	547.785	2	386.215	1	y3	44.72	67473352	657032	4
F1PAM3	YFDLGLPNR	YFDLGLPNR_y3	zfs_020816_glyco_hh3	1	hh3	hh31	547.785	2	386.215	1	y3	45.24	32710370	0	4
F1PAM3	YFDLGLPNR	YFDLGLPNR_y3	zfs_020816_glyco_hh3	2	hh3	hh32	547.785	2	386.215	1	y3	44.52	33748076	0	4
F1PAM3	YFDLGLPNR	YFDLGLPNR_y3	zfs_020816_glyco_hh3	3	hh3	hh33	547.785	2	386.215	1	y3	44.74	30124602	639476	4
F1PAM3	YFDLGLPNR	YFDLGLPNR_y3	zfs_020816_glyco_nh1	1	nh1	nh11	547.785	2	386.215	1	y3	44.54	7502187	0	4
F1PAM3	YFDLGLPNR	YFDLGLPNR_y3	zfs_020816_glyco_nh1	2	nh1	nh12	547.785	2	386.215	1	y3	45.73	11675449	0	4
F1PAM3	YFDLGLPNR	YFDLGLPNR_y3	zfs_020816_glyco_nh1	3	nh1	nh13	547.785	2	386.215	1	y3	44.6	8195502	0	4
F1PAM3	YFDLGLPNR	YFDLGLPNR_y3	zfs_020816_glyco_nh2	1	nh2	nh21	547.785	2	386.215	1	y3	46.1	15007607	0	4
F1PAM3	YFDLGLPNR	YFDLGLPNR_y3	zfs_020816_glyco_nh2	2	nh2	nh22	547.785	2	386.215	1	y3	44.82	12668836	0	4
F1PAM3	YFDLGLPNR	YFDLGLPNR_y3	zfs_020816_glyco_nh2	3	nh2	nh23	547.785	2	386.215	1	y3	44.26	14556635	0	4
F1PAM3	YFDLGLPNR	YFDLGLPNR_y3	zfs_020816_glyco_nh3	1	nh3	nh31	547.785	2	386.215	1	y3	45.46	9549265	0	4
F1PAM3	YFDLGLPNR	YFDLGLPNR_y3	zfs_020816_glyco_nh3	2	nh3	nh32	547.785	2	386.215	1	y3	44.88	8330985	0	4
F1PAM3	YFDLGLPNR	YFDLGLPNR_y3	zfs_020816_glyco_nh3	3	nh3	nh33	547.785	2	386.215	1	y3	45.09	7224013	0	4
F1PAM3	YFDLGLPNR	YFDLGLPNR_y3	zfs_020816_glyco_hp1	1	hp1	hp11	547.785	2	386.215	1	y3	45.23	35675576	0	4
F1PAM3	YFDLGLPNR	YFDLGLPNR_y3	zfs_020816_glyco_hp1	2	hp1	hp12	547.785	2	386.215	1	y3	44.61	39187544	0	4
F1PAM3	YFDLGLPNR	YFDLGLPNR_y3	zfs_020816_glyco_hp1	3	hp1	hp13	547.785	2	386.215	1	y3	44.61	32441758	619615	4
F1PAM3	YFDLGLPNR	YFDLGLPNR_y3	zfs_020816_glyco_hp2	1	hp2	hp21	547.785	2	386.215	1	y3	45.21	46621360	85829	4
F1PAM3	YFDLGLPNR	YFDLGLPNR_y3	zfs_020816_glyco_hp2	2	hp2	hp22	547.785	2	386.215	1	y3	44.98	41801308	0	4
F1PAM3	YFDLGLPNR	YFDLGLPNR_y3	zfs_020816_glyco_hp2	3	hp2	hp23	547.785	2	386.215	1	y3	45.56	66636324	503367	4
F1PAM3	YFDLGLPNR	YFDLGLPNR_y3	zfs_020816_glyco_hp3	1	hp3	hp31	547.785	2	386.215	1	y3	44.92	25342396	169294	4
F1PAM3	YFDLGLPNR	YFDLGLPNR_y3	zfs_020816_glyco_hp3	2	hp3	hp32	547.785	2	386.215	1	y3	44.78	28849612	0	4
F1PAM3	YFDLGLPNR	YFDLGLPNR_y3	zfs_020816_glyco_hp3	3	hp3	hp33	547.785	2	386.215	1	y3	44.54	28678740	378040	4
F1PAM3	YFDLGLPNR	YFDLGLPNR_y3	zfs_020816_glyco_np1	1	np1	np11	547.785	2	386.215	1	y3	44.26	8940051	0	4
F1PAM3	YFDLGLPNR	YFDLGLPNR_y3	zfs_020816_glyco_np1	2	np1	np12	547.785	2	386.215	1	y3	44.39	7698185	14970	4
F1PAM3	YFDLGLPNR	YFDLGLPNR_y3	zfs_020816_glyco_np1	3	np1	np13	547.785	2	386.215	1	y3	45.18	7927041	194049	4
F1PAM3	YFDLGLPNR	YFDLGLPNR_y3	zfs_020816_glyco_np2	1	np2	np21	547.785	2	386.215	1	y3	45.61	8110692	0	4
F1PAM3	YFDLGLPNR	YFDLGLPNR_y3	zfs_020816_glyco_np2	2	np2	np22	547.785	2	386.215	1	y3	44.21	9245927	0	4
F1PAM3	YFDLGLPNR	YFDLGLPNR_y3	zfs_020816_glyco_np2	3	np2	np23	547.785	2	386.215	1	y3	45.36	8465092	25008	4
F1PAM3	YFDLGLPNR	YFDLGLPNR_y3	zfs_020816_glyco_np3	1	np3	np31	547.785	2	386.215	1	y3	45.09	12002167	0	4
F1PAM3	YFDLGLPNR	YFDLGLPNR_y3	zfs_020816_glyco_np3	2	np3	np32	547.785	2	386.215	1	y3	44.67	13343866	0	4
F1PAM3	YFDLGLPNR	YFDLGLPNR_y3	zfs_020816_glyco_np3	3	np3	np33	547.785	2	386.215	1	y3	44.77	13231791	0	4
F1PAM3	YFDLGLPNR	YFDLGLPNR_b2	zfs_020816_glyco_hh1	1	hh1	hh11	547.785	2	311.139	1	b2	45.34	17575332	0	6
F1PAM3	YFDLGLPNR	YFDLGLPNR_b2	zfs_020816_glyco_hh1	2	hh1	hh12	547.785	2	311.139	1	b2	44.31	15594221	539098	5
F1PAM3	YFDLGLPNR	YFDLGLPNR_b2	zfs_020816_glyco_hh1	3	hh1	hh13	547.785	2	311.139	1	b2	45.46	20207284	0	6
F1PAM3	YFDLGLPNR	YFDLGLPNR_b2	zfs_020816_glyco_hh2	1	hh2	hh21	547.785	2	311.139	1	b2	45.49	49984812	770097	6
F1PAM3	YFDLGLPNR	YFDLGLPNR_b2	zfs_020816_glyco_hh2	2	hh2	hh22	547.785	2	311.139	1	b2	44.41	50399816	99634	6
F1PAM3	YFDLGLPNR	YFDLGLPNR_b2	zfs_020816_glyco_hh2	3	hh2	hh23	547.785	2	311.139	1	b2	44.72	40472908	583555	6
F1PAM3	YFDLGLPNR	YFDLGLPNR_b2	zfs_020816_glyco_hh3	1	hh3	hh31	547.785	2	311.139	1	b2	45.21	19410048	0	6
F1PAM3	YFDLGLPNR	YFDLGLPNR_b2	zfs_020816_glyco_hh3	2	hh3	hh32	547.785	2	311.139	1	b2	44.52	20564262	0	6
F1PAM3	YFDLGLPNR	YFDLGLPNR_b2	zfs_020816_glyco_hh3	3	hh3	hh33	547.785	2	311.139	1	b2	44.74	18504510	0	6
F1PAM3	YFDLGLPNR	YFDLGLPNR_b2	zfs_020816_glyco_nh1	1	nh1	nh11	547.785	2	311.139	1	b2	44.54	4644627	0	6
F1PAM3	YFDLGLPNR	YFDLGLPNR_b2	zfs_020816_glyco_nh1	2	nh1	nh12	547.785	2	311.139	1	b2	45.73	6721502	0	6
F1PAM3	YFDLGLPNR	YFDLGLPNR_b2	zfs_020816_glyco_nh1	3	nh1	nh13	547.785	2	311.139	1	b2	44.6	4809359	0	6
F1PAM3	YFDLGLPNR	YFDLGLPNR_b2	zfs_020816_glyco_nh2	1	nh2	nh21	547.785	2	311.139	1	b2	46.1	9045710	0	6
F1PAM3	YFDLGLPNR	YFDLGLPNR_b2	zfs_020816_glyco_nh2	2	nh2	nh22	547.785	2	311.139	1	b2	44.82	7446205	0	6
F1PAM3	YFDLGLPNR	YFDLGLPNR_b2	zfs_020816_glyco_nh2	3	nh2	nh23	547.785	2	311.139	1	b2	44.26	8777224	0	6
F1PAM3	YFDLGLPNR	YFDLGLPNR_b2	zfs_020816_glyco_nh3	1	nh3	nh31	547.785	2	311.139	1	b2	45.42	5255373	0	6
F1PAM3	YFDLGLPNR	YFDLGLPNR_b2	zfs_020816_glyco_nh3	2	nh3	nh32	547.785	2	311.139	1	b2	44.91	4977229	0	6
F1PAM3	YFDLGLPNR	YFDLGLPNR_b2	zfs_020816_glyco_nh3	3	nh3	nh33	547.785	2	311.139	1	b2	45.09	3909877	0	6
F1PAM3	YFDLGLPNR	YFDLGLPNR_b2	zfs_020816_glyco_hp1	1	hp1	hp11	547.785	2	311.139	1	b2	45.23	21781508	0	6
F1PAM3	YFDLGLPNR	YFDLGLPNR_b2	zfs_020816_glyco_hp1	2	hp1	hp12	547.785	2	311.139	1	b2	44.61	23636462	0	6
F1PAM3	YFDLGLPNR	YFDLGLPNR_b2	zfs_020816_glyco_hp1	3	hp1	hp13	547.785	2	311.139	1	b2	44.61	19720634	0	6
F1PAM3	YFDLGLPNR	YFDLGLPNR_b2	zfs_020816_glyco_hp2	1	hp2	hp21	547.785	2	311.139	1	b2	45.24	27448796	0	6
F1PAM3	YFDLGLPNR	YFDLGLPNR_b2	zfs_020816_glyco_hp2	2	hp2	hp22	547.785	2	311.139	1	b2	44.98	25694386	0	6
F1PAM3	YFDLGLPNR	YFDLGLPNR_b2	zfs_020816_glyco_hp2	3	hp2	hp23	547.785	2	311.139	1	b2	45.62	40052404	188042	6
F1PAM3	YFDLGLPNR	YFDLGLPNR_b2	zfs_020816_glyco_hp3	1	hp3	hp31	547.785	2	311.139	1	b2	44.92	15382570	90269	6
F1PAM3	YFDLGLPNR	YFDLGLPNR_b2	zfs_020816_glyco_hp3	2	hp3	hp32	547.785	2	311.139	1	b2	44.75	16998588	0	6
F1PAM3	YFDLGLPNR	YFDLGLPNR_b2	zfs_020816_glyco_hp3	3	hp3	hp33	547.785	2	311.139	1	b2	44.54	17432428	0	6
F1PAM3	YFDLGLPNR	YFDLGLPNR_b2	zfs_020816_glyco_np1	1	np1	np11	547.785	2	311.139	1	b2	44.29	4927724	0	6
F1PAM3	YFDLGLPNR	YFDLGLPNR_b2	zfs_020816_glyco_np1	2	np1	np12	547.785	2	311.139	1	b2	44.45	4457685	0	6
F1PAM3	YFDLGLPNR	YFDLGLPNR_b2	zfs_020816_glyco_np1	3	np1	np13	547.785	2	311.139	1	b2	45.18	5034542	0	6
F1PAM3	YFDLGLPNR	YFDLGLPNR_b2	zfs_020816_glyco_np2	1	np2	np21	547.785	2	311.139	1	b2	45.61	4655975	0	6
F1PAM3	YFDLGLPNR	YFDLGLPNR_b2	zfs_020816_glyco_np2	2	np2	np22	547.785	2	311.139	1	b2	44.21	5370847	0	6
F1PAM3	YFDLGLPNR	YFDLGLPNR_b2	zfs_020816_glyco_np2	3	np2	np23	547.785	2	311.139	1	b2	45.39	4752982	0	6
F1PAM3	YFDLGLPNR	YFDLGLPNR_b2	zfs_020816_glyco_np3	1	np3	np31	547.785	2	311.139	1	b2	45.09	6892166	0	6
F1PAM3	YFDLGLPNR	YFDLGLPNR_b2	zfs_020816_glyco_np3	2	np3	np32	547.785	2	311.139	1	b2	44.7	8105612	211776	6
F1PAM3	YFDLGLPNR	YFDLGLPNR_b2	zfs_020816_glyco_np3	3	np3	np33	547.785	2	311.139	1	b2	44.77	8041863	0	6
F1PAM3	YFDLGLPNR	YFDLGLPNR_b3	zfs_020816_glyco_hh1	1	hh1	hh11	547.785	2	426.166	1	b3	45.34	36915816	922609	3
F1PAM3	YFDLGLPNR	YFDLGLPNR_b3	zfs_020816_glyco_hh1	2	hh1	hh12	547.785	2	426.166	1	b3	44.31	34124276	0	2
F1PAM3	YFDLGLPNR	YFDLGLPNR_b3	zfs_020816_glyco_hh1	3	hh1	hh13	547.785	2	426.166	1	b3	45.46	41401424	38727	3
F1PAM3	YFDLGLPNR	YFDLGLPNR_b3	zfs_020816_glyco_hh2	1	hh2	hh21	547.785	2	426.166	1	b3	45.43	103660368	1694732	3
F1PAM3	YFDLGLPNR	YFDLGLPNR_b3	zfs_020816_glyco_hh2	2	hh2	hh22	547.785	2	426.166	1	b3	44.41	108172208	571272	3
F1PAM3	YFDLGLPNR	YFDLGLPNR_b3	zfs_020816_glyco_hh2	3	hh2	hh23	547.785	2	426.166	1	b3	44.72	86635656	963477	3
F1PAM3	YFDLGLPNR	YFDLGLPNR_b3	zfs_020816_glyco_hh3	1	hh3	hh31	547.785	2	426.166	1	b3	45.24	40872284	235126	3
F1PAM3	YFDLGLPNR	YFDLGLPNR_b3	zfs_020816_glyco_hh3	2	hh3	hh32	547.785	2	426.166	1	b3	44.52	43355976	0	3
F1PAM3	YFDLGLPNR	YFDLGLPNR_b3	zfs_020816_glyco_hh3	3	hh3	hh33	547.785	2	426.166	1	b3	44.74	38337076	0	3
F1PAM3	YFDLGLPNR	YFDLGLPNR_b3	zfs_020816_glyco_nh1	1	nh1	nh11	547.785	2	426.166	1	b3	44.54	9621277	0	3
F1PAM3	YFDLGLPNR	YFDLGLPNR_b3	zfs_020816_glyco_nh1	2	nh1	nh12	547.785	2	426.166	1	b3	45.73	13874307	0	3
F1PAM3	YFDLGLPNR	YFDLGLPNR_b3	zfs_020816_glyco_nh1	3	nh1	nh13	547.785	2	426.166	1	b3	44.6	10318399	0	3
F1PAM3	YFDLGLPNR	YFDLGLPNR_b3	zfs_020816_glyco_nh2	1	nh2	nh21	547.785	2	426.166	1	b3	46.1	19266678	0	3
F1PAM3	YFDLGLPNR	YFDLGLPNR_b3	zfs_020816_glyco_nh2	2	nh2	nh22	547.785	2	426.166	1	b3	44.85	15906559	0	3
F1PAM3	YFDLGLPNR	YFDLGLPNR_b3	zfs_020816_glyco_nh2	3	nh2	nh23	547.785	2	426.166	1	b3	44.29	18297814	298521	3
F1PAM3	YFDLGLPNR	YFDLGLPNR_b3	zfs_020816_glyco_nh3	1	nh3	nh31	547.785	2	426.166	1	b3	45.42	11859445	0	3
F1PAM3	YFDLGLPNR	YFDLGLPNR_b3	zfs_020816_glyco_nh3	2	nh3	nh32	547.785	2	426.166	1	b3	44.88	10294739	0	3
F1PAM3	YFDLGLPNR	YFDLGLPNR_b3	zfs_020816_glyco_nh3	3	nh3	nh33	547.785	2	426.166	1	b3	45.09	9023507	0	3
F1PAM3	YFDLGLPNR	YFDLGLPNR_b3	zfs_020816_glyco_hp1	1	hp1	hp11	547.785	2	426.166	1	b3	45.23	45388116	0	3
F1PAM3	YFDLGLPNR	YFDLGLPNR_b3	zfs_020816_glyco_hp1	2	hp1	hp12	547.785	2	426.166	1	b3	44.61	49472628	0	3
F1PAM3	YFDLGLPNR	YFDLGLPNR_b3	zfs_020816_glyco_hp1	3	hp1	hp13	547.785	2	426.166	1	b3	44.64	41579980	213517	3
F1PAM3	YFDLGLPNR	YFDLGLPNR_b3	zfs_020816_glyco_hp2	1	hp2	hp21	547.785	2	426.166	1	b3	45.21	58744332	102623	3
F1PAM3	YFDLGLPNR	YFDLGLPNR_b3	zfs_020816_glyco_hp2	2	hp2	hp22	547.785	2	426.166	1	b3	44.98	53872308	0	3
F1PAM3	YFDLGLPNR	YFDLGLPNR_b3	zfs_020816_glyco_hp2	3	hp2	hp23	547.785	2	426.166	1	b3	45.56	83461640	595768	3
F1PAM3	YFDLGLPNR	YFDLGLPNR_b3	zfs_020816_glyco_hp3	1	hp3	hp31	547.785	2	426.166	1	b3	44.92	31780998	165458	3
F1PAM3	YFDLGLPNR	YFDLGLPNR_b3	zfs_020816_glyco_hp3	2	hp3	hp32	547.785	2	426.166	1	b3	44.78	35811032	0	3
F1PAM3	YFDLGLPNR	YFDLGLPNR_b3	zfs_020816_glyco_hp3	3	hp3	hp33	547.785	2	426.166	1	b3	44.54	36956484	368793	3
F1PAM3	YFDLGLPNR	YFDLGLPNR_b3	zfs_020816_glyco_np1	1	np1	np11	547.785	2	426.166	1	b3	44.26	11449112	0	3
F1PAM3	YFDLGLPNR	YFDLGLPNR_b3	zfs_020816_glyco_np1	2	np1	np12	547.785	2	426.166	1	b3	44.39	9558725	0	3
F1PAM3	YFDLGLPNR	YFDLGLPNR_b3	zfs_020816_glyco_np1	3	np1	np13	547.785	2	426.166	1	b3	45.18	10328623	0	3
F1PAM3	YFDLGLPNR	YFDLGLPNR_b3	zfs_020816_glyco_np2	1	np2	np21	547.785	2	426.166	1	b3	45.61	9532393	0	3
F1PAM3	YFDLGLPNR	YFDLGLPNR_b3	zfs_020816_glyco_np2	2	np2	np22	547.785	2	426.166	1	b3	44.21	11150333	82401	3
F1PAM3	YFDLGLPNR	YFDLGLPNR_b3	zfs_020816_glyco_np2	3	np2	np23	547.785	2	426.166	1	b3	45.36	10262175	0	3
F1PAM3	YFDLGLPNR	YFDLGLPNR_b3	zfs_020816_glyco_np3	1	np3	np31	547.785	2	426.166	1	b3	45.09	14625102	0	3
F1PAM3	YFDLGLPNR	YFDLGLPNR_b3	zfs_020816_glyco_np3	2	np3	np32	547.785	2	426.166	1	b3	44.67	16514463	175641	3
F1PAM3	YFDLGLPNR	YFDLGLPNR_b3	zfs_020816_glyco_np3	3	np3	np33	547.785	2	426.166	1	b3	44.77	17023242	0	3
F1PAM3	YFDLGLPNR	YFDLGLPNR_b5	zfs_020816_glyco_hh1	1	hh1	hh11	547.785	2	596.271	1	b5	45.31	3040988	0	8
F1PAM3	YFDLGLPNR	YFDLGLPNR_b5	zfs_020816_glyco_hh1	2	hh1	hh12	547.785	2	596.271	1	b5	44.31	2956608	0	7
F1PAM3	YFDLGLPNR	YFDLGLPNR_b5	zfs_020816_glyco_hh1	3	hh1	hh13	547.785	2	596.271	1	b5	45.46	3550765	0	8
F1PAM3	YFDLGLPNR	YFDLGLPNR_b5	zfs_020816_glyco_hh2	1	hh2	hh21	547.785	2	596.271	1	b5	45.46	9254544	0	8
F1PAM3	YFDLGLPNR	YFDLGLPNR_b5	zfs_020816_glyco_hh2	2	hh2	hh22	547.785	2	596.271	1	b5	44.41	9740510	0	8
F1PAM3	YFDLGLPNR	YFDLGLPNR_b5	zfs_020816_glyco_hh2	3	hh2	hh23	547.785	2	596.271	1	b5	44.72	7607042	0	8
F1PAM3	YFDLGLPNR	YFDLGLPNR_b5	zfs_020816_glyco_hh3	1	hh3	hh31	547.785	2	596.271	1	b5	45.21	3395564	0	8
F1PAM3	YFDLGLPNR	YFDLGLPNR_b5	zfs_020816_glyco_hh3	2	hh3	hh32	547.785	2	596.271	1	b5	44.52	3640236	0	8
F1PAM3	YFDLGLPNR	YFDLGLPNR_b5	zfs_020816_glyco_hh3	3	hh3	hh33	547.785	2	596.271	1	b5	44.74	3238444	0	8
F1PAM3	YFDLGLPNR	YFDLGLPNR_b5	zfs_020816_glyco_nh1	1	nh1	nh11	547.785	2	596.271	1	b5	44.54	685888	0	8
F1PAM3	YFDLGLPNR	YFDLGLPNR_b5	zfs_020816_glyco_nh1	2	nh1	nh12	547.785	2	596.271	1	b5	45.66	1051208	0	8
F1PAM3	YFDLGLPNR	YFDLGLPNR_b5	zfs_020816_glyco_nh1	3	nh1	nh13	547.785	2	596.271	1	b5	44.6	682862	0	9
F1PAM3	YFDLGLPNR	YFDLGLPNR_b5	zfs_020816_glyco_nh2	1	nh2	nh21	547.785	2	596.271	1	b5	46.1	1454198	0	8
F1PAM3	YFDLGLPNR	YFDLGLPNR_b5	zfs_020816_glyco_nh2	2	nh2	nh22	547.785	2	596.271	1	b5	44.79	1308487	0	8
F1PAM3	YFDLGLPNR	YFDLGLPNR_b5	zfs_020816_glyco_nh2	3	nh2	nh23	547.785	2	596.271	1	b5	44.29	1358363	0	9
F1PAM3	YFDLGLPNR	YFDLGLPNR_b5	zfs_020816_glyco_nh3	1	nh3	nh31	547.785	2	596.271	1	b5	45.46	991132	0	8
F1PAM3	YFDLGLPNR	YFDLGLPNR_b5	zfs_020816_glyco_nh3	2	nh3	nh32	547.785	2	596.271	1	b5	44.91	859056	0	8
F1PAM3	YFDLGLPNR	YFDLGLPNR_b5	zfs_020816_glyco_nh3	3	nh3	nh33	547.785	2	596.271	1	b5	45.06	628643	0	8
F1PAM3	YFDLGLPNR	YFDLGLPNR_b5	zfs_020816_glyco_hp1	1	hp1	hp11	547.785	2	596.271	1	b5	45.26	3789694	0	8
F1PAM3	YFDLGLPNR	YFDLGLPNR_b5	zfs_020816_glyco_hp1	2	hp1	hp12	547.785	2	596.271	1	b5	44.61	4103882	0	8
F1PAM3	YFDLGLPNR	YFDLGLPNR_b5	zfs_020816_glyco_hp1	3	hp1	hp13	547.785	2	596.271	1	b5	44.64	3525938	0	8
F1PAM3	YFDLGLPNR	YFDLGLPNR_b5	zfs_020816_glyco_hp2	1	hp2	hp21	547.785	2	596.271	1	b5	45.24	4911394	0	8
F1PAM3	YFDLGLPNR	YFDLGLPNR_b5	zfs_020816_glyco_hp2	2	hp2	hp22	547.785	2	596.271	1	b5	44.98	4503810	0	8
F1PAM3	YFDLGLPNR	YFDLGLPNR_b5	zfs_020816_glyco_hp2	3	hp2	hp23	547.785	2	596.271	1	b5	45.56	7360239	0	8
F1PAM3	YFDLGLPNR	YFDLGLPNR_b5	zfs_020816_glyco_hp3	1	hp3	hp31	547.785	2	596.271	1	b5	44.92	2639712	0	8
F1PAM3	YFDLGLPNR	YFDLGLPNR_b5	zfs_020816_glyco_hp3	2	hp3	hp32	547.785	2	596.271	1	b5	44.81	3175825	0	8
F1PAM3	YFDLGLPNR	YFDLGLPNR_b5	zfs_020816_glyco_hp3	3	hp3	hp33	547.785	2	596.271	1	b5	44.54	3006222	0	8
F1PAM3	YFDLGLPNR	YFDLGLPNR_b5	zfs_020816_glyco_np1	1	np1	np11	547.785	2	596.271	1	b5	44.26	874966	0	8
F1PAM3	YFDLGLPNR	YFDLGLPNR_b5	zfs_020816_glyco_np1	2	np1	np12	547.785	2	596.271	1	b5	44.36	640202	0	8
F1PAM3	YFDLGLPNR	YFDLGLPNR_b5	zfs_020816_glyco_np1	3	np1	np13	547.785	2	596.271	1	b5	45.11	807784	0	8
F1PAM3	YFDLGLPNR	YFDLGLPNR_b5	zfs_020816_glyco_np2	1	np2	np21	547.785	2	596.271	1	b5	45.61	665213	0	9
F1PAM3	YFDLGLPNR	YFDLGLPNR_b5	zfs_020816_glyco_np2	2	np2	np22	547.785	2	596.271	1	b5	44.14	945728	0	8
F1PAM3	YFDLGLPNR	YFDLGLPNR_b5	zfs_020816_glyco_np2	3	np2	np23	547.785	2	596.271	1	b5	45.39	801496	0	8
F1PAM3	YFDLGLPNR	YFDLGLPNR_b5	zfs_020816_glyco_np3	1	np3	np31	547.785	2	596.271	1	b5	45.09	1117253	0	9
F1PAM3	YFDLGLPNR	YFDLGLPNR_b5	zfs_020816_glyco_np3	2	np3	np32	547.785	2	596.271	1	b5	44.7	1459707	0	8
F1PAM3	YFDLGLPNR	YFDLGLPNR_b5	zfs_020816_glyco_np3	3	np3	np33	547.785	2	596.271	1	b5	44.73	1352763	0	8
F1PAM3	YFDLGLPNR	YFDLGLPNR_b6	zfs_020816_glyco_hh1	1	hh1	hh11	547.785	2	709.356	1	b6	45.28	2770867	0	9
F1PAM3	YFDLGLPNR	YFDLGLPNR_b6	zfs_020816_glyco_hh1	2	hh1	hh12	547.785	2	709.356	1	b6	44.27	2772547	0	8
F1PAM3	YFDLGLPNR	YFDLGLPNR_b6	zfs_020816_glyco_hh1	3	hh1	hh13	547.785	2	709.356	1	b6	45.46	3152550	0	9
F1PAM3	YFDLGLPNR	YFDLGLPNR_b6	zfs_020816_glyco_hh2	1	hh2	hh21	547.785	2	709.356	1	b6	45.46	8000953	0	9
F1PAM3	YFDLGLPNR	YFDLGLPNR_b6	zfs_020816_glyco_hh2	2	hh2	hh22	547.785	2	709.356	1	b6	44.41	8602760	0	9
F1PAM3	YFDLGLPNR	YFDLGLPNR_b6	zfs_020816_glyco_hh2	3	hh2	hh23	547.785	2	709.356	1	b6	44.72	6301745	0	9
F1PAM3	YFDLGLPNR	YFDLGLPNR_b6	zfs_020816_glyco_hh3	1	hh3	hh31	547.785	2	709.356	1	b6	45.21	3061872	0	9
F1PAM3	YFDLGLPNR	YFDLGLPNR_b6	zfs_020816_glyco_hh3	2	hh3	hh32	547.785	2	709.356	1	b6	44.52	3259089	0	9
F1PAM3	YFDLGLPNR	YFDLGLPNR_b6	zfs_020816_glyco_hh3	3	hh3	hh33	547.785	2	709.356	1	b6	44.74	3056522	0	9
F1PAM3	YFDLGLPNR	YFDLGLPNR_b6	zfs_020816_glyco_nh1	1	nh1	nh11	547.785	2	709.356	1	b6	44.6	582000	0	9
F1PAM3	YFDLGLPNR	YFDLGLPNR_b6	zfs_020816_glyco_nh1	2	nh1	nh12	547.785	2	709.356	1	b6	45.69	1049480	0	9
F1PAM3	YFDLGLPNR	YFDLGLPNR_b6	zfs_020816_glyco_nh1	3	nh1	nh13	547.785	2	709.356	1	b6	44.54	685934	0	8
F1PAM3	YFDLGLPNR	YFDLGLPNR_b6	zfs_020816_glyco_nh2	1	nh2	nh21	547.785	2	709.356	1	b6	46.1	1363680	0	9
F1PAM3	YFDLGLPNR	YFDLGLPNR_b6	zfs_020816_glyco_nh2	2	nh2	nh22	547.785	2	709.356	1	b6	44.82	1167105	0	9
F1PAM3	YFDLGLPNR	YFDLGLPNR_b6	zfs_020816_glyco_nh2	3	nh2	nh23	547.785	2	709.356	1	b6	44.29	1432142	0	8
F1PAM3	YFDLGLPNR	YFDLGLPNR_b6	zfs_020816_glyco_nh3	1	nh3	nh31	547.785	2	709.356	1	b6	45.42	909250	0	9
F1PAM3	YFDLGLPNR	YFDLGLPNR_b6	zfs_020816_glyco_nh3	2	nh3	nh32	547.785	2	709.356	1	b6	44.91	739610	0	9
F1PAM3	YFDLGLPNR	YFDLGLPNR_b6	zfs_020816_glyco_nh3	3	nh3	nh33	547.785	2	709.356	1	b6	45.06	535312	0	9
F1PAM3	YFDLGLPNR	YFDLGLPNR_b6	zfs_020816_glyco_hp1	1	hp1	hp11	547.785	2	709.356	1	b6	45.2	3481806	0	9
F1PAM3	YFDLGLPNR	YFDLGLPNR_b6	zfs_020816_glyco_hp1	2	hp1	hp12	547.785	2	709.356	1	b6	44.64	3703405	0	9
F1PAM3	YFDLGLPNR	YFDLGLPNR_b6	zfs_020816_glyco_hp1	3	hp1	hp13	547.785	2	709.356	1	b6	44.64	3308206	0	9
F1PAM3	YFDLGLPNR	YFDLGLPNR_b6	zfs_020816_glyco_hp2	1	hp2	hp21	547.785	2	709.356	1	b6	45.21	4655462	0	9
F1PAM3	YFDLGLPNR	YFDLGLPNR_b6	zfs_020816_glyco_hp2	2	hp2	hp22	547.785	2	709.356	1	b6	44.98	3791990	0	9
F1PAM3	YFDLGLPNR	YFDLGLPNR_b6	zfs_020816_glyco_hp2	3	hp2	hp23	547.785	2	709.356	1	b6	45.59	6764394	0	9
F1PAM3	YFDLGLPNR	YFDLGLPNR_b6	zfs_020816_glyco_hp3	1	hp3	hp31	547.785	2	709.356	1	b6	44.92	2477664	0	9
F1PAM3	YFDLGLPNR	YFDLGLPNR_b6	zfs_020816_glyco_hp3	2	hp3	hp32	547.785	2	709.356	1	b6	44.81	2963369	0	9
F1PAM3	YFDLGLPNR	YFDLGLPNR_b6	zfs_020816_glyco_hp3	3	hp3	hp33	547.785	2	709.356	1	b6	44.54	2799069	0	9
F1PAM3	YFDLGLPNR	YFDLGLPNR_b6	zfs_020816_glyco_np1	1	np1	np11	547.785	2	709.356	1	b6	44.29	803946	0	9
F1PAM3	YFDLGLPNR	YFDLGLPNR_b6	zfs_020816_glyco_np1	2	np1	np12	547.785	2	709.356	1	b6	44.52	634083	0	9
F1PAM3	YFDLGLPNR	YFDLGLPNR_b6	zfs_020816_glyco_np1	3	np1	np13	547.785	2	709.356	1	b6	45.24	721304	0	9
F1PAM3	YFDLGLPNR	YFDLGLPNR_b6	zfs_020816_glyco_np2	1	np2	np21	547.785	2	709.356	1	b6	45.61	715730	0	8
F1PAM3	YFDLGLPNR	YFDLGLPNR_b6	zfs_020816_glyco_np2	2	np2	np22	547.785	2	709.356	1	b6	44.24	893036	0	9
F1PAM3	YFDLGLPNR	YFDLGLPNR_b6	zfs_020816_glyco_np2	3	np2	np23	547.785	2	709.356	1	b6	45.39	649680	0	9
F1PAM3	YFDLGLPNR	YFDLGLPNR_b6	zfs_020816_glyco_np3	1	np3	np31	547.785	2	709.356	1	b6	45.06	1169103	0	8
F1PAM3	YFDLGLPNR	YFDLGLPNR_b6	zfs_020816_glyco_np3	2	np3	np32	547.785	2	709.356	1	b6	44.7	1270847	0	9
F1PAM3	YFDLGLPNR	YFDLGLPNR_b6	zfs_020816_glyco_np3	3	np3	np33	547.785	2	709.356	1	b6	44.77	1073161	0	9
P54714	HVFGESDELIGQK	HVFGESDELIGQK_y8	zfs_020816_glyco_hh1	1	hh1	hh11	729.865	2	889.463	1	y8	28	16210040	194586	4
P54714	HVFGESDELIGQK	HVFGESDELIGQK_y8	zfs_020816_glyco_hh1	2	hh1	hh12	729.865	2	889.463	1	y8	27.07	16018969	0	4
P54714	HVFGESDELIGQK	HVFGESDELIGQK_y8	zfs_020816_glyco_hh1	3	hh1	hh13	729.865	2	889.463	1	y8	28.18	17934922	183131	4
P54714	HVFGESDELIGQK	HVFGESDELIGQK_y8	zfs_020816_glyco_hh2	1	hh2	hh21	729.865	2	889.463	1	y8	27.97	17279826	0	4
P54714	HVFGESDELIGQK	HVFGESDELIGQK_y8	zfs_020816_glyco_hh2	2	hh2	hh22	729.865	2	889.463	1	y8	27.07	15636665	0	4
P54714	HVFGESDELIGQK	HVFGESDELIGQK_y8	zfs_020816_glyco_hh2	3	hh2	hh23	729.865	2	889.463	1	y8	27.3	18274302	267720	4
P54714	HVFGESDELIGQK	HVFGESDELIGQK_y8	zfs_020816_glyco_hh3	1	hh3	hh31	729.865	2	889.463	1	y8	27.68	13512589	0	4
P54714	HVFGESDELIGQK	HVFGESDELIGQK_y8	zfs_020816_glyco_hh3	2	hh3	hh32	729.865	2	889.463	1	y8	27.34	18804626	0	4
P54714	HVFGESDELIGQK	HVFGESDELIGQK_y8	zfs_020816_glyco_hh3	3	hh3	hh33	729.865	2	889.463	1	y8	27.46	20141148	0	4
P54714	HVFGESDELIGQK	HVFGESDELIGQK_y8	zfs_020816_glyco_nh1	1	nh1	nh11	729.865	2	889.463	1	y8	27.37	9964869	0	4
P54714	HVFGESDELIGQK	HVFGESDELIGQK_y8	zfs_020816_glyco_nh1	2	nh1	nh12	729.865	2	889.463	1	y8	28.31	7012601	0	4
P54714	HVFGESDELIGQK	HVFGESDELIGQK_y8	zfs_020816_glyco_nh1	3	nh1	nh13	729.865	2	889.463	1	y8	27.46	10384030	265091	4
P54714	HVFGESDELIGQK	HVFGESDELIGQK_y8	zfs_020816_glyco_nh2	1	nh2	nh21	729.865	2	889.463	1	y8	28.7	6524915	0	4
P54714	HVFGESDELIGQK	HVFGESDELIGQK_y8	zfs_020816_glyco_nh2	2	nh2	nh22	729.865	2	889.463	1	y8	27.61	8769581	0	4
P54714	HVFGESDELIGQK	HVFGESDELIGQK_y8	zfs_020816_glyco_nh2	3	nh2	nh23	729.865	2	889.463	1	y8	27.11	8619108	0	4
P54714	HVFGESDELIGQK	HVFGESDELIGQK_y8	zfs_020816_glyco_nh3	1	nh3	nh31	729.865	2	889.463	1	y8	27.99	9044831	0	4
P54714	HVFGESDELIGQK	HVFGESDELIGQK_y8	zfs_020816_glyco_nh3	2	nh3	nh32	729.865	2	889.463	1	y8	27.48	8033685	0	4
P54714	HVFGESDELIGQK	HVFGESDELIGQK_y8	zfs_020816_glyco_nh3	3	nh3	nh33	729.865	2	889.463	1	y8	27.65	11362922	0	4
P54714	HVFGESDELIGQK	HVFGESDELIGQK_y8	zfs_020816_glyco_hp1	1	hp1	hp11	729.865	2	889.463	1	y8	27.89	10514033	0	4
P54714	HVFGESDELIGQK	HVFGESDELIGQK_y8	zfs_020816_glyco_hp1	2	hp1	hp12	729.865	2	889.463	1	y8	27.42	11152679	0	4
P54714	HVFGESDELIGQK	HVFGESDELIGQK_y8	zfs_020816_glyco_hp1	3	hp1	hp13	729.865	2	889.463	1	y8	27.49	11743840	0	4
P54714	HVFGESDELIGQK	HVFGESDELIGQK_y8	zfs_020816_glyco_hp2	1	hp2	hp21	729.865	2	889.463	1	y8	27.95	13595767	434424	4
P54714	HVFGESDELIGQK	HVFGESDELIGQK_y8	zfs_020816_glyco_hp2	2	hp2	hp22	729.865	2	889.463	1	y8	27.89	21069538	103685	4
P54714	HVFGESDELIGQK	HVFGESDELIGQK_y8	zfs_020816_glyco_hp2	3	hp2	hp23	729.865	2	889.463	1	y8	28.97	17053692	0	4
P54714	HVFGESDELIGQK	HVFGESDELIGQK_y8	zfs_020816_glyco_hp3	1	hp3	hp31	729.865	2	889.463	1	y8	27.64	15553770	0	4
P54714	HVFGESDELIGQK	HVFGESDELIGQK_y8	zfs_020816_glyco_hp3	2	hp3	hp32	729.865	2	889.463	1	y8	27.65	16035966	0	4
P54714	HVFGESDELIGQK	HVFGESDELIGQK_y8	zfs_020816_glyco_hp3	3	hp3	hp33	729.865	2	889.463	1	y8	27.42	14406764	0	4
P54714	HVFGESDELIGQK	HVFGESDELIGQK_y8	zfs_020816_glyco_np1	1	np1	np11	729.865	2	889.463	1	y8	27.22	7681541	0	4
P54714	HVFGESDELIGQK	HVFGESDELIGQK_y8	zfs_020816_glyco_np1	2	np1	np12	729.865	2	889.463	1	y8	27.16	5112255	0	4
P54714	HVFGESDELIGQK	HVFGESDELIGQK_y8	zfs_020816_glyco_np1	3	np1	np13	729.865	2	889.463	1	y8	27.74	6659949	0	4
P54714	HVFGESDELIGQK	HVFGESDELIGQK_y8	zfs_020816_glyco_np2	1	np2	np21	729.865	2	889.463	1	y8	28.15	7500427	0	4
P54714	HVFGESDELIGQK	HVFGESDELIGQK_y8	zfs_020816_glyco_np2	2	np2	np22	729.865	2	889.463	1	y8	27.14	7817552	0	4
P54714	HVFGESDELIGQK	HVFGESDELIGQK_y8	zfs_020816_glyco_np2	3	np2	np23	729.865	2	889.463	1	y8	28.01	6835775	0	4
P54714	HVFGESDELIGQK	HVFGESDELIGQK_y8	zfs_020816_glyco_np3	1	np3	np31	729.865	2	889.463	1	y8	27.7	7021948	0	4
P54714	HVFGESDELIGQK	HVFGESDELIGQK_y8	zfs_020816_glyco_np3	2	np3	np32	729.865	2	889.463	1	y8	27.34	6633609	0	4
P54714	HVFGESDELIGQK	HVFGESDELIGQK_y8	zfs_020816_glyco_np3	3	np3	np33	729.865	2	889.463	1	y8	27.46	7964057	0	4
P54714	HVFGESDELIGQK	HVFGESDELIGQK_y6	zfs_020816_glyco_hh1	1	hh1	hh11	729.865	2	687.404	1	y6	28	13193940	0	6
P54714	HVFGESDELIGQK	HVFGESDELIGQK_y6	zfs_020816_glyco_hh1	2	hh1	hh12	729.865	2	687.404	1	y6	27.07	12198504	0	6
P54714	HVFGESDELIGQK	HVFGESDELIGQK_y6	zfs_020816_glyco_hh1	3	hh1	hh13	729.865	2	687.404	1	y6	28.18	13568575	0	6
P54714	HVFGESDELIGQK	HVFGESDELIGQK_y6	zfs_020816_glyco_hh2	1	hh2	hh21	729.865	2	687.404	1	y6	27.97	12508476	90937	6
P54714	HVFGESDELIGQK	HVFGESDELIGQK_y6	zfs_020816_glyco_hh2	2	hh2	hh22	729.865	2	687.404	1	y6	27.07	11584990	266508	6
P54714	HVFGESDELIGQK	HVFGESDELIGQK_y6	zfs_020816_glyco_hh2	3	hh2	hh23	729.865	2	687.404	1	y6	27.3	14392434	309306	6
P54714	HVFGESDELIGQK	HVFGESDELIGQK_y6	zfs_020816_glyco_hh3	1	hh3	hh31	729.865	2	687.404	1	y6	27.68	10585925	0	6
P54714	HVFGESDELIGQK	HVFGESDELIGQK_y6	zfs_020816_glyco_hh3	2	hh3	hh32	729.865	2	687.404	1	y6	27.34	14978899	0	6
P54714	HVFGESDELIGQK	HVFGESDELIGQK_y6	zfs_020816_glyco_hh3	3	hh3	hh33	729.865	2	687.404	1	y6	27.43	15533714	0	6
P54714	HVFGESDELIGQK	HVFGESDELIGQK_y6	zfs_020816_glyco_nh1	1	nh1	nh11	729.865	2	687.404	1	y6	27.37	7671575	0	6
P54714	HVFGESDELIGQK	HVFGESDELIGQK_y6	zfs_020816_glyco_nh1	2	nh1	nh12	729.865	2	687.404	1	y6	28.31	5295463	0	6
P54714	HVFGESDELIGQK	HVFGESDELIGQK_y6	zfs_020816_glyco_nh1	3	nh1	nh13	729.865	2	687.404	1	y6	27.46	8273367	0	6
P54714	HVFGESDELIGQK	HVFGESDELIGQK_y6	zfs_020816_glyco_nh2	1	nh2	nh21	729.865	2	687.404	1	y6	28.7	5070086	0	6
P54714	HVFGESDELIGQK	HVFGESDELIGQK_y6	zfs_020816_glyco_nh2	2	nh2	nh22	729.865	2	687.404	1	y6	27.61	6745981	0	6
P54714	HVFGESDELIGQK	HVFGESDELIGQK_y6	zfs_020816_glyco_nh2	3	nh2	nh23	729.865	2	687.404	1	y6	27.11	7078342	0	6
P54714	HVFGESDELIGQK	HVFGESDELIGQK_y6	zfs_020816_glyco_nh3	1	nh3	nh31	729.865	2	687.404	1	y6	27.99	6900862	0	6
P54714	HVFGESDELIGQK	HVFGESDELIGQK_y6	zfs_020816_glyco_nh3	2	nh3	nh32	729.865	2	687.404	1	y6	27.48	5754858	0	6
P54714	HVFGESDELIGQK	HVFGESDELIGQK_y6	zfs_020816_glyco_nh3	3	nh3	nh33	729.865	2	687.404	1	y6	27.68	9058906	0	6
P54714	HVFGESDELIGQK	HVFGESDELIGQK_y6	zfs_020816_glyco_hp1	1	hp1	hp11	729.865	2	687.404	1	y6	27.86	7865780	0	6
P54714	HVFGESDELIGQK	HVFGESDELIGQK_y6	zfs_020816_glyco_hp1	2	hp1	hp12	729.865	2	687.404	1	y6	27.42	8278214	0	6
P54714	HVFGESDELIGQK	HVFGESDELIGQK_y6	zfs_020816_glyco_hp1	3	hp1	hp13	729.865	2	687.404	1	y6	27.46	9124119	0	6
P54714	HVFGESDELIGQK	HVFGESDELIGQK_y6	zfs_020816_glyco_hp2	1	hp2	hp21	729.865	2	687.404	1	y6	27.95	10877285	0	6
P54714	HVFGESDELIGQK	HVFGESDELIGQK_y6	zfs_020816_glyco_hp2	2	hp2	hp22	729.865	2	687.404	1	y6	27.92	16779920	0	6
P54714	HVFGESDELIGQK	HVFGESDELIGQK_y6	zfs_020816_glyco_hp2	3	hp2	hp23	729.865	2	687.404	1	y6	28.97	12615800	99110	6
P54714	HVFGESDELIGQK	HVFGESDELIGQK_y6	zfs_020816_glyco_hp3	1	hp3	hp31	729.865	2	687.404	1	y6	27.64	12469490	0	6
P54714	HVFGESDELIGQK	HVFGESDELIGQK_y6	zfs_020816_glyco_hp3	2	hp3	hp32	729.865	2	687.404	1	y6	27.61	12186211	0	6
P54714	HVFGESDELIGQK	HVFGESDELIGQK_y6	zfs_020816_glyco_hp3	3	hp3	hp33	729.865	2	687.404	1	y6	27.39	11237184	0	6
P54714	HVFGESDELIGQK	HVFGESDELIGQK_y6	zfs_020816_glyco_np1	1	np1	np11	729.865	2	687.404	1	y6	27.22	6096515	0	6
P54714	HVFGESDELIGQK	HVFGESDELIGQK_y6	zfs_020816_glyco_np1	2	np1	np12	729.865	2	687.404	1	y6	27.16	4021372	0	6
P54714	HVFGESDELIGQK	HVFGESDELIGQK_y6	zfs_020816_glyco_np1	3	np1	np13	729.865	2	687.404	1	y6	27.74	5397527	0	6
P54714	HVFGESDELIGQK	HVFGESDELIGQK_y6	zfs_020816_glyco_np2	1	np2	np21	729.865	2	687.404	1	y6	28.12	5298371	0	6
P54714	HVFGESDELIGQK	HVFGESDELIGQK_y6	zfs_020816_glyco_np2	2	np2	np22	729.865	2	687.404	1	y6	27.14	6206412	0	6
P54714	HVFGESDELIGQK	HVFGESDELIGQK_y6	zfs_020816_glyco_np2	3	np2	np23	729.865	2	687.404	1	y6	28.01	5435760	0	5
P54714	HVFGESDELIGQK	HVFGESDELIGQK_y6	zfs_020816_glyco_np3	1	np3	np31	729.865	2	687.404	1	y6	27.7	5640618	0	6
P54714	HVFGESDELIGQK	HVFGESDELIGQK_y6	zfs_020816_glyco_np3	2	np3	np32	729.865	2	687.404	1	y6	27.31	5445355	5100	6
P54714	HVFGESDELIGQK	HVFGESDELIGQK_y6	zfs_020816_glyco_np3	3	np3	np33	729.865	2	687.404	1	y6	27.46	6087983	0	6
P54714	HVFGESDELIGQK	HVFGESDELIGQK_y5	zfs_020816_glyco_hh1	1	hh1	hh11	729.865	2	558.361	1	y5	28.03	7556150	0	10
P54714	HVFGESDELIGQK	HVFGESDELIGQK_y5	zfs_020816_glyco_hh1	2	hh1	hh12	729.865	2	558.361	1	y5	27.07	7409346	0	10
P54714	HVFGESDELIGQK	HVFGESDELIGQK_y5	zfs_020816_glyco_hh1	3	hh1	hh13	729.865	2	558.361	1	y5	28.21	8594656	0	10
P54714	HVFGESDELIGQK	HVFGESDELIGQK_y5	zfs_020816_glyco_hh2	1	hh2	hh21	729.865	2	558.361	1	y5	27.97	7892646	0	10
P54714	HVFGESDELIGQK	HVFGESDELIGQK_y5	zfs_020816_glyco_hh2	2	hh2	hh22	729.865	2	558.361	1	y5	27.1	7143681	0	10
P54714	HVFGESDELIGQK	HVFGESDELIGQK_y5	zfs_020816_glyco_hh2	3	hh2	hh23	729.865	2	558.361	1	y5	27.3	8389749	0	10
P54714	HVFGESDELIGQK	HVFGESDELIGQK_y5	zfs_020816_glyco_hh3	1	hh3	hh31	729.865	2	558.361	1	y5	27.68	6279401	0	10
P54714	HVFGESDELIGQK	HVFGESDELIGQK_y5	zfs_020816_glyco_hh3	2	hh3	hh32	729.865	2	558.361	1	y5	27.34	9673412	0	10
P54714	HVFGESDELIGQK	HVFGESDELIGQK_y5	zfs_020816_glyco_hh3	3	hh3	hh33	729.865	2	558.361	1	y5	27.46	9620031	0	10
P54714	HVFGESDELIGQK	HVFGESDELIGQK_y5	zfs_020816_glyco_nh1	1	nh1	nh11	729.865	2	558.361	1	y5	27.37	4683277	0	10
P54714	HVFGESDELIGQK	HVFGESDELIGQK_y5	zfs_020816_glyco_nh1	2	nh1	nh12	729.865	2	558.361	1	y5	28.31	3330944	0	10
P54714	HVFGESDELIGQK	HVFGESDELIGQK_y5	zfs_020816_glyco_nh1	3	nh1	nh13	729.865	2	558.361	1	y5	27.46	4690507	0	10
P54714	HVFGESDELIGQK	HVFGESDELIGQK_y5	zfs_020816_glyco_nh2	1	nh2	nh21	729.865	2	558.361	1	y5	28.73	2997248	0	10
P54714	HVFGESDELIGQK	HVFGESDELIGQK_y5	zfs_020816_glyco_nh2	2	nh2	nh22	729.865	2	558.361	1	y5	27.64	3762684	0	10
P54714	HVFGESDELIGQK	HVFGESDELIGQK_y5	zfs_020816_glyco_nh2	3	nh2	nh23	729.865	2	558.361	1	y5	27.11	4111459	0	10
P54714	HVFGESDELIGQK	HVFGESDELIGQK_y5	zfs_020816_glyco_nh3	1	nh3	nh31	729.865	2	558.361	1	y5	28.02	4321799	0	10
P54714	HVFGESDELIGQK	HVFGESDELIGQK_y5	zfs_020816_glyco_nh3	2	nh3	nh32	729.865	2	558.361	1	y5	27.48	3302207	0	10
P54714	HVFGESDELIGQK	HVFGESDELIGQK_y5	zfs_020816_glyco_nh3	3	nh3	nh33	729.865	2	558.361	1	y5	27.62	5344201	0	10
P54714	HVFGESDELIGQK	HVFGESDELIGQK_y5	zfs_020816_glyco_hp1	1	hp1	hp11	729.865	2	558.361	1	y5	27.89	4700336	0	10
P54714	HVFGESDELIGQK	HVFGESDELIGQK_y5	zfs_020816_glyco_hp1	2	hp1	hp12	729.865	2	558.361	1	y5	27.42	4482925	0	10
P54714	HVFGESDELIGQK	HVFGESDELIGQK_y5	zfs_020816_glyco_hp1	3	hp1	hp13	729.865	2	558.361	1	y5	27.49	4990056	0	10
P54714	HVFGESDELIGQK	HVFGESDELIGQK_y5	zfs_020816_glyco_hp2	1	hp2	hp21	729.865	2	558.361	1	y5	27.92	6465251	0	10
P54714	HVFGESDELIGQK	HVFGESDELIGQK_y5	zfs_020816_glyco_hp2	2	hp2	hp22	729.865	2	558.361	1	y5	27.92	9467547	0	10
P54714	HVFGESDELIGQK	HVFGESDELIGQK_y5	zfs_020816_glyco_hp2	3	hp2	hp23	729.865	2	558.361	1	y5	28.97	7513532	0	10
P54714	HVFGESDELIGQK	HVFGESDELIGQK_y5	zfs_020816_glyco_hp3	1	hp3	hp31	729.865	2	558.361	1	y5	27.64	7943151	0	10
P54714	HVFGESDELIGQK	HVFGESDELIGQK_y5	zfs_020816_glyco_hp3	2	hp3	hp32	729.865	2	558.361	1	y5	27.65	7628982	0	10
P54714	HVFGESDELIGQK	HVFGESDELIGQK_y5	zfs_020816_glyco_hp3	3	hp3	hp33	729.865	2	558.361	1	y5	27.42	6840533	0	10
P54714	HVFGESDELIGQK	HVFGESDELIGQK_y5	zfs_020816_glyco_np1	1	np1	np11	729.865	2	558.361	1	y5	27.22	3589553	0	10
P54714	HVFGESDELIGQK	HVFGESDELIGQK_y5	zfs_020816_glyco_np1	2	np1	np12	729.865	2	558.361	1	y5	27.16	2244239	0	10
P54714	HVFGESDELIGQK	HVFGESDELIGQK_y5	zfs_020816_glyco_np1	3	np1	np13	729.865	2	558.361	1	y5	27.74	2940543	0	10
P54714	HVFGESDELIGQK	HVFGESDELIGQK_y5	zfs_020816_glyco_np2	1	np2	np21	729.865	2	558.361	1	y5	28.12	3314903	0	10
P54714	HVFGESDELIGQK	HVFGESDELIGQK_y5	zfs_020816_glyco_np2	2	np2	np22	729.865	2	558.361	1	y5	27.14	3509348	0	10
P54714	HVFGESDELIGQK	HVFGESDELIGQK_y5	zfs_020816_glyco_np2	3	np2	np23	729.865	2	558.361	1	y5	28.01	2657170	0	10
P54714	HVFGESDELIGQK	HVFGESDELIGQK_y5	zfs_020816_glyco_np3	1	np3	np31	729.865	2	558.361	1	y5	27.7	3155257	0	10
P54714	HVFGESDELIGQK	HVFGESDELIGQK_y5	zfs_020816_glyco_np3	2	np3	np32	729.865	2	558.361	1	y5	27.37	3131801	2772	10
P54714	HVFGESDELIGQK	HVFGESDELIGQK_y5	zfs_020816_glyco_np3	3	np3	np33	729.865	2	558.361	1	y5	27.46	3569785	0	10
P54714	HVFGESDELIGQK	HVFGESDELIGQK_y4	zfs_020816_glyco_hh1	1	hh1	hh11	729.865	2	445.277	1	y4	28	14558034	0	5
P54714	HVFGESDELIGQK	HVFGESDELIGQK_y4	zfs_020816_glyco_hh1	2	hh1	hh12	729.865	2	445.277	1	y4	27.07	13389999	0	5
P54714	HVFGESDELIGQK	HVFGESDELIGQK_y4	zfs_020816_glyco_hh1	3	hh1	hh13	729.865	2	445.277	1	y4	28.18	14961403	0	5
P54714	HVFGESDELIGQK	HVFGESDELIGQK_y4	zfs_020816_glyco_hh2	1	hh2	hh21	729.865	2	445.277	1	y4	27.97	14744644	269087	5
P54714	HVFGESDELIGQK	HVFGESDELIGQK_y4	zfs_020816_glyco_hh2	2	hh2	hh22	729.865	2	445.277	1	y4	27.07	12957865	0	5
P54714	HVFGESDELIGQK	HVFGESDELIGQK_y4	zfs_020816_glyco_hh2	3	hh2	hh23	729.865	2	445.277	1	y4	27.3	17058360	0	5
P54714	HVFGESDELIGQK	HVFGESDELIGQK_y4	zfs_020816_glyco_hh3	1	hh3	hh31	729.865	2	445.277	1	y4	27.65	11928642	0	5
P54714	HVFGESDELIGQK	HVFGESDELIGQK_y4	zfs_020816_glyco_hh3	2	hh3	hh32	729.865	2	445.277	1	y4	27.34	16637631	0	5
P54714	HVFGESDELIGQK	HVFGESDELIGQK_y4	zfs_020816_glyco_hh3	3	hh3	hh33	729.865	2	445.277	1	y4	27.46	16978860	0	5
P54714	HVFGESDELIGQK	HVFGESDELIGQK_y4	zfs_020816_glyco_nh1	1	nh1	nh11	729.865	2	445.277	1	y4	27.37	8646899	0	5
P54714	HVFGESDELIGQK	HVFGESDELIGQK_y4	zfs_020816_glyco_nh1	2	nh1	nh12	729.865	2	445.277	1	y4	28.31	6580576	0	5
P54714	HVFGESDELIGQK	HVFGESDELIGQK_y4	zfs_020816_glyco_nh1	3	nh1	nh13	729.865	2	445.277	1	y4	27.52	8737018	0	5
P54714	HVFGESDELIGQK	HVFGESDELIGQK_y4	zfs_020816_glyco_nh2	1	nh2	nh21	729.865	2	445.277	1	y4	28.7	5574853	0	5
P54714	HVFGESDELIGQK	HVFGESDELIGQK_y4	zfs_020816_glyco_nh2	2	nh2	nh22	729.865	2	445.277	1	y4	27.61	7342852	0	5
P54714	HVFGESDELIGQK	HVFGESDELIGQK_y4	zfs_020816_glyco_nh2	3	nh2	nh23	729.865	2	445.277	1	y4	27.11	7544451	0	5
P54714	HVFGESDELIGQK	HVFGESDELIGQK_y4	zfs_020816_glyco_nh3	1	nh3	nh31	729.865	2	445.277	1	y4	28.02	7746138	0	5
P54714	HVFGESDELIGQK	HVFGESDELIGQK_y4	zfs_020816_glyco_nh3	2	nh3	nh32	729.865	2	445.277	1	y4	27.48	6504803	0	5
P54714	HVFGESDELIGQK	HVFGESDELIGQK_y4	zfs_020816_glyco_nh3	3	nh3	nh33	729.865	2	445.277	1	y4	27.68	10269312	0	5
P54714	HVFGESDELIGQK	HVFGESDELIGQK_y4	zfs_020816_glyco_hp1	1	hp1	hp11	729.865	2	445.277	1	y4	27.89	8536290	0	5
P54714	HVFGESDELIGQK	HVFGESDELIGQK_y4	zfs_020816_glyco_hp1	2	hp1	hp12	729.865	2	445.277	1	y4	27.42	9258695	29465	5
P54714	HVFGESDELIGQK	HVFGESDELIGQK_y4	zfs_020816_glyco_hp1	3	hp1	hp13	729.865	2	445.277	1	y4	27.46	9344918	0	5
P54714	HVFGESDELIGQK	HVFGESDELIGQK_y4	zfs_020816_glyco_hp2	1	hp2	hp21	729.865	2	445.277	1	y4	27.95	11801167	0	5
P54714	HVFGESDELIGQK	HVFGESDELIGQK_y4	zfs_020816_glyco_hp2	2	hp2	hp22	729.865	2	445.277	1	y4	27.89	17918626	94314	5
P54714	HVFGESDELIGQK	HVFGESDELIGQK_y4	zfs_020816_glyco_hp2	3	hp2	hp23	729.865	2	445.277	1	y4	28.97	13833009	0	5
P54714	HVFGESDELIGQK	HVFGESDELIGQK_y4	zfs_020816_glyco_hp3	1	hp3	hp31	729.865	2	445.277	1	y4	27.64	15227419	0	5
P54714	HVFGESDELIGQK	HVFGESDELIGQK_y4	zfs_020816_glyco_hp3	2	hp3	hp32	729.865	2	445.277	1	y4	27.61	14017155	0	5
P54714	HVFGESDELIGQK	HVFGESDELIGQK_y4	zfs_020816_glyco_hp3	3	hp3	hp33	729.865	2	445.277	1	y4	27.42	11713326	0	5
P54714	HVFGESDELIGQK	HVFGESDELIGQK_y4	zfs_020816_glyco_np1	1	np1	np11	729.865	2	445.277	1	y4	27.22	7034554	0	5
P54714	HVFGESDELIGQK	HVFGESDELIGQK_y4	zfs_020816_glyco_np1	2	np1	np12	729.865	2	445.277	1	y4	27.16	4151116	0	5
P54714	HVFGESDELIGQK	HVFGESDELIGQK_y4	zfs_020816_glyco_np1	3	np1	np13	729.865	2	445.277	1	y4	27.74	5768251	0	5
P54714	HVFGESDELIGQK	HVFGESDELIGQK_y4	zfs_020816_glyco_np2	1	np2	np21	729.865	2	445.277	1	y4	28.12	6046338	0	5
P54714	HVFGESDELIGQK	HVFGESDELIGQK_y4	zfs_020816_glyco_np2	2	np2	np22	729.865	2	445.277	1	y4	27.14	6775964	0	5
P54714	HVFGESDELIGQK	HVFGESDELIGQK_y4	zfs_020816_glyco_np2	3	np2	np23	729.865	2	445.277	1	y4	27.98	5308985	0	6
P54714	HVFGESDELIGQK	HVFGESDELIGQK_y4	zfs_020816_glyco_np3	1	np3	np31	729.865	2	445.277	1	y4	27.7	5678654	88704	5
P54714	HVFGESDELIGQK	HVFGESDELIGQK_y4	zfs_020816_glyco_np3	2	np3	np32	729.865	2	445.277	1	y4	27.34	5724067	0	5
P54714	HVFGESDELIGQK	HVFGESDELIGQK_y4	zfs_020816_glyco_np3	3	np3	np33	729.865	2	445.277	1	y4	27.46	6770255	0	5
P54714	HVFGESDELIGQK	HVFGESDELIGQK_y3	zfs_020816_glyco_hh1	1	hh1	hh11	729.865	2	332.193	1	y3	28	37742132	0	2
P54714	HVFGESDELIGQK	HVFGESDELIGQK_y3	zfs_020816_glyco_hh1	2	hh1	hh12	729.865	2	332.193	1	y3	27.07	34763636	714296	2
P54714	HVFGESDELIGQK	HVFGESDELIGQK_y3	zfs_020816_glyco_hh1	3	hh1	hh13	729.865	2	332.193	1	y3	28.18	38998312	238258	2
P54714	HVFGESDELIGQK	HVFGESDELIGQK_y3	zfs_020816_glyco_hh2	1	hh2	hh21	729.865	2	332.193	1	y3	27.97	37996056	558970	2
P54714	HVFGESDELIGQK	HVFGESDELIGQK_y3	zfs_020816_glyco_hh2	2	hh2	hh22	729.865	2	332.193	1	y3	27.07	33791312	205878	2
P54714	HVFGESDELIGQK	HVFGESDELIGQK_y3	zfs_020816_glyco_hh2	3	hh2	hh23	729.865	2	332.193	1	y3	27.3	42239060	292723	2
P54714	HVFGESDELIGQK	HVFGESDELIGQK_y3	zfs_020816_glyco_hh3	1	hh3	hh31	729.865	2	332.193	1	y3	27.68	29851062	3563	2
P54714	HVFGESDELIGQK	HVFGESDELIGQK_y3	zfs_020816_glyco_hh3	2	hh3	hh32	729.865	2	332.193	1	y3	27.34	42426832	0	2
P54714	HVFGESDELIGQK	HVFGESDELIGQK_y3	zfs_020816_glyco_hh3	3	hh3	hh33	729.865	2	332.193	1	y3	27.43	45613004	0	2
P54714	HVFGESDELIGQK	HVFGESDELIGQK_y3	zfs_020816_glyco_nh1	1	nh1	nh11	729.865	2	332.193	1	y3	27.37	22136842	0	2
P54714	HVFGESDELIGQK	HVFGESDELIGQK_y3	zfs_020816_glyco_nh1	2	nh1	nh12	729.865	2	332.193	1	y3	28.31	16050173	0	2
P54714	HVFGESDELIGQK	HVFGESDELIGQK_y3	zfs_020816_glyco_nh1	3	nh1	nh13	729.865	2	332.193	1	y3	27.46	22285384	0	2
P54714	HVFGESDELIGQK	HVFGESDELIGQK_y3	zfs_020816_glyco_nh2	1	nh2	nh21	729.865	2	332.193	1	y3	28.7	14439003	0	2
P54714	HVFGESDELIGQK	HVFGESDELIGQK_y3	zfs_020816_glyco_nh2	2	nh2	nh22	729.865	2	332.193	1	y3	27.68	19740238	0	2
P54714	HVFGESDELIGQK	HVFGESDELIGQK_y3	zfs_020816_glyco_nh2	3	nh2	nh23	729.865	2	332.193	1	y3	27.11	19256894	0	2
P54714	HVFGESDELIGQK	HVFGESDELIGQK_y3	zfs_020816_glyco_nh3	1	nh3	nh31	729.865	2	332.193	1	y3	28.02	20217612	154049	2
P54714	HVFGESDELIGQK	HVFGESDELIGQK_y3	zfs_020816_glyco_nh3	2	nh3	nh32	729.865	2	332.193	1	y3	27.48	17230672	0	2
P54714	HVFGESDELIGQK	HVFGESDELIGQK_y3	zfs_020816_glyco_nh3	3	nh3	nh33	729.865	2	332.193	1	y3	27.68	25792708	0	2
P54714	HVFGESDELIGQK	HVFGESDELIGQK_y3	zfs_020816_glyco_hp1	1	hp1	hp11	729.865	2	332.193	1	y3	27.89	22385528	118589	2
P54714	HVFGESDELIGQK	HVFGESDELIGQK_y3	zfs_020816_glyco_hp1	2	hp1	hp12	729.865	2	332.193	1	y3	27.42	23529212	72056	2
P54714	HVFGESDELIGQK	HVFGESDELIGQK_y3	zfs_020816_glyco_hp1	3	hp1	hp13	729.865	2	332.193	1	y3	27.49	25270322	0	2
P54714	HVFGESDELIGQK	HVFGESDELIGQK_y3	zfs_020816_glyco_hp2	1	hp2	hp21	729.865	2	332.193	1	y3	27.95	31120244	429532	2
P54714	HVFGESDELIGQK	HVFGESDELIGQK_y3	zfs_020816_glyco_hp2	2	hp2	hp22	729.865	2	332.193	1	y3	27.92	47338296	492069	2
P54714	HVFGESDELIGQK	HVFGESDELIGQK_y3	zfs_020816_glyco_hp2	3	hp2	hp23	729.865	2	332.193	1	y3	28.97	36586436	167738	2
P54714	HVFGESDELIGQK	HVFGESDELIGQK_y3	zfs_020816_glyco_hp3	1	hp3	hp31	729.865	2	332.193	1	y3	27.64	36076992	0	2
P54714	HVFGESDELIGQK	HVFGESDELIGQK_y3	zfs_020816_glyco_hp3	2	hp3	hp32	729.865	2	332.193	1	y3	27.61	33987760	81019	2
P54714	HVFGESDELIGQK	HVFGESDELIGQK_y3	zfs_020816_glyco_hp3	3	hp3	hp33	729.865	2	332.193	1	y3	27.42	30556250	0	2
P54714	HVFGESDELIGQK	HVFGESDELIGQK_y3	zfs_020816_glyco_np1	1	np1	np11	729.865	2	332.193	1	y3	27.22	17579364	87239	2
P54714	HVFGESDELIGQK	HVFGESDELIGQK_y3	zfs_020816_glyco_np1	2	np1	np12	729.865	2	332.193	1	y3	27.16	11601120	0	2
P54714	HVFGESDELIGQK	HVFGESDELIGQK_y3	zfs_020816_glyco_np1	3	np1	np13	729.865	2	332.193	1	y3	27.74	15159823	0	2
P54714	HVFGESDELIGQK	HVFGESDELIGQK_y3	zfs_020816_glyco_np2	1	np2	np21	729.865	2	332.193	1	y3	28.12	15864821	0	2
P54714	HVFGESDELIGQK	HVFGESDELIGQK_y3	zfs_020816_glyco_np2	2	np2	np22	729.865	2	332.193	1	y3	27.14	16813184	0	2
P54714	HVFGESDELIGQK	HVFGESDELIGQK_y3	zfs_020816_glyco_np2	3	np2	np23	729.865	2	332.193	1	y3	28.01	13917558	0	2
P54714	HVFGESDELIGQK	HVFGESDELIGQK_y3	zfs_020816_glyco_np3	1	np3	np31	729.865	2	332.193	1	y3	27.7	15120351	93483	2
P54714	HVFGESDELIGQK	HVFGESDELIGQK_y3	zfs_020816_glyco_np3	2	np3	np32	729.865	2	332.193	1	y3	27.34	15132867	0	2
P54714	HVFGESDELIGQK	HVFGESDELIGQK_y3	zfs_020816_glyco_np3	3	np3	np33	729.865	2	332.193	1	y3	27.46	18006888	65815	2
P54714	HVFGESDELIGQK	HVFGESDELIGQK_b2	zfs_020816_glyco_hh1	1	hh1	hh11	729.865	2	237.135	1	b2	28	224306848	1321038	1
P54714	HVFGESDELIGQK	HVFGESDELIGQK_b2	zfs_020816_glyco_hh1	2	hh1	hh12	729.865	2	237.135	1	b2	27.07	212176976	3588271	1
P54714	HVFGESDELIGQK	HVFGESDELIGQK_b2	zfs_020816_glyco_hh1	3	hh1	hh13	729.865	2	237.135	1	b2	28.18	242269472	2617561	1
P54714	HVFGESDELIGQK	HVFGESDELIGQK_b2	zfs_020816_glyco_hh2	1	hh2	hh21	729.865	2	237.135	1	b2	27.97	223645808	3344218	1
P54714	HVFGESDELIGQK	HVFGESDELIGQK_b2	zfs_020816_glyco_hh2	2	hh2	hh22	729.865	2	237.135	1	b2	27.07	211806176	1486413	1
P54714	HVFGESDELIGQK	HVFGESDELIGQK_b2	zfs_020816_glyco_hh2	3	hh2	hh23	729.865	2	237.135	1	b2	27.3	244196256	2200793	1
P54714	HVFGESDELIGQK	HVFGESDELIGQK_b2	zfs_020816_glyco_hh3	1	hh3	hh31	729.865	2	237.135	1	b2	27.68	183733744	1124077	1
P54714	HVFGESDELIGQK	HVFGESDELIGQK_b2	zfs_020816_glyco_hh3	2	hh3	hh32	729.865	2	237.135	1	b2	27.34	254213872	1631911	1
P54714	HVFGESDELIGQK	HVFGESDELIGQK_b2	zfs_020816_glyco_hh3	3	hh3	hh33	729.865	2	237.135	1	b2	27.46	273654720	1389015	1
P54714	HVFGESDELIGQK	HVFGESDELIGQK_b2	zfs_020816_glyco_nh1	1	nh1	nh11	729.865	2	237.135	1	b2	27.4	135971696	734953	1
P54714	HVFGESDELIGQK	HVFGESDELIGQK_b2	zfs_020816_glyco_nh1	2	nh1	nh12	729.865	2	237.135	1	b2	28.31	95618736	912120	1
P54714	HVFGESDELIGQK	HVFGESDELIGQK_b2	zfs_020816_glyco_nh1	3	nh1	nh13	729.865	2	237.135	1	b2	27.46	140264992	1406116	1
P54714	HVFGESDELIGQK	HVFGESDELIGQK_b2	zfs_020816_glyco_nh2	1	nh2	nh21	729.865	2	237.135	1	b2	28.7	88562296	776170	1
P54714	HVFGESDELIGQK	HVFGESDELIGQK_b2	zfs_020816_glyco_nh2	2	nh2	nh22	729.865	2	237.135	1	b2	27.61	122800536	372344	1
P54714	HVFGESDELIGQK	HVFGESDELIGQK_b2	zfs_020816_glyco_nh2	3	nh2	nh23	729.865	2	237.135	1	b2	27.11	116906056	1776642	1
P54714	HVFGESDELIGQK	HVFGESDELIGQK_b2	zfs_020816_glyco_nh3	1	nh3	nh31	729.865	2	237.135	1	b2	28.02	125385280	1407446	1
P54714	HVFGESDELIGQK	HVFGESDELIGQK_b2	zfs_020816_glyco_nh3	2	nh3	nh32	729.865	2	237.135	1	b2	27.48	109693024	948703	1
P54714	HVFGESDELIGQK	HVFGESDELIGQK_b2	zfs_020816_glyco_nh3	3	nh3	nh33	729.865	2	237.135	1	b2	27.68	151697792	712812	1
P54714	HVFGESDELIGQK	HVFGESDELIGQK_b2	zfs_020816_glyco_hp1	1	hp1	hp11	729.865	2	237.135	1	b2	27.86	136386672	1222693	1
P54714	HVFGESDELIGQK	HVFGESDELIGQK_b2	zfs_020816_glyco_hp1	2	hp1	hp12	729.865	2	237.135	1	b2	27.42	146084640	1936569	1
P54714	HVFGESDELIGQK	HVFGESDELIGQK_b2	zfs_020816_glyco_hp1	3	hp1	hp13	729.865	2	237.135	1	b2	27.46	153204176	2652391	1
P54714	HVFGESDELIGQK	HVFGESDELIGQK_b2	zfs_020816_glyco_hp2	1	hp2	hp21	729.865	2	237.135	1	b2	27.95	191822704	3293741	1
P54714	HVFGESDELIGQK	HVFGESDELIGQK_b2	zfs_020816_glyco_hp2	2	hp2	hp22	729.865	2	237.135	1	b2	27.89	275975488	3238611	1
P54714	HVFGESDELIGQK	HVFGESDELIGQK_b2	zfs_020816_glyco_hp2	3	hp2	hp23	729.865	2	237.135	1	b2	28.97	223195920	782232	1
P54714	HVFGESDELIGQK	HVFGESDELIGQK_b2	zfs_020816_glyco_hp3	1	hp3	hp31	729.865	2	237.135	1	b2	27.64	218412432	2047306	1
P54714	HVFGESDELIGQK	HVFGESDELIGQK_b2	zfs_020816_glyco_hp3	2	hp3	hp32	729.865	2	237.135	1	b2	27.61	210415392	1912661	1
P54714	HVFGESDELIGQK	HVFGESDELIGQK_b2	zfs_020816_glyco_hp3	3	hp3	hp33	729.865	2	237.135	1	b2	27.42	186024208	2000184	1
P54714	HVFGESDELIGQK	HVFGESDELIGQK_b2	zfs_020816_glyco_np1	1	np1	np11	729.865	2	237.135	1	b2	27.22	105151648	1346746	1
P54714	HVFGESDELIGQK	HVFGESDELIGQK_b2	zfs_020816_glyco_np1	2	np1	np12	729.865	2	237.135	1	b2	27.16	73375728	241610	1
P54714	HVFGESDELIGQK	HVFGESDELIGQK_b2	zfs_020816_glyco_np1	3	np1	np13	729.865	2	237.135	1	b2	27.74	93215960	1096435	1
P54714	HVFGESDELIGQK	HVFGESDELIGQK_b2	zfs_020816_glyco_np2	1	np2	np21	729.865	2	237.135	1	b2	28.12	98584680	1110565	1
P54714	HVFGESDELIGQK	HVFGESDELIGQK_b2	zfs_020816_glyco_np2	2	np2	np22	729.865	2	237.135	1	b2	27.14	107998888	1753689	1
P54714	HVFGESDELIGQK	HVFGESDELIGQK_b2	zfs_020816_glyco_np2	3	np2	np23	729.865	2	237.135	1	b2	28.01	89753520	1798421	1
P54714	HVFGESDELIGQK	HVFGESDELIGQK_b2	zfs_020816_glyco_np3	1	np3	np31	729.865	2	237.135	1	b2	27.7	93445392	1366917	1
P54714	HVFGESDELIGQK	HVFGESDELIGQK_b2	zfs_020816_glyco_np3	2	np3	np32	729.865	2	237.135	1	b2	27.31	92799464	633591	1
P54714	HVFGESDELIGQK	HVFGESDELIGQK_b2	zfs_020816_glyco_np3	3	np3	np33	729.865	2	237.135	1	b2	27.46	109452584	780571	1
P54714	HVFGESDELIGQK	HVFGESDELIGQK_b3	zfs_020816_glyco_hh1	1	hh1	hh11	729.865	2	384.203	1	b3	28	22157206	0	3
P54714	HVFGESDELIGQK	HVFGESDELIGQK_b3	zfs_020816_glyco_hh1	2	hh1	hh12	729.865	2	384.203	1	b3	27.07	20578544	143389	3
P54714	HVFGESDELIGQK	HVFGESDELIGQK_b3	zfs_020816_glyco_hh1	3	hh1	hh13	729.865	2	384.203	1	b3	28.18	23578210	0	3
P54714	HVFGESDELIGQK	HVFGESDELIGQK_b3	zfs_020816_glyco_hh2	1	hh2	hh21	729.865	2	384.203	1	b3	27.97	21176330	282729	3
P54714	HVFGESDELIGQK	HVFGESDELIGQK_b3	zfs_020816_glyco_hh2	2	hh2	hh22	729.865	2	384.203	1	b3	27.07	19891780	0	3
P54714	HVFGESDELIGQK	HVFGESDELIGQK_b3	zfs_020816_glyco_hh2	3	hh2	hh23	729.865	2	384.203	1	b3	27.3	22882292	177772	3
P54714	HVFGESDELIGQK	HVFGESDELIGQK_b3	zfs_020816_glyco_hh3	1	hh3	hh31	729.865	2	384.203	1	b3	27.68	17567294	0	3
P54714	HVFGESDELIGQK	HVFGESDELIGQK_b3	zfs_020816_glyco_hh3	2	hh3	hh32	729.865	2	384.203	1	b3	27.34	23935808	0	3
P54714	HVFGESDELIGQK	HVFGESDELIGQK_b3	zfs_020816_glyco_hh3	3	hh3	hh33	729.865	2	384.203	1	b3	27.46	26390806	0	3
P54714	HVFGESDELIGQK	HVFGESDELIGQK_b3	zfs_020816_glyco_nh1	1	nh1	nh11	729.865	2	384.203	1	b3	27.4	13029216	0	3
P54714	HVFGESDELIGQK	HVFGESDELIGQK_b3	zfs_020816_glyco_nh1	2	nh1	nh12	729.865	2	384.203	1	b3	28.31	8748850	0	3
P54714	HVFGESDELIGQK	HVFGESDELIGQK_b3	zfs_020816_glyco_nh1	3	nh1	nh13	729.865	2	384.203	1	b3	27.46	13799029	0	3
P54714	HVFGESDELIGQK	HVFGESDELIGQK_b3	zfs_020816_glyco_nh2	1	nh2	nh21	729.865	2	384.203	1	b3	28.7	8306159	0	3
P54714	HVFGESDELIGQK	HVFGESDELIGQK_b3	zfs_020816_glyco_nh2	2	nh2	nh22	729.865	2	384.203	1	b3	27.61	11777998	68972	3
P54714	HVFGESDELIGQK	HVFGESDELIGQK_b3	zfs_020816_glyco_nh2	3	nh2	nh23	729.865	2	384.203	1	b3	27.11	11324575	0	3
P54714	HVFGESDELIGQK	HVFGESDELIGQK_b3	zfs_020816_glyco_nh3	1	nh3	nh31	729.865	2	384.203	1	b3	28.02	11902491	105132	3
P54714	HVFGESDELIGQK	HVFGESDELIGQK_b3	zfs_020816_glyco_nh3	2	nh3	nh32	729.865	2	384.203	1	b3	27.48	10506874	0	3
P54714	HVFGESDELIGQK	HVFGESDELIGQK_b3	zfs_020816_glyco_nh3	3	nh3	nh33	729.865	2	384.203	1	b3	27.68	14346337	0	3
P54714	HVFGESDELIGQK	HVFGESDELIGQK_b3	zfs_020816_glyco_hp1	1	hp1	hp11	729.865	2	384.203	1	b3	27.89	13125892	0	3
P54714	HVFGESDELIGQK	HVFGESDELIGQK_b3	zfs_020816_glyco_hp1	2	hp1	hp12	729.865	2	384.203	1	b3	27.42	14013831	0	3
P54714	HVFGESDELIGQK	HVFGESDELIGQK_b3	zfs_020816_glyco_hp1	3	hp1	hp13	729.865	2	384.203	1	b3	27.46	14695792	0	3
P54714	HVFGESDELIGQK	HVFGESDELIGQK_b3	zfs_020816_glyco_hp2	1	hp2	hp21	729.865	2	384.203	1	b3	27.95	19195924	0	3
P54714	HVFGESDELIGQK	HVFGESDELIGQK_b3	zfs_020816_glyco_hp2	2	hp2	hp22	729.865	2	384.203	1	b3	27.89	25961820	108612	3
P54714	HVFGESDELIGQK	HVFGESDELIGQK_b3	zfs_020816_glyco_hp2	3	hp2	hp23	729.865	2	384.203	1	b3	28.97	22107258	0	3
P54714	HVFGESDELIGQK	HVFGESDELIGQK_b3	zfs_020816_glyco_hp3	1	hp3	hp31	729.865	2	384.203	1	b3	27.64	20674158	0	3
P54714	HVFGESDELIGQK	HVFGESDELIGQK_b3	zfs_020816_glyco_hp3	2	hp3	hp32	729.865	2	384.203	1	b3	27.65	20938864	0	3
P54714	HVFGESDELIGQK	HVFGESDELIGQK_b3	zfs_020816_glyco_hp3	3	hp3	hp33	729.865	2	384.203	1	b3	27.42	17758466	0	3
P54714	HVFGESDELIGQK	HVFGESDELIGQK_b3	zfs_020816_glyco_np1	1	np1	np11	729.865	2	384.203	1	b3	27.19	10009600	0	3
P54714	HVFGESDELIGQK	HVFGESDELIGQK_b3	zfs_020816_glyco_np1	2	np1	np12	729.865	2	384.203	1	b3	27.16	7042227	0	3
P54714	HVFGESDELIGQK	HVFGESDELIGQK_b3	zfs_020816_glyco_np1	3	np1	np13	729.865	2	384.203	1	b3	27.74	8798232	0	3
P54714	HVFGESDELIGQK	HVFGESDELIGQK_b3	zfs_020816_glyco_np2	1	np2	np21	729.865	2	384.203	1	b3	28.12	9537674	0	3
P54714	HVFGESDELIGQK	HVFGESDELIGQK_b3	zfs_020816_glyco_np2	2	np2	np22	729.865	2	384.203	1	b3	27.14	10602919	0	3
P54714	HVFGESDELIGQK	HVFGESDELIGQK_b3	zfs_020816_glyco_np2	3	np2	np23	729.865	2	384.203	1	b3	28.01	8899806	0	3
P54714	HVFGESDELIGQK	HVFGESDELIGQK_b3	zfs_020816_glyco_np3	1	np3	np31	729.865	2	384.203	1	b3	27.7	9212059	0	3
P54714	HVFGESDELIGQK	HVFGESDELIGQK_b3	zfs_020816_glyco_np3	2	np3	np32	729.865	2	384.203	1	b3	27.31	9134920	0	3
P54714	HVFGESDELIGQK	HVFGESDELIGQK_b3	zfs_020816_glyco_np3	3	np3	np33	729.865	2	384.203	1	b3	27.46	10856658	0	3
P54714	HVFGESDELIGQK	HVFGESDELIGQK_b5	zfs_020816_glyco_hh1	1	hh1	hh11	729.865	2	570.267	1	b5	28	10240746	0	8
P54714	HVFGESDELIGQK	HVFGESDELIGQK_b5	zfs_020816_glyco_hh1	2	hh1	hh12	729.865	2	570.267	1	b5	27.1	9504066	0	8
P54714	HVFGESDELIGQK	HVFGESDELIGQK_b5	zfs_020816_glyco_hh1	3	hh1	hh13	729.865	2	570.267	1	b5	28.18	11232498	159886	8
P54714	HVFGESDELIGQK	HVFGESDELIGQK_b5	zfs_020816_glyco_hh2	1	hh2	hh21	729.865	2	570.267	1	b5	27.97	10425055	0	8
P54714	HVFGESDELIGQK	HVFGESDELIGQK_b5	zfs_020816_glyco_hh2	2	hh2	hh22	729.865	2	570.267	1	b5	27.1	9650159	0	8
P54714	HVFGESDELIGQK	HVFGESDELIGQK_b5	zfs_020816_glyco_hh2	3	hh2	hh23	729.865	2	570.267	1	b5	27.3	10936088	0	8
P54714	HVFGESDELIGQK	HVFGESDELIGQK_b5	zfs_020816_glyco_hh3	1	hh3	hh31	729.865	2	570.267	1	b5	27.68	8027018	373464	8
P54714	HVFGESDELIGQK	HVFGESDELIGQK_b5	zfs_020816_glyco_hh3	2	hh3	hh32	729.865	2	570.267	1	b5	27.34	11550998	0	8
P54714	HVFGESDELIGQK	HVFGESDELIGQK_b5	zfs_020816_glyco_hh3	3	hh3	hh33	729.865	2	570.267	1	b5	27.43	11936259	389862	8
P54714	HVFGESDELIGQK	HVFGESDELIGQK_b5	zfs_020816_glyco_nh1	1	nh1	nh11	729.865	2	570.267	1	b5	27.4	5672627	0	8
P54714	HVFGESDELIGQK	HVFGESDELIGQK_b5	zfs_020816_glyco_nh1	2	nh1	nh12	729.865	2	570.267	1	b5	28.35	4289498	0	8
P54714	HVFGESDELIGQK	HVFGESDELIGQK_b5	zfs_020816_glyco_nh1	3	nh1	nh13	729.865	2	570.267	1	b5	27.46	6590625	186869	8
P54714	HVFGESDELIGQK	HVFGESDELIGQK_b5	zfs_020816_glyco_nh2	1	nh2	nh21	729.865	2	570.267	1	b5	28.7	3952825	0	8
P54714	HVFGESDELIGQK	HVFGESDELIGQK_b5	zfs_020816_glyco_nh2	2	nh2	nh22	729.865	2	570.267	1	b5	27.61	5678123	0	8
P54714	HVFGESDELIGQK	HVFGESDELIGQK_b5	zfs_020816_glyco_nh2	3	nh2	nh23	729.865	2	570.267	1	b5	27.15	5216715	0	8
P54714	HVFGESDELIGQK	HVFGESDELIGQK_b5	zfs_020816_glyco_nh3	1	nh3	nh31	729.865	2	570.267	1	b5	27.99	5791840	0	8
P54714	HVFGESDELIGQK	HVFGESDELIGQK_b5	zfs_020816_glyco_nh3	2	nh3	nh32	729.865	2	570.267	1	b5	27.48	5026733	0	7
P54714	HVFGESDELIGQK	HVFGESDELIGQK_b5	zfs_020816_glyco_nh3	3	nh3	nh33	729.865	2	570.267	1	b5	27.65	6498932	355767	8
P54714	HVFGESDELIGQK	HVFGESDELIGQK_b5	zfs_020816_glyco_hp1	1	hp1	hp11	729.865	2	570.267	1	b5	27.89	6125398	0	8
P54714	HVFGESDELIGQK	HVFGESDELIGQK_b5	zfs_020816_glyco_hp1	2	hp1	hp12	729.865	2	570.267	1	b5	27.42	6645318	0	8
P54714	HVFGESDELIGQK	HVFGESDELIGQK_b5	zfs_020816_glyco_hp1	3	hp1	hp13	729.865	2	570.267	1	b5	27.49	6887363	0	8
P54714	HVFGESDELIGQK	HVFGESDELIGQK_b5	zfs_020816_glyco_hp2	1	hp2	hp21	729.865	2	570.267	1	b5	27.95	9009551	0	7
P54714	HVFGESDELIGQK	HVFGESDELIGQK_b5	zfs_020816_glyco_hp2	2	hp2	hp22	729.865	2	570.267	1	b5	27.89	12730545	0	8
P54714	HVFGESDELIGQK	HVFGESDELIGQK_b5	zfs_020816_glyco_hp2	3	hp2	hp23	729.865	2	570.267	1	b5	28.97	10533743	128949	7
P54714	HVFGESDELIGQK	HVFGESDELIGQK_b5	zfs_020816_glyco_hp3	1	hp3	hp31	729.865	2	570.267	1	b5	27.64	9959550	0	8
P54714	HVFGESDELIGQK	HVFGESDELIGQK_b5	zfs_020816_glyco_hp3	2	hp3	hp32	729.865	2	570.267	1	b5	27.65	9371403	0	8
P54714	HVFGESDELIGQK	HVFGESDELIGQK_b5	zfs_020816_glyco_hp3	3	hp3	hp33	729.865	2	570.267	1	b5	27.42	8593384	0	8
P54714	HVFGESDELIGQK	HVFGESDELIGQK_b5	zfs_020816_glyco_np1	1	np1	np11	729.865	2	570.267	1	b5	27.22	4757491	0	8
P54714	HVFGESDELIGQK	HVFGESDELIGQK_b5	zfs_020816_glyco_np1	2	np1	np12	729.865	2	570.267	1	b5	27.16	3257027	0	8
P54714	HVFGESDELIGQK	HVFGESDELIGQK_b5	zfs_020816_glyco_np1	3	np1	np13	729.865	2	570.267	1	b5	27.74	4214044	0	8
P54714	HVFGESDELIGQK	HVFGESDELIGQK_b5	zfs_020816_glyco_np2	1	np2	np21	729.865	2	570.267	1	b5	28.12	4692290	0	7
P54714	HVFGESDELIGQK	HVFGESDELIGQK_b5	zfs_020816_glyco_np2	2	np2	np22	729.865	2	570.267	1	b5	27.14	4483165	0	8
P54714	HVFGESDELIGQK	HVFGESDELIGQK_b5	zfs_020816_glyco_np2	3	np2	np23	729.865	2	570.267	1	b5	28.01	4154383	0	7
P54714	HVFGESDELIGQK	HVFGESDELIGQK_b5	zfs_020816_glyco_np3	1	np3	np31	729.865	2	570.267	1	b5	27.7	4306759	91001	8
P54714	HVFGESDELIGQK	HVFGESDELIGQK_b5	zfs_020816_glyco_np3	2	np3	np32	729.865	2	570.267	1	b5	27.34	4172896	0	8
P54714	HVFGESDELIGQK	HVFGESDELIGQK_b5	zfs_020816_glyco_np3	3	np3	np33	729.865	2	570.267	1	b5	27.46	5057421	0	8
P54714	HVFGESDELIGQK	HVFGESDELIGQK_b7	zfs_020816_glyco_hh1	1	hh1	hh11	729.865	2	772.326	1	b7	28	9129999	0	9
P54714	HVFGESDELIGQK	HVFGESDELIGQK_b7	zfs_020816_glyco_hh1	2	hh1	hh12	729.865	2	772.326	1	b7	27.07	8183633	50584	9
P54714	HVFGESDELIGQK	HVFGESDELIGQK_b7	zfs_020816_glyco_hh1	3	hh1	hh13	729.865	2	772.326	1	b7	28.21	9314180	0	9
P54714	HVFGESDELIGQK	HVFGESDELIGQK_b7	zfs_020816_glyco_hh2	1	hh2	hh21	729.865	2	772.326	1	b7	27.94	8296043	0	9
P54714	HVFGESDELIGQK	HVFGESDELIGQK_b7	zfs_020816_glyco_hh2	2	hh2	hh22	729.865	2	772.326	1	b7	27.07	8156430	0	9
P54714	HVFGESDELIGQK	HVFGESDELIGQK_b7	zfs_020816_glyco_hh2	3	hh2	hh23	729.865	2	772.326	1	b7	27.27	8871474	0	9
P54714	HVFGESDELIGQK	HVFGESDELIGQK_b7	zfs_020816_glyco_hh3	1	hh3	hh31	729.865	2	772.326	1	b7	27.68	7092267	0	9
P54714	HVFGESDELIGQK	HVFGESDELIGQK_b7	zfs_020816_glyco_hh3	2	hh3	hh32	729.865	2	772.326	1	b7	27.31	9749848	0	9
P54714	HVFGESDELIGQK	HVFGESDELIGQK_b7	zfs_020816_glyco_hh3	3	hh3	hh33	729.865	2	772.326	1	b7	27.4	10416922	0	9
P54714	HVFGESDELIGQK	HVFGESDELIGQK_b7	zfs_020816_glyco_nh1	1	nh1	nh11	729.865	2	772.326	1	b7	27.4	5142714	0	9
P54714	HVFGESDELIGQK	HVFGESDELIGQK_b7	zfs_020816_glyco_nh1	2	nh1	nh12	729.865	2	772.326	1	b7	28.31	3687963	0	9
P54714	HVFGESDELIGQK	HVFGESDELIGQK_b7	zfs_020816_glyco_nh1	3	nh1	nh13	729.865	2	772.326	1	b7	27.46	5245905	0	9
P54714	HVFGESDELIGQK	HVFGESDELIGQK_b7	zfs_020816_glyco_nh2	1	nh2	nh21	729.865	2	772.326	1	b7	28.7	3397179	0	9
P54714	HVFGESDELIGQK	HVFGESDELIGQK_b7	zfs_020816_glyco_nh2	2	nh2	nh22	729.865	2	772.326	1	b7	27.64	4913564	0	9
P54714	HVFGESDELIGQK	HVFGESDELIGQK_b7	zfs_020816_glyco_nh2	3	nh2	nh23	729.865	2	772.326	1	b7	27.11	4704165	0	9
P54714	HVFGESDELIGQK	HVFGESDELIGQK_b7	zfs_020816_glyco_nh3	1	nh3	nh31	729.865	2	772.326	1	b7	28.02	4496937	0	9
P54714	HVFGESDELIGQK	HVFGESDELIGQK_b7	zfs_020816_glyco_nh3	2	nh3	nh32	729.865	2	772.326	1	b7	27.48	4112586	0	9
P54714	HVFGESDELIGQK	HVFGESDELIGQK_b7	zfs_020816_glyco_nh3	3	nh3	nh33	729.865	2	772.326	1	b7	27.65	5698688	0	9
P54714	HVFGESDELIGQK	HVFGESDELIGQK_b7	zfs_020816_glyco_hp1	1	hp1	hp11	729.865	2	772.326	1	b7	27.89	5050889	0	9
P54714	HVFGESDELIGQK	HVFGESDELIGQK_b7	zfs_020816_glyco_hp1	2	hp1	hp12	729.865	2	772.326	1	b7	27.42	5444473	0	9
P54714	HVFGESDELIGQK	HVFGESDELIGQK_b7	zfs_020816_glyco_hp1	3	hp1	hp13	729.865	2	772.326	1	b7	27.46	5918521	0	9
P54714	HVFGESDELIGQK	HVFGESDELIGQK_b7	zfs_020816_glyco_hp2	1	hp2	hp21	729.865	2	772.326	1	b7	27.95	7279411	0	9
P54714	HVFGESDELIGQK	HVFGESDELIGQK_b7	zfs_020816_glyco_hp2	2	hp2	hp22	729.865	2	772.326	1	b7	27.89	10665934	0	9
P54714	HVFGESDELIGQK	HVFGESDELIGQK_b7	zfs_020816_glyco_hp2	3	hp2	hp23	729.865	2	772.326	1	b7	28.97	8560712	172924	9
P54714	HVFGESDELIGQK	HVFGESDELIGQK_b7	zfs_020816_glyco_hp3	1	hp3	hp31	729.865	2	772.326	1	b7	27.64	8840368	0	9
P54714	HVFGESDELIGQK	HVFGESDELIGQK_b7	zfs_020816_glyco_hp3	2	hp3	hp32	729.865	2	772.326	1	b7	27.65	8116878	0	9
P54714	HVFGESDELIGQK	HVFGESDELIGQK_b7	zfs_020816_glyco_hp3	3	hp3	hp33	729.865	2	772.326	1	b7	27.42	7584923	0	9
P54714	HVFGESDELIGQK	HVFGESDELIGQK_b7	zfs_020816_glyco_np1	1	np1	np11	729.865	2	772.326	1	b7	27.22	4146499	0	9
P54714	HVFGESDELIGQK	HVFGESDELIGQK_b7	zfs_020816_glyco_np1	2	np1	np12	729.865	2	772.326	1	b7	27.16	2767732	0	9
P54714	HVFGESDELIGQK	HVFGESDELIGQK_b7	zfs_020816_glyco_np1	3	np1	np13	729.865	2	772.326	1	b7	27.74	3452454	0	9
P54714	HVFGESDELIGQK	HVFGESDELIGQK_b7	zfs_020816_glyco_np2	1	np2	np21	729.865	2	772.326	1	b7	28.12	3585179	119596	9
P54714	HVFGESDELIGQK	HVFGESDELIGQK_b7	zfs_020816_glyco_np2	2	np2	np22	729.865	2	772.326	1	b7	27.14	3832219	0	9
P54714	HVFGESDELIGQK	HVFGESDELIGQK_b7	zfs_020816_glyco_np2	3	np2	np23	729.865	2	772.326	1	b7	28.01	3277839	0	9
P54714	HVFGESDELIGQK	HVFGESDELIGQK_b7	zfs_020816_glyco_np3	1	np3	np31	729.865	2	772.326	1	b7	27.7	3388552	0	9
P54714	HVFGESDELIGQK	HVFGESDELIGQK_b7	zfs_020816_glyco_np3	2	np3	np32	729.865	2	772.326	1	b7	27.31	3416057	0	9
P54714	HVFGESDELIGQK	HVFGESDELIGQK_b7	zfs_020816_glyco_np3	3	np3	np33	729.865	2	772.326	1	b7	27.46	3920028	0	9
P54714	HVFGESDELIGQK	HVFGESDELIGQK_b8	zfs_020816_glyco_hh1	1	hh1	hh11	729.865	2	901.369	1	b8	28	10680562	0	7
P54714	HVFGESDELIGQK	HVFGESDELIGQK_b8	zfs_020816_glyco_hh1	2	hh1	hh12	729.865	2	901.369	1	b8	27.07	10229195	55846	7
P54714	HVFGESDELIGQK	HVFGESDELIGQK_b8	zfs_020816_glyco_hh1	3	hh1	hh13	729.865	2	901.369	1	b8	28.21	11291733	0	7
P54714	HVFGESDELIGQK	HVFGESDELIGQK_b8	zfs_020816_glyco_hh2	1	hh2	hh21	729.865	2	901.369	1	b8	27.97	11772282	0	7
P54714	HVFGESDELIGQK	HVFGESDELIGQK_b8	zfs_020816_glyco_hh2	2	hh2	hh22	729.865	2	901.369	1	b8	27.07	10162663	0	7
P54714	HVFGESDELIGQK	HVFGESDELIGQK_b8	zfs_020816_glyco_hh2	3	hh2	hh23	729.865	2	901.369	1	b8	27.3	13170213	0	7
P54714	HVFGESDELIGQK	HVFGESDELIGQK_b8	zfs_020816_glyco_hh3	1	hh3	hh31	729.865	2	901.369	1	b8	27.68	9199214	0	7
P54714	HVFGESDELIGQK	HVFGESDELIGQK_b8	zfs_020816_glyco_hh3	2	hh3	hh32	729.865	2	901.369	1	b8	27.34	12510990	34908	7
P54714	HVFGESDELIGQK	HVFGESDELIGQK_b8	zfs_020816_glyco_hh3	3	hh3	hh33	729.865	2	901.369	1	b8	27.43	13393563	0	7
P54714	HVFGESDELIGQK	HVFGESDELIGQK_b8	zfs_020816_glyco_nh1	1	nh1	nh11	729.865	2	901.369	1	b8	27.37	6678948	0	7
P54714	HVFGESDELIGQK	HVFGESDELIGQK_b8	zfs_020816_glyco_nh1	2	nh1	nh12	729.865	2	901.369	1	b8	28.31	4854998	0	7
P54714	HVFGESDELIGQK	HVFGESDELIGQK_b8	zfs_020816_glyco_nh1	3	nh1	nh13	729.865	2	901.369	1	b8	27.46	6908082	0	7
P54714	HVFGESDELIGQK	HVFGESDELIGQK_b8	zfs_020816_glyco_nh2	1	nh2	nh21	729.865	2	901.369	1	b8	28.73	4203103	0	7
P54714	HVFGESDELIGQK	HVFGESDELIGQK_b8	zfs_020816_glyco_nh2	2	nh2	nh22	729.865	2	901.369	1	b8	27.61	5787701	0	7
P54714	HVFGESDELIGQK	HVFGESDELIGQK_b8	zfs_020816_glyco_nh2	3	nh2	nh23	729.865	2	901.369	1	b8	27.08	5615893	0	7
P54714	HVFGESDELIGQK	HVFGESDELIGQK_b8	zfs_020816_glyco_nh3	1	nh3	nh31	729.865	2	901.369	1	b8	27.99	6188583	0	7
P54714	HVFGESDELIGQK	HVFGESDELIGQK_b8	zfs_020816_glyco_nh3	2	nh3	nh32	729.865	2	901.369	1	b8	27.48	5015336	0	8
P54714	HVFGESDELIGQK	HVFGESDELIGQK_b8	zfs_020816_glyco_nh3	3	nh3	nh33	729.865	2	901.369	1	b8	27.68	8369910	0	7
P54714	HVFGESDELIGQK	HVFGESDELIGQK_b8	zfs_020816_glyco_hp1	1	hp1	hp11	729.865	2	901.369	1	b8	27.86	6526367	0	7
P54714	HVFGESDELIGQK	HVFGESDELIGQK_b8	zfs_020816_glyco_hp1	2	hp1	hp12	729.865	2	901.369	1	b8	27.42	7013301	0	7
P54714	HVFGESDELIGQK	HVFGESDELIGQK_b8	zfs_020816_glyco_hp1	3	hp1	hp13	729.865	2	901.369	1	b8	27.46	6935379	0	7
P54714	HVFGESDELIGQK	HVFGESDELIGQK_b8	zfs_020816_glyco_hp2	1	hp2	hp21	729.865	2	901.369	1	b8	27.99	8786673	0	8
P54714	HVFGESDELIGQK	HVFGESDELIGQK_b8	zfs_020816_glyco_hp2	2	hp2	hp22	729.865	2	901.369	1	b8	27.92	13467648	0	7
P54714	HVFGESDELIGQK	HVFGESDELIGQK_b8	zfs_020816_glyco_hp2	3	hp2	hp23	729.865	2	901.369	1	b8	28.97	10525947	0	8
P54714	HVFGESDELIGQK	HVFGESDELIGQK_b8	zfs_020816_glyco_hp3	1	hp3	hp31	729.865	2	901.369	1	b8	27.64	10898376	0	7
P54714	HVFGESDELIGQK	HVFGESDELIGQK_b8	zfs_020816_glyco_hp3	2	hp3	hp32	729.865	2	901.369	1	b8	27.65	10457014	0	7
P54714	HVFGESDELIGQK	HVFGESDELIGQK_b8	zfs_020816_glyco_hp3	3	hp3	hp33	729.865	2	901.369	1	b8	27.42	9373492	0	7
P54714	HVFGESDELIGQK	HVFGESDELIGQK_b8	zfs_020816_glyco_np1	1	np1	np11	729.865	2	901.369	1	b8	27.22	5396646	0	7
P54714	HVFGESDELIGQK	HVFGESDELIGQK_b8	zfs_020816_glyco_np1	2	np1	np12	729.865	2	901.369	1	b8	27.16	3374944	0	7
P54714	HVFGESDELIGQK	HVFGESDELIGQK_b8	zfs_020816_glyco_np1	3	np1	np13	729.865	2	901.369	1	b8	27.74	4471306	0	7
P54714	HVFGESDELIGQK	HVFGESDELIGQK_b8	zfs_020816_glyco_np2	1	np2	np21	729.865	2	901.369	1	b8	28.15	4572714	0	8
P54714	HVFGESDELIGQK	HVFGESDELIGQK_b8	zfs_020816_glyco_np2	2	np2	np22	729.865	2	901.369	1	b8	27.14	4975909	1286	7
P54714	HVFGESDELIGQK	HVFGESDELIGQK_b8	zfs_020816_glyco_np2	3	np2	np23	729.865	2	901.369	1	b8	28.01	3984824	0	8
P54714	HVFGESDELIGQK	HVFGESDELIGQK_b8	zfs_020816_glyco_np3	1	np3	np31	729.865	2	901.369	1	b8	27.7	4479523	0	7
P54714	HVFGESDELIGQK	HVFGESDELIGQK_b8	zfs_020816_glyco_np3	2	np3	np32	729.865	2	901.369	1	b8	27.31	4244940	0	7
P54714	HVFGESDELIGQK	HVFGESDELIGQK_b8	zfs_020816_glyco_np3	3	np3	np33	729.865	2	901.369	1	b8	27.46	5303665	0	7
P54714	VVLAYEPVWAIGTGK	VVLAYEPVWAIGTGK_y9	zfs_020816_glyco_hh1	1	hh1	hh11	801.948	2	928.525	1	y9	63.43	977106880	13852715	1
P54714	VVLAYEPVWAIGTGK	VVLAYEPVWAIGTGK_y9	zfs_020816_glyco_hh1	2	hh1	hh12	801.948	2	928.525	1	y9	62.29	1112110592	9295899	1
P54714	VVLAYEPVWAIGTGK	VVLAYEPVWAIGTGK_y9	zfs_020816_glyco_hh1	3	hh1	hh13	801.948	2	928.525	1	y9	63.52	1055104192	10601402	1
P54714	VVLAYEPVWAIGTGK	VVLAYEPVWAIGTGK_y9	zfs_020816_glyco_hh2	1	hh2	hh21	801.948	2	928.525	1	y9	63.56	824948864	10843079	1
P54714	VVLAYEPVWAIGTGK	VVLAYEPVWAIGTGK_y9	zfs_020816_glyco_hh2	2	hh2	hh22	801.948	2	928.525	1	y9	62.49	831541056	8193592	1
P54714	VVLAYEPVWAIGTGK	VVLAYEPVWAIGTGK_y9	zfs_020816_glyco_hh2	3	hh2	hh23	801.948	2	928.525	1	y9	62.88	606364544	6472501	1
P54714	VVLAYEPVWAIGTGK	VVLAYEPVWAIGTGK_y9	zfs_020816_glyco_hh3	1	hh3	hh31	801.948	2	928.525	1	y9	63.45	804092352	11313239	1
P54714	VVLAYEPVWAIGTGK	VVLAYEPVWAIGTGK_y9	zfs_020816_glyco_hh3	2	hh3	hh32	801.948	2	928.525	1	y9	62.56	746326976	3740496	1
P54714	VVLAYEPVWAIGTGK	VVLAYEPVWAIGTGK_y9	zfs_020816_glyco_hh3	3	hh3	hh33	801.948	2	928.525	1	y9	62.81	769981312	10552074	1
P54714	VVLAYEPVWAIGTGK	VVLAYEPVWAIGTGK_y9	zfs_020816_glyco_nh1	1	nh1	nh11	801.948	2	928.525	1	y9	62.61	343863456	200740	1
P54714	VVLAYEPVWAIGTGK	VVLAYEPVWAIGTGK_y9	zfs_020816_glyco_nh1	2	nh1	nh12	801.948	2	928.525	1	y9	63.76	319249952	3915434	1
P54714	VVLAYEPVWAIGTGK	VVLAYEPVWAIGTGK_y9	zfs_020816_glyco_nh1	3	nh1	nh13	801.948	2	928.525	1	y9	62.63	339129888	4241324	1
P54714	VVLAYEPVWAIGTGK	VVLAYEPVWAIGTGK_y9	zfs_020816_glyco_nh2	1	nh2	nh21	801.948	2	928.525	1	y9	63.97	333283680	3803796	1
P54714	VVLAYEPVWAIGTGK	VVLAYEPVWAIGTGK_y9	zfs_020816_glyco_nh2	2	nh2	nh22	801.948	2	928.525	1	y9	62.7	352095168	1333662	1
P54714	VVLAYEPVWAIGTGK	VVLAYEPVWAIGTGK_y9	zfs_020816_glyco_nh2	3	nh2	nh23	801.948	2	928.525	1	y9	62.34	324777792	2123983	1
P54714	VVLAYEPVWAIGTGK	VVLAYEPVWAIGTGK_y9	zfs_020816_glyco_nh3	1	nh3	nh31	801.948	2	928.525	1	y9	63.51	475100000	7126750	1
P54714	VVLAYEPVWAIGTGK	VVLAYEPVWAIGTGK_y9	zfs_020816_glyco_nh3	2	nh3	nh32	801.948	2	928.525	1	y9	62.98	403231168	4607138	1
P54714	VVLAYEPVWAIGTGK	VVLAYEPVWAIGTGK_y9	zfs_020816_glyco_nh3	3	nh3	nh33	801.948	2	928.525	1	y9	62.99	321458496	2434724	1
P54714	VVLAYEPVWAIGTGK	VVLAYEPVWAIGTGK_y9	zfs_020816_glyco_hp1	1	hp1	hp11	801.948	2	928.525	1	y9	63.39	574948608	5008849	1
P54714	VVLAYEPVWAIGTGK	VVLAYEPVWAIGTGK_y9	zfs_020816_glyco_hp1	2	hp1	hp12	801.948	2	928.525	1	y9	62.51	687473088	8664939	1
P54714	VVLAYEPVWAIGTGK	VVLAYEPVWAIGTGK_y9	zfs_020816_glyco_hp1	3	hp1	hp13	801.948	2	928.525	1	y9	62.7	461447328	6584616	1
P54714	VVLAYEPVWAIGTGK	VVLAYEPVWAIGTGK_y9	zfs_020816_glyco_hp2	1	hp2	hp21	801.948	2	928.525	1	y9	63.4	721999296	9698111	1
P54714	VVLAYEPVWAIGTGK	VVLAYEPVWAIGTGK_y9	zfs_020816_glyco_hp2	2	hp2	hp22	801.948	2	928.525	1	y9	63.11	574010496	8070973	1
P54714	VVLAYEPVWAIGTGK	VVLAYEPVWAIGTGK_y9	zfs_020816_glyco_hp2	3	hp2	hp23	801.948	2	928.525	1	y9	63.35	798314240	7823043	1
P54714	VVLAYEPVWAIGTGK	VVLAYEPVWAIGTGK_y9	zfs_020816_glyco_hp3	1	hp3	hp31	801.948	2	928.525	1	y9	63.12	879068736	14893702	1
P54714	VVLAYEPVWAIGTGK	VVLAYEPVWAIGTGK_y9	zfs_020816_glyco_hp3	2	hp3	hp32	801.948	2	928.525	1	y9	62.77	835720192	9398447	1
P54714	VVLAYEPVWAIGTGK	VVLAYEPVWAIGTGK_y9	zfs_020816_glyco_hp3	3	hp3	hp33	801.948	2	928.525	1	y9	62.53	851366464	13074765	1
P54714	VVLAYEPVWAIGTGK	VVLAYEPVWAIGTGK_y9	zfs_020816_glyco_np1	1	np1	np11	801.948	2	928.525	1	y9	62.4	347798400	3470500	1
P54714	VVLAYEPVWAIGTGK	VVLAYEPVWAIGTGK_y9	zfs_020816_glyco_np1	2	np1	np12	801.948	2	928.525	1	y9	62.64	449367744	6562075	1
P54714	VVLAYEPVWAIGTGK	VVLAYEPVWAIGTGK_y9	zfs_020816_glyco_np1	3	np1	np13	801.948	2	928.525	1	y9	63.44	380333920	5202663	1
P54714	VVLAYEPVWAIGTGK	VVLAYEPVWAIGTGK_y9	zfs_020816_glyco_np2	1	np2	np21	801.948	2	928.525	1	y9	63.7	337588768	4490962	1
P54714	VVLAYEPVWAIGTGK	VVLAYEPVWAIGTGK_y9	zfs_020816_glyco_np2	2	np2	np22	801.948	2	928.525	1	y9	62.53	363381824	65903	1
P54714	VVLAYEPVWAIGTGK	VVLAYEPVWAIGTGK_y9	zfs_020816_glyco_np2	3	np2	np23	801.948	2	928.525	1	y9	63.55	323240480	2831284	1
P54714	VVLAYEPVWAIGTGK	VVLAYEPVWAIGTGK_y9	zfs_020816_glyco_np3	1	np3	np31	801.948	2	928.525	1	y9	63.27	420454048	3201644	1
P54714	VVLAYEPVWAIGTGK	VVLAYEPVWAIGTGK_y9	zfs_020816_glyco_np3	2	np3	np32	801.948	2	928.525	1	y9	63.01	475437312	4722934	1
P54714	VVLAYEPVWAIGTGK	VVLAYEPVWAIGTGK_y9	zfs_020816_glyco_np3	3	np3	np33	801.948	2	928.525	1	y9	62.82	427691008	6896067	1
P54714	VVLAYEPVWAIGTGK	VVLAYEPVWAIGTGK_y7	zfs_020816_glyco_hh1	1	hh1	hh11	801.948	2	732.404	1	y7	63.43	96477568	668710	7
P54714	VVLAYEPVWAIGTGK	VVLAYEPVWAIGTGK_y7	zfs_020816_glyco_hh1	2	hh1	hh12	801.948	2	732.404	1	y7	62.32	102625512	0	8
P54714	VVLAYEPVWAIGTGK	VVLAYEPVWAIGTGK_y7	zfs_020816_glyco_hh1	3	hh1	hh13	801.948	2	732.404	1	y7	63.52	100115032	595792	8
P54714	VVLAYEPVWAIGTGK	VVLAYEPVWAIGTGK_y7	zfs_020816_glyco_hh2	1	hh2	hh21	801.948	2	732.404	1	y7	63.56	78889576	878073	7
P54714	VVLAYEPVWAIGTGK	VVLAYEPVWAIGTGK_y7	zfs_020816_glyco_hh2	2	hh2	hh22	801.948	2	732.404	1	y7	62.49	78331296	0	8
P54714	VVLAYEPVWAIGTGK	VVLAYEPVWAIGTGK_y7	zfs_020816_glyco_hh2	3	hh2	hh23	801.948	2	732.404	1	y7	62.88	54090308	0	8
P54714	VVLAYEPVWAIGTGK	VVLAYEPVWAIGTGK_y7	zfs_020816_glyco_hh3	1	hh3	hh31	801.948	2	732.404	1	y7	63.45	75102480	0	8
P54714	VVLAYEPVWAIGTGK	VVLAYEPVWAIGTGK_y7	zfs_020816_glyco_hh3	2	hh3	hh32	801.948	2	732.404	1	y7	62.56	68008568	0	8
P54714	VVLAYEPVWAIGTGK	VVLAYEPVWAIGTGK_y7	zfs_020816_glyco_hh3	3	hh3	hh33	801.948	2	732.404	1	y7	62.81	77323320	0	7
P54714	VVLAYEPVWAIGTGK	VVLAYEPVWAIGTGK_y7	zfs_020816_glyco_nh1	1	nh1	nh11	801.948	2	732.404	1	y7	62.61	32547882	0	7
P54714	VVLAYEPVWAIGTGK	VVLAYEPVWAIGTGK_y7	zfs_020816_glyco_nh1	2	nh1	nh12	801.948	2	732.404	1	y7	63.79	30117610	0	8
P54714	VVLAYEPVWAIGTGK	VVLAYEPVWAIGTGK_y7	zfs_020816_glyco_nh1	3	nh1	nh13	801.948	2	732.404	1	y7	62.63	33000616	0	7
P54714	VVLAYEPVWAIGTGK	VVLAYEPVWAIGTGK_y7	zfs_020816_glyco_nh2	1	nh2	nh21	801.948	2	732.404	1	y7	63.91	32583888	0	7
P54714	VVLAYEPVWAIGTGK	VVLAYEPVWAIGTGK_y7	zfs_020816_glyco_nh2	2	nh2	nh22	801.948	2	732.404	1	y7	62.67	31716072	0	8
P54714	VVLAYEPVWAIGTGK	VVLAYEPVWAIGTGK_y7	zfs_020816_glyco_nh2	3	nh2	nh23	801.948	2	732.404	1	y7	62.34	29700060	0	8
P54714	VVLAYEPVWAIGTGK	VVLAYEPVWAIGTGK_y7	zfs_020816_glyco_nh3	1	nh3	nh31	801.948	2	732.404	1	y7	63.51	43110128	154351	8
P54714	VVLAYEPVWAIGTGK	VVLAYEPVWAIGTGK_y7	zfs_020816_glyco_nh3	2	nh3	nh32	801.948	2	732.404	1	y7	62.98	38850248	0	7
P54714	VVLAYEPVWAIGTGK	VVLAYEPVWAIGTGK_y7	zfs_020816_glyco_nh3	3	nh3	nh33	801.948	2	732.404	1	y7	62.99	29688306	0	8
P54714	VVLAYEPVWAIGTGK	VVLAYEPVWAIGTGK_y7	zfs_020816_glyco_hp1	1	hp1	hp11	801.948	2	732.404	1	y7	63.39	51999272	0	8
P54714	VVLAYEPVWAIGTGK	VVLAYEPVWAIGTGK_y7	zfs_020816_glyco_hp1	2	hp1	hp12	801.948	2	732.404	1	y7	62.51	62723648	595610	8
P54714	VVLAYEPVWAIGTGK	VVLAYEPVWAIGTGK_y7	zfs_020816_glyco_hp1	3	hp1	hp13	801.948	2	732.404	1	y7	62.7	41938476	302590	8
P54714	VVLAYEPVWAIGTGK	VVLAYEPVWAIGTGK_y7	zfs_020816_glyco_hp2	1	hp2	hp21	801.948	2	732.404	1	y7	63.4	68161376	0	8
P54714	VVLAYEPVWAIGTGK	VVLAYEPVWAIGTGK_y7	zfs_020816_glyco_hp2	2	hp2	hp22	801.948	2	732.404	1	y7	63.11	54785108	0	8
P54714	VVLAYEPVWAIGTGK	VVLAYEPVWAIGTGK_y7	zfs_020816_glyco_hp2	3	hp2	hp23	801.948	2	732.404	1	y7	63.29	73808024	0	8
P54714	VVLAYEPVWAIGTGK	VVLAYEPVWAIGTGK_y7	zfs_020816_glyco_hp3	1	hp3	hp31	801.948	2	732.404	1	y7	63.12	85076424	0	7
P54714	VVLAYEPVWAIGTGK	VVLAYEPVWAIGTGK_y7	zfs_020816_glyco_hp3	2	hp3	hp32	801.948	2	732.404	1	y7	62.77	76656936	303681	8
P54714	VVLAYEPVWAIGTGK	VVLAYEPVWAIGTGK_y7	zfs_020816_glyco_hp3	3	hp3	hp33	801.948	2	732.404	1	y7	62.5	78558336	526030	8
P54714	VVLAYEPVWAIGTGK	VVLAYEPVWAIGTGK_y7	zfs_020816_glyco_np1	1	np1	np11	801.948	2	732.404	1	y7	62.4	33544562	0	7
P54714	VVLAYEPVWAIGTGK	VVLAYEPVWAIGTGK_y7	zfs_020816_glyco_np1	2	np1	np12	801.948	2	732.404	1	y7	62.64	43042944	0	7
P54714	VVLAYEPVWAIGTGK	VVLAYEPVWAIGTGK_y7	zfs_020816_glyco_np1	3	np1	np13	801.948	2	732.404	1	y7	63.44	36775016	0	7
P54714	VVLAYEPVWAIGTGK	VVLAYEPVWAIGTGK_y7	zfs_020816_glyco_np2	1	np2	np21	801.948	2	732.404	1	y7	63.7	31117810	0	8
P54714	VVLAYEPVWAIGTGK	VVLAYEPVWAIGTGK_y7	zfs_020816_glyco_np2	2	np2	np22	801.948	2	732.404	1	y7	62.47	33637360	0	8
P54714	VVLAYEPVWAIGTGK	VVLAYEPVWAIGTGK_y7	zfs_020816_glyco_np2	3	np2	np23	801.948	2	732.404	1	y7	63.51	30353934	0	7
P54714	VVLAYEPVWAIGTGK	VVLAYEPVWAIGTGK_y7	zfs_020816_glyco_np3	1	np3	np31	801.948	2	732.404	1	y7	63.27	39505240	0	8
P54714	VVLAYEPVWAIGTGK	VVLAYEPVWAIGTGK_y7	zfs_020816_glyco_np3	2	np3	np32	801.948	2	732.404	1	y7	63.01	44751660	282863	7
P54714	VVLAYEPVWAIGTGK	VVLAYEPVWAIGTGK_y7	zfs_020816_glyco_np3	3	np3	np33	801.948	2	732.404	1	y7	62.82	42147092	48376	7
P54714	VVLAYEPVWAIGTGK	VVLAYEPVWAIGTGK_y6	zfs_020816_glyco_hh1	1	hh1	hh11	801.948	2	546.325	1	y6	63.43	155151920	1368209	6
P54714	VVLAYEPVWAIGTGK	VVLAYEPVWAIGTGK_y6	zfs_020816_glyco_hh1	2	hh1	hh12	801.948	2	546.325	1	y6	62.29	177440880	775472	5
P54714	VVLAYEPVWAIGTGK	VVLAYEPVWAIGTGK_y6	zfs_020816_glyco_hh1	3	hh1	hh13	801.948	2	546.325	1	y6	63.49	173855552	636408	6
P54714	VVLAYEPVWAIGTGK	VVLAYEPVWAIGTGK_y6	zfs_020816_glyco_hh2	1	hh2	hh21	801.948	2	546.325	1	y6	63.56	131267248	1640285	6
P54714	VVLAYEPVWAIGTGK	VVLAYEPVWAIGTGK_y6	zfs_020816_glyco_hh2	2	hh2	hh22	801.948	2	546.325	1	y6	62.49	131941688	849259	5
P54714	VVLAYEPVWAIGTGK	VVLAYEPVWAIGTGK_y6	zfs_020816_glyco_hh2	3	hh2	hh23	801.948	2	546.325	1	y6	62.88	98576784	149439	5
P54714	VVLAYEPVWAIGTGK	VVLAYEPVWAIGTGK_y6	zfs_020816_glyco_hh3	1	hh3	hh31	801.948	2	546.325	1	y6	63.45	128829832	388905	6
P54714	VVLAYEPVWAIGTGK	VVLAYEPVWAIGTGK_y6	zfs_020816_glyco_hh3	2	hh3	hh32	801.948	2	546.325	1	y6	62.56	120806688	123194	6
P54714	VVLAYEPVWAIGTGK	VVLAYEPVWAIGTGK_y6	zfs_020816_glyco_hh3	3	hh3	hh33	801.948	2	546.325	1	y6	62.81	123727912	2176928	6
P54714	VVLAYEPVWAIGTGK	VVLAYEPVWAIGTGK_y6	zfs_020816_glyco_nh1	1	nh1	nh11	801.948	2	546.325	1	y6	62.61	54729056	0	6
P54714	VVLAYEPVWAIGTGK	VVLAYEPVWAIGTGK_y6	zfs_020816_glyco_nh1	2	nh1	nh12	801.948	2	546.325	1	y6	63.79	50518312	0	6
P54714	VVLAYEPVWAIGTGK	VVLAYEPVWAIGTGK_y6	zfs_020816_glyco_nh1	3	nh1	nh13	801.948	2	546.325	1	y6	62.63	52401456	274315	6
P54714	VVLAYEPVWAIGTGK	VVLAYEPVWAIGTGK_y6	zfs_020816_glyco_nh2	1	nh2	nh21	801.948	2	546.325	1	y6	63.91	52160072	624758	6
P54714	VVLAYEPVWAIGTGK	VVLAYEPVWAIGTGK_y6	zfs_020816_glyco_nh2	2	nh2	nh22	801.948	2	546.325	1	y6	62.7	55974004	0	5
P54714	VVLAYEPVWAIGTGK	VVLAYEPVWAIGTGK_y6	zfs_020816_glyco_nh2	3	nh2	nh23	801.948	2	546.325	1	y6	62.34	50851204	0	6
P54714	VVLAYEPVWAIGTGK	VVLAYEPVWAIGTGK_y6	zfs_020816_glyco_nh3	1	nh3	nh31	801.948	2	546.325	1	y6	63.51	77751464	992263	5
P54714	VVLAYEPVWAIGTGK	VVLAYEPVWAIGTGK_y6	zfs_020816_glyco_nh3	2	nh3	nh32	801.948	2	546.325	1	y6	62.95	65211124	0	6
P54714	VVLAYEPVWAIGTGK	VVLAYEPVWAIGTGK_y6	zfs_020816_glyco_nh3	3	nh3	nh33	801.948	2	546.325	1	y6	62.99	51773960	0	5
P54714	VVLAYEPVWAIGTGK	VVLAYEPVWAIGTGK_y6	zfs_020816_glyco_hp1	1	hp1	hp11	801.948	2	546.325	1	y6	63.39	94229904	14928	6
P54714	VVLAYEPVWAIGTGK	VVLAYEPVWAIGTGK_y6	zfs_020816_glyco_hp1	2	hp1	hp12	801.948	2	546.325	1	y6	62.51	106478528	820061	6
P54714	VVLAYEPVWAIGTGK	VVLAYEPVWAIGTGK_y6	zfs_020816_glyco_hp1	3	hp1	hp13	801.948	2	546.325	1	y6	62.7	72093992	313682	6
P54714	VVLAYEPVWAIGTGK	VVLAYEPVWAIGTGK_y6	zfs_020816_glyco_hp2	1	hp2	hp21	801.948	2	546.325	1	y6	63.43	116861856	869141	6
P54714	VVLAYEPVWAIGTGK	VVLAYEPVWAIGTGK_y6	zfs_020816_glyco_hp2	2	hp2	hp22	801.948	2	546.325	1	y6	63.11	92987872	108289	6
P54714	VVLAYEPVWAIGTGK	VVLAYEPVWAIGTGK_y6	zfs_020816_glyco_hp2	3	hp2	hp23	801.948	2	546.325	1	y6	63.29	127759384	590972	5
P54714	VVLAYEPVWAIGTGK	VVLAYEPVWAIGTGK_y6	zfs_020816_glyco_hp3	1	hp3	hp31	801.948	2	546.325	1	y6	63.12	140250000	100456	6
P54714	VVLAYEPVWAIGTGK	VVLAYEPVWAIGTGK_y6	zfs_020816_glyco_hp3	2	hp3	hp32	801.948	2	546.325	1	y6	62.77	130709688	1088291	6
P54714	VVLAYEPVWAIGTGK	VVLAYEPVWAIGTGK_y6	zfs_020816_glyco_hp3	3	hp3	hp33	801.948	2	546.325	1	y6	62.53	135640272	389720	6
P54714	VVLAYEPVWAIGTGK	VVLAYEPVWAIGTGK_y6	zfs_020816_glyco_np1	1	np1	np11	801.948	2	546.325	1	y6	62.4	55973264	0	5
P54714	VVLAYEPVWAIGTGK	VVLAYEPVWAIGTGK_y6	zfs_020816_glyco_np1	2	np1	np12	801.948	2	546.325	1	y6	62.64	72698952	0	5
P54714	VVLAYEPVWAIGTGK	VVLAYEPVWAIGTGK_y6	zfs_020816_glyco_np1	3	np1	np13	801.948	2	546.325	1	y6	63.44	59848748	503459	6
P54714	VVLAYEPVWAIGTGK	VVLAYEPVWAIGTGK_y6	zfs_020816_glyco_np2	1	np2	np21	801.948	2	546.325	1	y6	63.7	53650512	0	5
P54714	VVLAYEPVWAIGTGK	VVLAYEPVWAIGTGK_y6	zfs_020816_glyco_np2	2	np2	np22	801.948	2	546.325	1	y6	62.47	58215980	0	5
P54714	VVLAYEPVWAIGTGK	VVLAYEPVWAIGTGK_y6	zfs_020816_glyco_np2	3	np2	np23	801.948	2	546.325	1	y6	63.55	51446016	0	6
P54714	VVLAYEPVWAIGTGK	VVLAYEPVWAIGTGK_y6	zfs_020816_glyco_np3	1	np3	np31	801.948	2	546.325	1	y6	63.27	67211872	0	6
P54714	VVLAYEPVWAIGTGK	VVLAYEPVWAIGTGK_y6	zfs_020816_glyco_np3	2	np3	np32	801.948	2	546.325	1	y6	63.01	77849080	276850	5
P54714	VVLAYEPVWAIGTGK	VVLAYEPVWAIGTGK_y6	zfs_020816_glyco_np3	3	np3	np33	801.948	2	546.325	1	y6	62.82	68639376	100920	6
P54714	VVLAYEPVWAIGTGK	VVLAYEPVWAIGTGK_y5	zfs_020816_glyco_hh1	1	hh1	hh11	801.948	2	475.287	1	y5	63.33	83157320	1101246	9
P54714	VVLAYEPVWAIGTGK	VVLAYEPVWAIGTGK_y5	zfs_020816_glyco_hh1	2	hh1	hh12	801.948	2	475.287	1	y5	62.29	93863448	485215	9
P54714	VVLAYEPVWAIGTGK	VVLAYEPVWAIGTGK_y5	zfs_020816_glyco_hh1	3	hh1	hh13	801.948	2	475.287	1	y5	63.52	91331560	363639	9
P54714	VVLAYEPVWAIGTGK	VVLAYEPVWAIGTGK_y5	zfs_020816_glyco_hh2	1	hh2	hh21	801.948	2	475.287	1	y5	63.56	73982168	716898	9
P54714	VVLAYEPVWAIGTGK	VVLAYEPVWAIGTGK_y5	zfs_020816_glyco_hh2	2	hh2	hh22	801.948	2	475.287	1	y5	62.49	70566280	0	9
P54714	VVLAYEPVWAIGTGK	VVLAYEPVWAIGTGK_y5	zfs_020816_glyco_hh2	3	hh2	hh23	801.948	2	475.287	1	y5	62.85	51126376	0	9
P54714	VVLAYEPVWAIGTGK	VVLAYEPVWAIGTGK_y5	zfs_020816_glyco_hh3	1	hh3	hh31	801.948	2	475.287	1	y5	63.45	68583736	0	9
P54714	VVLAYEPVWAIGTGK	VVLAYEPVWAIGTGK_y5	zfs_020816_glyco_hh3	2	hh3	hh32	801.948	2	475.287	1	y5	62.56	62272652	0	9
P54714	VVLAYEPVWAIGTGK	VVLAYEPVWAIGTGK_y5	zfs_020816_glyco_hh3	3	hh3	hh33	801.948	2	475.287	1	y5	62.81	69130928	0	9
P54714	VVLAYEPVWAIGTGK	VVLAYEPVWAIGTGK_y5	zfs_020816_glyco_nh1	1	nh1	nh11	801.948	2	475.287	1	y5	62.67	30056020	0	9
P54714	VVLAYEPVWAIGTGK	VVLAYEPVWAIGTGK_y5	zfs_020816_glyco_nh1	2	nh1	nh12	801.948	2	475.287	1	y5	63.73	27126356	0	9
P54714	VVLAYEPVWAIGTGK	VVLAYEPVWAIGTGK_y5	zfs_020816_glyco_nh1	3	nh1	nh13	801.948	2	475.287	1	y5	62.63	30837820	0	9
P54714	VVLAYEPVWAIGTGK	VVLAYEPVWAIGTGK_y5	zfs_020816_glyco_nh2	1	nh2	nh21	801.948	2	475.287	1	y5	63.97	30288554	0	9
P54714	VVLAYEPVWAIGTGK	VVLAYEPVWAIGTGK_y5	zfs_020816_glyco_nh2	2	nh2	nh22	801.948	2	475.287	1	y5	62.67	28789592	0	9
P54714	VVLAYEPVWAIGTGK	VVLAYEPVWAIGTGK_y5	zfs_020816_glyco_nh2	3	nh2	nh23	801.948	2	475.287	1	y5	62.34	27914214	0	9
P54714	VVLAYEPVWAIGTGK	VVLAYEPVWAIGTGK_y5	zfs_020816_glyco_nh3	1	nh3	nh31	801.948	2	475.287	1	y5	63.51	42126036	85361	9
P54714	VVLAYEPVWAIGTGK	VVLAYEPVWAIGTGK_y5	zfs_020816_glyco_nh3	2	nh3	nh32	801.948	2	475.287	1	y5	62.95	36064808	0	9
P54714	VVLAYEPVWAIGTGK	VVLAYEPVWAIGTGK_y5	zfs_020816_glyco_nh3	3	nh3	nh33	801.948	2	475.287	1	y5	63.03	27481520	545225	9
P54714	VVLAYEPVWAIGTGK	VVLAYEPVWAIGTGK_y5	zfs_020816_glyco_hp1	1	hp1	hp11	801.948	2	475.287	1	y5	63.39	47636316	0	9
P54714	VVLAYEPVWAIGTGK	VVLAYEPVWAIGTGK_y5	zfs_020816_glyco_hp1	2	hp1	hp12	801.948	2	475.287	1	y5	62.51	58087040	539670	9
P54714	VVLAYEPVWAIGTGK	VVLAYEPVWAIGTGK_y5	zfs_020816_glyco_hp1	3	hp1	hp13	801.948	2	475.287	1	y5	62.66	38441708	264654	9
P54714	VVLAYEPVWAIGTGK	VVLAYEPVWAIGTGK_y5	zfs_020816_glyco_hp2	1	hp2	hp21	801.948	2	475.287	1	y5	63.4	60666980	0	9
P54714	VVLAYEPVWAIGTGK	VVLAYEPVWAIGTGK_y5	zfs_020816_glyco_hp2	2	hp2	hp22	801.948	2	475.287	1	y5	63.14	50929688	0	9
P54714	VVLAYEPVWAIGTGK	VVLAYEPVWAIGTGK_y5	zfs_020816_glyco_hp2	3	hp2	hp23	801.948	2	475.287	1	y5	63.35	69639104	0	9
P54714	VVLAYEPVWAIGTGK	VVLAYEPVWAIGTGK_y5	zfs_020816_glyco_hp3	1	hp3	hp31	801.948	2	475.287	1	y5	63.12	80071648	0	9
P54714	VVLAYEPVWAIGTGK	VVLAYEPVWAIGTGK_y5	zfs_020816_glyco_hp3	2	hp3	hp32	801.948	2	475.287	1	y5	62.77	68221472	1181272	9
P54714	VVLAYEPVWAIGTGK	VVLAYEPVWAIGTGK_y5	zfs_020816_glyco_hp3	3	hp3	hp33	801.948	2	475.287	1	y5	62.5	71716992	528692	9
P54714	VVLAYEPVWAIGTGK	VVLAYEPVWAIGTGK_y5	zfs_020816_glyco_np1	1	np1	np11	801.948	2	475.287	1	y5	62.4	30718146	0	8
P54714	VVLAYEPVWAIGTGK	VVLAYEPVWAIGTGK_y5	zfs_020816_glyco_np1	2	np1	np12	801.948	2	475.287	1	y5	62.64	39072756	0	9
P54714	VVLAYEPVWAIGTGK	VVLAYEPVWAIGTGK_y5	zfs_020816_glyco_np1	3	np1	np13	801.948	2	475.287	1	y5	63.44	34470960	0	9
P54714	VVLAYEPVWAIGTGK	VVLAYEPVWAIGTGK_y5	zfs_020816_glyco_np2	1	np2	np21	801.948	2	475.287	1	y5	63.7	28329346	0	9
P54714	VVLAYEPVWAIGTGK	VVLAYEPVWAIGTGK_y5	zfs_020816_glyco_np2	2	np2	np22	801.948	2	475.287	1	y5	62.47	30378906	0	9
P54714	VVLAYEPVWAIGTGK	VVLAYEPVWAIGTGK_y5	zfs_020816_glyco_np2	3	np2	np23	801.948	2	475.287	1	y5	63.55	28637346	0	9
P54714	VVLAYEPVWAIGTGK	VVLAYEPVWAIGTGK_y5	zfs_020816_glyco_np3	1	np3	np31	801.948	2	475.287	1	y5	63.3	35264108	0	9
P54714	VVLAYEPVWAIGTGK	VVLAYEPVWAIGTGK_y5	zfs_020816_glyco_np3	2	np3	np32	801.948	2	475.287	1	y5	63.01	43492976	0	9
P54714	VVLAYEPVWAIGTGK	VVLAYEPVWAIGTGK_y5	zfs_020816_glyco_np3	3	np3	np33	801.948	2	475.287	1	y5	62.88	36768004	0	9
P54714	VVLAYEPVWAIGTGK	VVLAYEPVWAIGTGK_y4	zfs_020816_glyco_hh1	1	hh1	hh11	801.948	2	362.203	1	y4	63.43	157753216	2102957	5
P54714	VVLAYEPVWAIGTGK	VVLAYEPVWAIGTGK_y4	zfs_020816_glyco_hh1	2	hh1	hh12	801.948	2	362.203	1	y4	62.29	176919520	1880190	6
P54714	VVLAYEPVWAIGTGK	VVLAYEPVWAIGTGK_y4	zfs_020816_glyco_hh1	3	hh1	hh13	801.948	2	362.203	1	y4	63.52	175074496	890628	5
P54714	VVLAYEPVWAIGTGK	VVLAYEPVWAIGTGK_y4	zfs_020816_glyco_hh2	1	hh2	hh21	801.948	2	362.203	1	y4	63.59	134927088	1822046	5
P54714	VVLAYEPVWAIGTGK	VVLAYEPVWAIGTGK_y4	zfs_020816_glyco_hh2	2	hh2	hh22	801.948	2	362.203	1	y4	62.49	131362472	1451957	6
P54714	VVLAYEPVWAIGTGK	VVLAYEPVWAIGTGK_y4	zfs_020816_glyco_hh2	3	hh2	hh23	801.948	2	362.203	1	y4	62.88	98527072	0	6
P54714	VVLAYEPVWAIGTGK	VVLAYEPVWAIGTGK_y4	zfs_020816_glyco_hh3	1	hh3	hh31	801.948	2	362.203	1	y4	63.45	129366672	2657907	5
P54714	VVLAYEPVWAIGTGK	VVLAYEPVWAIGTGK_y4	zfs_020816_glyco_hh3	2	hh3	hh32	801.948	2	362.203	1	y4	62.56	121423736	191478	5
P54714	VVLAYEPVWAIGTGK	VVLAYEPVWAIGTGK_y4	zfs_020816_glyco_hh3	3	hh3	hh33	801.948	2	362.203	1	y4	62.81	128975208	0	5
P54714	VVLAYEPVWAIGTGK	VVLAYEPVWAIGTGK_y4	zfs_020816_glyco_nh1	1	nh1	nh11	801.948	2	362.203	1	y4	62.61	55780028	0	5
P54714	VVLAYEPVWAIGTGK	VVLAYEPVWAIGTGK_y4	zfs_020816_glyco_nh1	2	nh1	nh12	801.948	2	362.203	1	y4	63.76	52445048	936998	5
P54714	VVLAYEPVWAIGTGK	VVLAYEPVWAIGTGK_y4	zfs_020816_glyco_nh1	3	nh1	nh13	801.948	2	362.203	1	y4	62.63	54823344	0	5
P54714	VVLAYEPVWAIGTGK	VVLAYEPVWAIGTGK_y4	zfs_020816_glyco_nh2	1	nh2	nh21	801.948	2	362.203	1	y4	63.94	54778112	922378	5
P54714	VVLAYEPVWAIGTGK	VVLAYEPVWAIGTGK_y4	zfs_020816_glyco_nh2	2	nh2	nh22	801.948	2	362.203	1	y4	62.7	55244840	0	6
P54714	VVLAYEPVWAIGTGK	VVLAYEPVWAIGTGK_y4	zfs_020816_glyco_nh2	3	nh2	nh23	801.948	2	362.203	1	y4	62.34	52014464	846711	5
P54714	VVLAYEPVWAIGTGK	VVLAYEPVWAIGTGK_y4	zfs_020816_glyco_nh3	1	nh3	nh31	801.948	2	362.203	1	y4	63.51	76908992	1273956	6
P54714	VVLAYEPVWAIGTGK	VVLAYEPVWAIGTGK_y4	zfs_020816_glyco_nh3	2	nh3	nh32	801.948	2	362.203	1	y4	62.95	65694812	72711	5
P54714	VVLAYEPVWAIGTGK	VVLAYEPVWAIGTGK_y4	zfs_020816_glyco_nh3	3	nh3	nh33	801.948	2	362.203	1	y4	62.99	51586704	0	6
P54714	VVLAYEPVWAIGTGK	VVLAYEPVWAIGTGK_y4	zfs_020816_glyco_hp1	1	hp1	hp11	801.948	2	362.203	1	y4	63.39	94544608	0	5
P54714	VVLAYEPVWAIGTGK	VVLAYEPVWAIGTGK_y4	zfs_020816_glyco_hp1	2	hp1	hp12	801.948	2	362.203	1	y4	62.51	109883968	1440653	5
P54714	VVLAYEPVWAIGTGK	VVLAYEPVWAIGTGK_y4	zfs_020816_glyco_hp1	3	hp1	hp13	801.948	2	362.203	1	y4	62.73	75116784	1201503	5
P54714	VVLAYEPVWAIGTGK	VVLAYEPVWAIGTGK_y4	zfs_020816_glyco_hp2	1	hp2	hp21	801.948	2	362.203	1	y4	63.4	119117824	1517719	5
P54714	VVLAYEPVWAIGTGK	VVLAYEPVWAIGTGK_y4	zfs_020816_glyco_hp2	2	hp2	hp22	801.948	2	362.203	1	y4	63.11	94671352	1628902	5
P54714	VVLAYEPVWAIGTGK	VVLAYEPVWAIGTGK_y4	zfs_020816_glyco_hp2	3	hp2	hp23	801.948	2	362.203	1	y4	63.32	127211632	364514	6
P54714	VVLAYEPVWAIGTGK	VVLAYEPVWAIGTGK_y4	zfs_020816_glyco_hp3	1	hp3	hp31	801.948	2	362.203	1	y4	63.12	147228128	0	5
P54714	VVLAYEPVWAIGTGK	VVLAYEPVWAIGTGK_y4	zfs_020816_glyco_hp3	2	hp3	hp32	801.948	2	362.203	1	y4	62.77	132770344	441605	5
P54714	VVLAYEPVWAIGTGK	VVLAYEPVWAIGTGK_y4	zfs_020816_glyco_hp3	3	hp3	hp33	801.948	2	362.203	1	y4	62.53	137819968	1656715	5
P54714	VVLAYEPVWAIGTGK	VVLAYEPVWAIGTGK_y4	zfs_020816_glyco_np1	1	np1	np11	801.948	2	362.203	1	y4	62.4	55147800	0	6
P54714	VVLAYEPVWAIGTGK	VVLAYEPVWAIGTGK_y4	zfs_020816_glyco_np1	2	np1	np12	801.948	2	362.203	1	y4	62.7	72314304	1139347	6
P54714	VVLAYEPVWAIGTGK	VVLAYEPVWAIGTGK_y4	zfs_020816_glyco_np1	3	np1	np13	801.948	2	362.203	1	y4	63.44	62749632	0	5
P54714	VVLAYEPVWAIGTGK	VVLAYEPVWAIGTGK_y4	zfs_020816_glyco_np2	1	np2	np21	801.948	2	362.203	1	y4	63.7	53356404	702524	6
P54714	VVLAYEPVWAIGTGK	VVLAYEPVWAIGTGK_y4	zfs_020816_glyco_np2	2	np2	np22	801.948	2	362.203	1	y4	62.47	57097664	0	6
P54714	VVLAYEPVWAIGTGK	VVLAYEPVWAIGTGK_y4	zfs_020816_glyco_np2	3	np2	np23	801.948	2	362.203	1	y4	63.55	51995300	391105	5
P54714	VVLAYEPVWAIGTGK	VVLAYEPVWAIGTGK_y4	zfs_020816_glyco_np3	1	np3	np31	801.948	2	362.203	1	y4	63.27	67724552	0	5
P54714	VVLAYEPVWAIGTGK	VVLAYEPVWAIGTGK_y4	zfs_020816_glyco_np3	2	np3	np32	801.948	2	362.203	1	y4	63.01	77750248	562087	6
P54714	VVLAYEPVWAIGTGK	VVLAYEPVWAIGTGK_y4	zfs_020816_glyco_np3	3	np3	np33	801.948	2	362.203	1	y4	62.82	69476840	799622	5
P54714	VVLAYEPVWAIGTGK	VVLAYEPVWAIGTGK_y2	zfs_020816_glyco_hh1	1	hh1	hh11	801.948	2	204.134	1	y2	63.4	27190752	0	10
P54714	VVLAYEPVWAIGTGK	VVLAYEPVWAIGTGK_y2	zfs_020816_glyco_hh1	2	hh1	hh12	801.948	2	204.134	1	y2	62.29	34904792	0	10
P54714	VVLAYEPVWAIGTGK	VVLAYEPVWAIGTGK_y2	zfs_020816_glyco_hh1	3	hh1	hh13	801.948	2	204.134	1	y2	63.52	33837616	0	10
P54714	VVLAYEPVWAIGTGK	VVLAYEPVWAIGTGK_y2	zfs_020816_glyco_hh2	1	hh2	hh21	801.948	2	204.134	1	y2	63.59	24629758	873951	10
P54714	VVLAYEPVWAIGTGK	VVLAYEPVWAIGTGK_y2	zfs_020816_glyco_hh2	2	hh2	hh22	801.948	2	204.134	1	y2	62.49	24664630	0	10
P54714	VVLAYEPVWAIGTGK	VVLAYEPVWAIGTGK_y2	zfs_020816_glyco_hh2	3	hh2	hh23	801.948	2	204.134	1	y2	62.88	18618930	0	10
P54714	VVLAYEPVWAIGTGK	VVLAYEPVWAIGTGK_y2	zfs_020816_glyco_hh3	1	hh3	hh31	801.948	2	204.134	1	y2	63.45	26185886	0	10
P54714	VVLAYEPVWAIGTGK	VVLAYEPVWAIGTGK_y2	zfs_020816_glyco_hh3	2	hh3	hh32	801.948	2	204.134	1	y2	62.47	22289640	0	10
P54714	VVLAYEPVWAIGTGK	VVLAYEPVWAIGTGK_y2	zfs_020816_glyco_hh3	3	hh3	hh33	801.948	2	204.134	1	y2	62.81	23589226	0	10
P54714	VVLAYEPVWAIGTGK	VVLAYEPVWAIGTGK_y2	zfs_020816_glyco_nh1	1	nh1	nh11	801.948	2	204.134	1	y2	62.61	10703790	0	10
P54714	VVLAYEPVWAIGTGK	VVLAYEPVWAIGTGK_y2	zfs_020816_glyco_nh1	2	nh1	nh12	801.948	2	204.134	1	y2	63.79	10175614	0	10
P54714	VVLAYEPVWAIGTGK	VVLAYEPVWAIGTGK_y2	zfs_020816_glyco_nh1	3	nh1	nh13	801.948	2	204.134	1	y2	62.63	10712128	0	10
P54714	VVLAYEPVWAIGTGK	VVLAYEPVWAIGTGK_y2	zfs_020816_glyco_nh2	1	nh2	nh21	801.948	2	204.134	1	y2	63.97	9693207	550391	10
P54714	VVLAYEPVWAIGTGK	VVLAYEPVWAIGTGK_y2	zfs_020816_glyco_nh2	2	nh2	nh22	801.948	2	204.134	1	y2	62.7	10099137	629006	10
P54714	VVLAYEPVWAIGTGK	VVLAYEPVWAIGTGK_y2	zfs_020816_glyco_nh2	3	nh2	nh23	801.948	2	204.134	1	y2	62.34	9560042	0	10
P54714	VVLAYEPVWAIGTGK	VVLAYEPVWAIGTGK_y2	zfs_020816_glyco_nh3	1	nh3	nh31	801.948	2	204.134	1	y2	63.55	14894159	0	10
P54714	VVLAYEPVWAIGTGK	VVLAYEPVWAIGTGK_y2	zfs_020816_glyco_nh3	2	nh3	nh32	801.948	2	204.134	1	y2	62.98	12744253	0	10
P54714	VVLAYEPVWAIGTGK	VVLAYEPVWAIGTGK_y2	zfs_020816_glyco_nh3	3	nh3	nh33	801.948	2	204.134	1	y2	62.96	9847397	0	10
P54714	VVLAYEPVWAIGTGK	VVLAYEPVWAIGTGK_y2	zfs_020816_glyco_hp1	1	hp1	hp11	801.948	2	204.134	1	y2	63.39	17937096	0	10
P54714	VVLAYEPVWAIGTGK	VVLAYEPVWAIGTGK_y2	zfs_020816_glyco_hp1	2	hp1	hp12	801.948	2	204.134	1	y2	62.51	21794888	244086	10
P54714	VVLAYEPVWAIGTGK	VVLAYEPVWAIGTGK_y2	zfs_020816_glyco_hp1	3	hp1	hp13	801.948	2	204.134	1	y2	62.66	14376089	0	10
P54714	VVLAYEPVWAIGTGK	VVLAYEPVWAIGTGK_y2	zfs_020816_glyco_hp2	1	hp2	hp21	801.948	2	204.134	1	y2	63.43	21710062	0	10
P54714	VVLAYEPVWAIGTGK	VVLAYEPVWAIGTGK_y2	zfs_020816_glyco_hp2	2	hp2	hp22	801.948	2	204.134	1	y2	63.11	17199686	630214	10
P54714	VVLAYEPVWAIGTGK	VVLAYEPVWAIGTGK_y2	zfs_020816_glyco_hp2	3	hp2	hp23	801.948	2	204.134	1	y2	63.35	25068496	0	10
P54714	VVLAYEPVWAIGTGK	VVLAYEPVWAIGTGK_y2	zfs_020816_glyco_hp3	1	hp3	hp31	801.948	2	204.134	1	y2	63.12	28125824	0	10
P54714	VVLAYEPVWAIGTGK	VVLAYEPVWAIGTGK_y2	zfs_020816_glyco_hp3	2	hp3	hp32	801.948	2	204.134	1	y2	62.74	24212140	0	10
P54714	VVLAYEPVWAIGTGK	VVLAYEPVWAIGTGK_y2	zfs_020816_glyco_hp3	3	hp3	hp33	801.948	2	204.134	1	y2	62.53	26158518	0	10
P54714	VVLAYEPVWAIGTGK	VVLAYEPVWAIGTGK_y2	zfs_020816_glyco_np1	1	np1	np11	801.948	2	204.134	1	y2	62.4	10935872	0	10
P54714	VVLAYEPVWAIGTGK	VVLAYEPVWAIGTGK_y2	zfs_020816_glyco_np1	2	np1	np12	801.948	2	204.134	1	y2	62.64	13428453	377073	10
P54714	VVLAYEPVWAIGTGK	VVLAYEPVWAIGTGK_y2	zfs_020816_glyco_np1	3	np1	np13	801.948	2	204.134	1	y2	63.44	11451295	0	10
P54714	VVLAYEPVWAIGTGK	VVLAYEPVWAIGTGK_y2	zfs_020816_glyco_np2	1	np2	np21	801.948	2	204.134	1	y2	63.7	10551724	0	10
P54714	VVLAYEPVWAIGTGK	VVLAYEPVWAIGTGK_y2	zfs_020816_glyco_np2	2	np2	np22	801.948	2	204.134	1	y2	62.47	10886489	0	10
P54714	VVLAYEPVWAIGTGK	VVLAYEPVWAIGTGK_y2	zfs_020816_glyco_np2	3	np2	np23	801.948	2	204.134	1	y2	63.55	10229767	0	10
P54714	VVLAYEPVWAIGTGK	VVLAYEPVWAIGTGK_y2	zfs_020816_glyco_np3	1	np3	np31	801.948	2	204.134	1	y2	63.27	12269049	0	10
P54714	VVLAYEPVWAIGTGK	VVLAYEPVWAIGTGK_y2	zfs_020816_glyco_np3	2	np3	np32	801.948	2	204.134	1	y2	63.01	14458982	690988	10
P54714	VVLAYEPVWAIGTGK	VVLAYEPVWAIGTGK_y2	zfs_020816_glyco_np3	3	np3	np33	801.948	2	204.134	1	y2	62.85	13948072	0	10
P54714	VVLAYEPVWAIGTGK	VVLAYEPVWAIGTGK_b2	zfs_020816_glyco_hh1	1	hh1	hh11	801.948	2	199.144	1	b2	63.43	422899552	6357312	2
P54714	VVLAYEPVWAIGTGK	VVLAYEPVWAIGTGK_b2	zfs_020816_glyco_hh1	2	hh1	hh12	801.948	2	199.144	1	b2	62.29	468359264	2817338	2
P54714	VVLAYEPVWAIGTGK	VVLAYEPVWAIGTGK_b2	zfs_020816_glyco_hh1	3	hh1	hh13	801.948	2	199.144	1	b2	63.52	460664256	4690609	2
P54714	VVLAYEPVWAIGTGK	VVLAYEPVWAIGTGK_b2	zfs_020816_glyco_hh2	1	hh2	hh21	801.948	2	199.144	1	b2	63.56	359928064	5430620	2
P54714	VVLAYEPVWAIGTGK	VVLAYEPVWAIGTGK_b2	zfs_020816_glyco_hh2	2	hh2	hh22	801.948	2	199.144	1	b2	62.49	350873856	2901874	2
P54714	VVLAYEPVWAIGTGK	VVLAYEPVWAIGTGK_b2	zfs_020816_glyco_hh2	3	hh2	hh23	801.948	2	199.144	1	b2	62.88	255928400	3692908	2
P54714	VVLAYEPVWAIGTGK	VVLAYEPVWAIGTGK_b2	zfs_020816_glyco_hh3	1	hh3	hh31	801.948	2	199.144	1	b2	63.45	342192448	6732514	2
P54714	VVLAYEPVWAIGTGK	VVLAYEPVWAIGTGK_b2	zfs_020816_glyco_hh3	2	hh3	hh32	801.948	2	199.144	1	b2	62.56	316165280	2310812	2
P54714	VVLAYEPVWAIGTGK	VVLAYEPVWAIGTGK_b2	zfs_020816_glyco_hh3	3	hh3	hh33	801.948	2	199.144	1	b2	62.81	335266112	4222177	2
P54714	VVLAYEPVWAIGTGK	VVLAYEPVWAIGTGK_b2	zfs_020816_glyco_nh1	1	nh1	nh11	801.948	2	199.144	1	b2	62.61	146361808	72337	2
P54714	VVLAYEPVWAIGTGK	VVLAYEPVWAIGTGK_b2	zfs_020816_glyco_nh1	2	nh1	nh12	801.948	2	199.144	1	b2	63.76	139147808	1142933	2
P54714	VVLAYEPVWAIGTGK	VVLAYEPVWAIGTGK_b2	zfs_020816_glyco_nh1	3	nh1	nh13	801.948	2	199.144	1	b2	62.63	146073312	1522168	2
P54714	VVLAYEPVWAIGTGK	VVLAYEPVWAIGTGK_b2	zfs_020816_glyco_nh2	1	nh2	nh21	801.948	2	199.144	1	b2	63.97	145787344	1729991	2
P54714	VVLAYEPVWAIGTGK	VVLAYEPVWAIGTGK_b2	zfs_020816_glyco_nh2	2	nh2	nh22	801.948	2	199.144	1	b2	62.7	143925728	167441	2
P54714	VVLAYEPVWAIGTGK	VVLAYEPVWAIGTGK_b2	zfs_020816_glyco_nh2	3	nh2	nh23	801.948	2	199.144	1	b2	62.34	138082288	297076	2
P54714	VVLAYEPVWAIGTGK	VVLAYEPVWAIGTGK_b2	zfs_020816_glyco_nh3	1	nh3	nh31	801.948	2	199.144	1	b2	63.55	203115104	3431826	2
P54714	VVLAYEPVWAIGTGK	VVLAYEPVWAIGTGK_b2	zfs_020816_glyco_nh3	2	nh3	nh32	801.948	2	199.144	1	b2	62.95	174903296	2098192	2
P54714	VVLAYEPVWAIGTGK	VVLAYEPVWAIGTGK_b2	zfs_020816_glyco_nh3	3	nh3	nh33	801.948	2	199.144	1	b2	62.99	137852832	666195	2
P54714	VVLAYEPVWAIGTGK	VVLAYEPVWAIGTGK_b2	zfs_020816_glyco_hp1	1	hp1	hp11	801.948	2	199.144	1	b2	63.39	246397152	2118014	2
P54714	VVLAYEPVWAIGTGK	VVLAYEPVWAIGTGK_b2	zfs_020816_glyco_hp1	2	hp1	hp12	801.948	2	199.144	1	b2	62.51	285207872	3625925	2
P54714	VVLAYEPVWAIGTGK	VVLAYEPVWAIGTGK_b2	zfs_020816_glyco_hp1	3	hp1	hp13	801.948	2	199.144	1	b2	62.7	194292448	3166407	2
P54714	VVLAYEPVWAIGTGK	VVLAYEPVWAIGTGK_b2	zfs_020816_glyco_hp2	1	hp2	hp21	801.948	2	199.144	1	b2	63.43	305136768	4613715	2
P54714	VVLAYEPVWAIGTGK	VVLAYEPVWAIGTGK_b2	zfs_020816_glyco_hp2	2	hp2	hp22	801.948	2	199.144	1	b2	63.11	246070208	3266932	2
P54714	VVLAYEPVWAIGTGK	VVLAYEPVWAIGTGK_b2	zfs_020816_glyco_hp2	3	hp2	hp23	801.948	2	199.144	1	b2	63.35	339502752	2899590	2
P54714	VVLAYEPVWAIGTGK	VVLAYEPVWAIGTGK_b2	zfs_020816_glyco_hp3	1	hp3	hp31	801.948	2	199.144	1	b2	63.12	381903712	8581636	2
P54714	VVLAYEPVWAIGTGK	VVLAYEPVWAIGTGK_b2	zfs_020816_glyco_hp3	2	hp3	hp32	801.948	2	199.144	1	b2	62.77	355993920	2985023	2
P54714	VVLAYEPVWAIGTGK	VVLAYEPVWAIGTGK_b2	zfs_020816_glyco_hp3	3	hp3	hp33	801.948	2	199.144	1	b2	62.53	359096000	6329247	2
P54714	VVLAYEPVWAIGTGK	VVLAYEPVWAIGTGK_b2	zfs_020816_glyco_np1	1	np1	np11	801.948	2	199.144	1	b2	62.4	149582912	526920	2
P54714	VVLAYEPVWAIGTGK	VVLAYEPVWAIGTGK_b2	zfs_020816_glyco_np1	2	np1	np12	801.948	2	199.144	1	b2	62.64	192083152	1932454	2
P54714	VVLAYEPVWAIGTGK	VVLAYEPVWAIGTGK_b2	zfs_020816_glyco_np1	3	np1	np13	801.948	2	199.144	1	b2	63.44	162721328	3677799	2
P54714	VVLAYEPVWAIGTGK	VVLAYEPVWAIGTGK_b2	zfs_020816_glyco_np2	1	np2	np21	801.948	2	199.144	1	b2	63.7	142409152	2632515	2
P54714	VVLAYEPVWAIGTGK	VVLAYEPVWAIGTGK_b2	zfs_020816_glyco_np2	2	np2	np22	801.948	2	199.144	1	b2	62.47	152089472	52342	2
P54714	VVLAYEPVWAIGTGK	VVLAYEPVWAIGTGK_b2	zfs_020816_glyco_np2	3	np2	np23	801.948	2	199.144	1	b2	63.55	139289696	994913	2
P54714	VVLAYEPVWAIGTGK	VVLAYEPVWAIGTGK_b2	zfs_020816_glyco_np3	1	np3	np31	801.948	2	199.144	1	b2	63.21	179812896	850054	2
P54714	VVLAYEPVWAIGTGK	VVLAYEPVWAIGTGK_b2	zfs_020816_glyco_np3	2	np3	np32	801.948	2	199.144	1	b2	63.01	206834272	2044107	2
P54714	VVLAYEPVWAIGTGK	VVLAYEPVWAIGTGK_b2	zfs_020816_glyco_np3	3	np3	np33	801.948	2	199.144	1	b2	62.82	181374704	3886428	2
P54714	VVLAYEPVWAIGTGK	VVLAYEPVWAIGTGK_b3	zfs_020816_glyco_hh1	1	hh1	hh11	801.948	2	312.228	1	b3	63.43	362027424	5165900	3
P54714	VVLAYEPVWAIGTGK	VVLAYEPVWAIGTGK_b3	zfs_020816_glyco_hh1	2	hh1	hh12	801.948	2	312.228	1	b3	62.29	403331936	3675974	3
P54714	VVLAYEPVWAIGTGK	VVLAYEPVWAIGTGK_b3	zfs_020816_glyco_hh1	3	hh1	hh13	801.948	2	312.228	1	b3	63.49	393742368	4364877	3
P54714	VVLAYEPVWAIGTGK	VVLAYEPVWAIGTGK_b3	zfs_020816_glyco_hh2	1	hh2	hh21	801.948	2	312.228	1	b3	63.56	310467616	4328640	3
P54714	VVLAYEPVWAIGTGK	VVLAYEPVWAIGTGK_b3	zfs_020816_glyco_hh2	2	hh2	hh22	801.948	2	312.228	1	b3	62.49	300061280	2461841	3
P54714	VVLAYEPVWAIGTGK	VVLAYEPVWAIGTGK_b3	zfs_020816_glyco_hh2	3	hh2	hh23	801.948	2	312.228	1	b3	62.88	220983152	2597820	3
P54714	VVLAYEPVWAIGTGK	VVLAYEPVWAIGTGK_b3	zfs_020816_glyco_hh3	1	hh3	hh31	801.948	2	312.228	1	b3	63.45	298145696	4593201	3
P54714	VVLAYEPVWAIGTGK	VVLAYEPVWAIGTGK_b3	zfs_020816_glyco_hh3	2	hh3	hh32	801.948	2	312.228	1	b3	62.56	270860992	282595	3
P54714	VVLAYEPVWAIGTGK	VVLAYEPVWAIGTGK_b3	zfs_020816_glyco_hh3	3	hh3	hh33	801.948	2	312.228	1	b3	62.81	282998016	3109400	3
P54714	VVLAYEPVWAIGTGK	VVLAYEPVWAIGTGK_b3	zfs_020816_glyco_nh1	1	nh1	nh11	801.948	2	312.228	1	b3	62.61	125121464	46430	3
P54714	VVLAYEPVWAIGTGK	VVLAYEPVWAIGTGK_b3	zfs_020816_glyco_nh1	2	nh1	nh12	801.948	2	312.228	1	b3	63.79	117199872	1532367	3
P54714	VVLAYEPVWAIGTGK	VVLAYEPVWAIGTGK_b3	zfs_020816_glyco_nh1	3	nh1	nh13	801.948	2	312.228	1	b3	62.63	123445136	782781	3
P54714	VVLAYEPVWAIGTGK	VVLAYEPVWAIGTGK_b3	zfs_020816_glyco_nh2	1	nh2	nh21	801.948	2	312.228	1	b3	63.97	125219600	1066188	3
P54714	VVLAYEPVWAIGTGK	VVLAYEPVWAIGTGK_b3	zfs_020816_glyco_nh2	2	nh2	nh22	801.948	2	312.228	1	b3	62.67	128578512	838999	3
P54714	VVLAYEPVWAIGTGK	VVLAYEPVWAIGTGK_b3	zfs_020816_glyco_nh2	3	nh2	nh23	801.948	2	312.228	1	b3	62.34	117980544	239307	3
P54714	VVLAYEPVWAIGTGK	VVLAYEPVWAIGTGK_b3	zfs_020816_glyco_nh3	1	nh3	nh31	801.948	2	312.228	1	b3	63.55	178015392	2082664	3
P54714	VVLAYEPVWAIGTGK	VVLAYEPVWAIGTGK_b3	zfs_020816_glyco_nh3	2	nh3	nh32	801.948	2	312.228	1	b3	62.95	148497904	2082655	3
P54714	VVLAYEPVWAIGTGK	VVLAYEPVWAIGTGK_b3	zfs_020816_glyco_nh3	3	nh3	nh33	801.948	2	312.228	1	b3	62.99	117720432	979235	3
P54714	VVLAYEPVWAIGTGK	VVLAYEPVWAIGTGK_b3	zfs_020816_glyco_hp1	1	hp1	hp11	801.948	2	312.228	1	b3	63.39	209826304	2589117	3
P54714	VVLAYEPVWAIGTGK	VVLAYEPVWAIGTGK_b3	zfs_020816_glyco_hp1	2	hp1	hp12	801.948	2	312.228	1	b3	62.51	248952176	2440130	3
P54714	VVLAYEPVWAIGTGK	VVLAYEPVWAIGTGK_b3	zfs_020816_glyco_hp1	3	hp1	hp13	801.948	2	312.228	1	b3	62.7	170413312	2533950	3
P54714	VVLAYEPVWAIGTGK	VVLAYEPVWAIGTGK_b3	zfs_020816_glyco_hp2	1	hp2	hp21	801.948	2	312.228	1	b3	63.4	266753712	3139249	3
P54714	VVLAYEPVWAIGTGK	VVLAYEPVWAIGTGK_b3	zfs_020816_glyco_hp2	2	hp2	hp22	801.948	2	312.228	1	b3	63.11	211800080	3844213	3
P54714	VVLAYEPVWAIGTGK	VVLAYEPVWAIGTGK_b3	zfs_020816_glyco_hp2	3	hp2	hp23	801.948	2	312.228	1	b3	63.29	297963328	2861454	3
P54714	VVLAYEPVWAIGTGK	VVLAYEPVWAIGTGK_b3	zfs_020816_glyco_hp3	1	hp3	hp31	801.948	2	312.228	1	b3	63.12	331117728	3667288	3
P54714	VVLAYEPVWAIGTGK	VVLAYEPVWAIGTGK_b3	zfs_020816_glyco_hp3	2	hp3	hp32	801.948	2	312.228	1	b3	62.77	302207360	2617993	3
P54714	VVLAYEPVWAIGTGK	VVLAYEPVWAIGTGK_b3	zfs_020816_glyco_hp3	3	hp3	hp33	801.948	2	312.228	1	b3	62.53	305522560	5353390	3
P54714	VVLAYEPVWAIGTGK	VVLAYEPVWAIGTGK_b3	zfs_020816_glyco_np1	1	np1	np11	801.948	2	312.228	1	b3	62.4	126345240	0	3
P54714	VVLAYEPVWAIGTGK	VVLAYEPVWAIGTGK_b3	zfs_020816_glyco_np1	2	np1	np12	801.948	2	312.228	1	b3	62.64	165295600	1500776	3
P54714	VVLAYEPVWAIGTGK	VVLAYEPVWAIGTGK_b3	zfs_020816_glyco_np1	3	np1	np13	801.948	2	312.228	1	b3	63.44	140537232	1579847	3
P54714	VVLAYEPVWAIGTGK	VVLAYEPVWAIGTGK_b3	zfs_020816_glyco_np2	1	np2	np21	801.948	2	312.228	1	b3	63.7	124216960	1403442	3
P54714	VVLAYEPVWAIGTGK	VVLAYEPVWAIGTGK_b3	zfs_020816_glyco_np2	2	np2	np22	801.948	2	312.228	1	b3	62.47	132738376	32256	3
P54714	VVLAYEPVWAIGTGK	VVLAYEPVWAIGTGK_b3	zfs_020816_glyco_np2	3	np2	np23	801.948	2	312.228	1	b3	63.55	120184160	748280	3
P54714	VVLAYEPVWAIGTGK	VVLAYEPVWAIGTGK_b3	zfs_020816_glyco_np3	1	np3	np31	801.948	2	312.228	1	b3	63.24	158435440	1057571	3
P54714	VVLAYEPVWAIGTGK	VVLAYEPVWAIGTGK_b3	zfs_020816_glyco_np3	2	np3	np32	801.948	2	312.228	1	b3	63.01	173368560	1579925	3
P54714	VVLAYEPVWAIGTGK	VVLAYEPVWAIGTGK_b3	zfs_020816_glyco_np3	3	np3	np33	801.948	2	312.228	1	b3	62.82	160356192	2326339	3
P54714	VVLAYEPVWAIGTGK	VVLAYEPVWAIGTGK_b4	zfs_020816_glyco_hh1	1	hh1	hh11	801.948	2	383.265	1	b4	63.43	221377728	2847975	4
P54714	VVLAYEPVWAIGTGK	VVLAYEPVWAIGTGK_b4	zfs_020816_glyco_hh1	2	hh1	hh12	801.948	2	383.265	1	b4	62.29	254588800	2207435	4
P54714	VVLAYEPVWAIGTGK	VVLAYEPVWAIGTGK_b4	zfs_020816_glyco_hh1	3	hh1	hh13	801.948	2	383.265	1	b4	63.49	255414928	2042680	4
P54714	VVLAYEPVWAIGTGK	VVLAYEPVWAIGTGK_b4	zfs_020816_glyco_hh2	1	hh2	hh21	801.948	2	383.265	1	b4	63.56	190061456	2695959	4
P54714	VVLAYEPVWAIGTGK	VVLAYEPVWAIGTGK_b4	zfs_020816_glyco_hh2	2	hh2	hh22	801.948	2	383.265	1	b4	62.49	192001168	1656825	4
P54714	VVLAYEPVWAIGTGK	VVLAYEPVWAIGTGK_b4	zfs_020816_glyco_hh2	3	hh2	hh23	801.948	2	383.265	1	b4	62.88	142717344	1673290	4
P54714	VVLAYEPVWAIGTGK	VVLAYEPVWAIGTGK_b4	zfs_020816_glyco_hh3	1	hh3	hh31	801.948	2	383.265	1	b4	63.45	189621168	2223356	4
P54714	VVLAYEPVWAIGTGK	VVLAYEPVWAIGTGK_b4	zfs_020816_glyco_hh3	2	hh3	hh32	801.948	2	383.265	1	b4	62.56	174625168	1616382	4
P54714	VVLAYEPVWAIGTGK	VVLAYEPVWAIGTGK_b4	zfs_020816_glyco_hh3	3	hh3	hh33	801.948	2	383.265	1	b4	62.81	175801744	1228407	4
P54714	VVLAYEPVWAIGTGK	VVLAYEPVWAIGTGK_b4	zfs_020816_glyco_nh1	1	nh1	nh11	801.948	2	383.265	1	b4	62.61	78736880	0	4
P54714	VVLAYEPVWAIGTGK	VVLAYEPVWAIGTGK_b4	zfs_020816_glyco_nh1	2	nh1	nh12	801.948	2	383.265	1	b4	63.79	75600512	0	4
P54714	VVLAYEPVWAIGTGK	VVLAYEPVWAIGTGK_b4	zfs_020816_glyco_nh1	3	nh1	nh13	801.948	2	383.265	1	b4	62.63	77172224	880006	4
P54714	VVLAYEPVWAIGTGK	VVLAYEPVWAIGTGK_b4	zfs_020816_glyco_nh2	1	nh2	nh21	801.948	2	383.265	1	b4	63.91	76972120	679284	4
P54714	VVLAYEPVWAIGTGK	VVLAYEPVWAIGTGK_b4	zfs_020816_glyco_nh2	2	nh2	nh22	801.948	2	383.265	1	b4	62.7	82102432	0	4
P54714	VVLAYEPVWAIGTGK	VVLAYEPVWAIGTGK_b4	zfs_020816_glyco_nh2	3	nh2	nh23	801.948	2	383.265	1	b4	62.34	73848728	0	4
P54714	VVLAYEPVWAIGTGK	VVLAYEPVWAIGTGK_b4	zfs_020816_glyco_nh3	1	nh3	nh31	801.948	2	383.265	1	b4	63.51	112175776	1963459	4
P54714	VVLAYEPVWAIGTGK	VVLAYEPVWAIGTGK_b4	zfs_020816_glyco_nh3	2	nh3	nh32	801.948	2	383.265	1	b4	62.95	93100744	137114	4
P54714	VVLAYEPVWAIGTGK	VVLAYEPVWAIGTGK_b4	zfs_020816_glyco_nh3	3	nh3	nh33	801.948	2	383.265	1	b4	62.99	73664384	451882	4
P54714	VVLAYEPVWAIGTGK	VVLAYEPVWAIGTGK_b4	zfs_020816_glyco_hp1	1	hp1	hp11	801.948	2	383.265	1	b4	63.39	136706176	1831486	4
P54714	VVLAYEPVWAIGTGK	VVLAYEPVWAIGTGK_b4	zfs_020816_glyco_hp1	2	hp1	hp12	801.948	2	383.265	1	b4	62.51	159715328	1717248	4
P54714	VVLAYEPVWAIGTGK	VVLAYEPVWAIGTGK_b4	zfs_020816_glyco_hp1	3	hp1	hp13	801.948	2	383.265	1	b4	62.7	107576000	1788821	4
P54714	VVLAYEPVWAIGTGK	VVLAYEPVWAIGTGK_b4	zfs_020816_glyco_hp2	1	hp2	hp21	801.948	2	383.265	1	b4	63.4	170939584	2456160	4
P54714	VVLAYEPVWAIGTGK	VVLAYEPVWAIGTGK_b4	zfs_020816_glyco_hp2	2	hp2	hp22	801.948	2	383.265	1	b4	63.11	129530328	2565916	4
P54714	VVLAYEPVWAIGTGK	VVLAYEPVWAIGTGK_b4	zfs_020816_glyco_hp2	3	hp2	hp23	801.948	2	383.265	1	b4	63.29	189376960	1490894	4
P54714	VVLAYEPVWAIGTGK	VVLAYEPVWAIGTGK_b4	zfs_020816_glyco_hp3	1	hp3	hp31	801.948	2	383.265	1	b4	63.12	204917296	2949310	4
P54714	VVLAYEPVWAIGTGK	VVLAYEPVWAIGTGK_b4	zfs_020816_glyco_hp3	2	hp3	hp32	801.948	2	383.265	1	b4	62.77	196232528	2526017	4
P54714	VVLAYEPVWAIGTGK	VVLAYEPVWAIGTGK_b4	zfs_020816_glyco_hp3	3	hp3	hp33	801.948	2	383.265	1	b4	62.5	196470272	2905033	4
P54714	VVLAYEPVWAIGTGK	VVLAYEPVWAIGTGK_b4	zfs_020816_glyco_np1	1	np1	np11	801.948	2	383.265	1	b4	62.4	78568448	0	4
P54714	VVLAYEPVWAIGTGK	VVLAYEPVWAIGTGK_b4	zfs_020816_glyco_np1	2	np1	np12	801.948	2	383.265	1	b4	62.64	101631056	984982	4
P54714	VVLAYEPVWAIGTGK	VVLAYEPVWAIGTGK_b4	zfs_020816_glyco_np1	3	np1	np13	801.948	2	383.265	1	b4	63.44	86225296	462387	4
P54714	VVLAYEPVWAIGTGK	VVLAYEPVWAIGTGK_b4	zfs_020816_glyco_np2	1	np2	np21	801.948	2	383.265	1	b4	63.7	78065208	867643	4
P54714	VVLAYEPVWAIGTGK	VVLAYEPVWAIGTGK_b4	zfs_020816_glyco_np2	2	np2	np22	801.948	2	383.265	1	b4	62.47	84273368	0	4
P54714	VVLAYEPVWAIGTGK	VVLAYEPVWAIGTGK_b4	zfs_020816_glyco_np2	3	np2	np23	801.948	2	383.265	1	b4	63.55	74877096	544841	4
P54714	VVLAYEPVWAIGTGK	VVLAYEPVWAIGTGK_b4	zfs_020816_glyco_np3	1	np3	np31	801.948	2	383.265	1	b4	63.27	97898016	1404835	4
P54714	VVLAYEPVWAIGTGK	VVLAYEPVWAIGTGK_b4	zfs_020816_glyco_np3	2	np3	np32	801.948	2	383.265	1	b4	63.01	112111288	815416	4
P54714	VVLAYEPVWAIGTGK	VVLAYEPVWAIGTGK_b4	zfs_020816_glyco_np3	3	np3	np33	801.948	2	383.265	1	b4	62.82	96480880	2094608	4
P54714	VVLAYEPVWAIGTGK	VVLAYEPVWAIGTGK_b6	zfs_020816_glyco_hh1	1	hh1	hh11	801.948	2	675.371	1	b6	63.43	94970368	545811	8
P54714	VVLAYEPVWAIGTGK	VVLAYEPVWAIGTGK_b6	zfs_020816_glyco_hh1	2	hh1	hh12	801.948	2	675.371	1	b6	62.32	111628344	430482	7
P54714	VVLAYEPVWAIGTGK	VVLAYEPVWAIGTGK_b6	zfs_020816_glyco_hh1	3	hh1	hh13	801.948	2	675.371	1	b6	63.49	109304136	549809	7
P54714	VVLAYEPVWAIGTGK	VVLAYEPVWAIGTGK_b6	zfs_020816_glyco_hh2	1	hh2	hh21	801.948	2	675.371	1	b6	63.59	77603672	1301348	8
P54714	VVLAYEPVWAIGTGK	VVLAYEPVWAIGTGK_b6	zfs_020816_glyco_hh2	2	hh2	hh22	801.948	2	675.371	1	b6	62.49	86792320	0	7
P54714	VVLAYEPVWAIGTGK	VVLAYEPVWAIGTGK_b6	zfs_020816_glyco_hh2	3	hh2	hh23	801.948	2	675.371	1	b6	62.88	61285692	0	7
P54714	VVLAYEPVWAIGTGK	VVLAYEPVWAIGTGK_b6	zfs_020816_glyco_hh3	1	hh3	hh31	801.948	2	675.371	1	b6	63.45	78709528	2355996	7
P54714	VVLAYEPVWAIGTGK	VVLAYEPVWAIGTGK_b6	zfs_020816_glyco_hh3	2	hh3	hh32	801.948	2	675.371	1	b6	62.56	73684312	0	7
P54714	VVLAYEPVWAIGTGK	VVLAYEPVWAIGTGK_b6	zfs_020816_glyco_hh3	3	hh3	hh33	801.948	2	675.371	1	b6	62.81	73407680	0	8
P54714	VVLAYEPVWAIGTGK	VVLAYEPVWAIGTGK_b6	zfs_020816_glyco_nh1	1	nh1	nh11	801.948	2	675.371	1	b6	62.61	31770556	0	8
P54714	VVLAYEPVWAIGTGK	VVLAYEPVWAIGTGK_b6	zfs_020816_glyco_nh1	2	nh1	nh12	801.948	2	675.371	1	b6	63.7	32192700	0	7
P54714	VVLAYEPVWAIGTGK	VVLAYEPVWAIGTGK_b6	zfs_020816_glyco_nh1	3	nh1	nh13	801.948	2	675.371	1	b6	62.63	32308886	0	8
P54714	VVLAYEPVWAIGTGK	VVLAYEPVWAIGTGK_b6	zfs_020816_glyco_nh2	1	nh2	nh21	801.948	2	675.371	1	b6	63.94	30853050	0	8
P54714	VVLAYEPVWAIGTGK	VVLAYEPVWAIGTGK_b6	zfs_020816_glyco_nh2	2	nh2	nh22	801.948	2	675.371	1	b6	62.61	34299496	760376	7
P54714	VVLAYEPVWAIGTGK	VVLAYEPVWAIGTGK_b6	zfs_020816_glyco_nh2	3	nh2	nh23	801.948	2	675.371	1	b6	62.34	31064168	0	7
P54714	VVLAYEPVWAIGTGK	VVLAYEPVWAIGTGK_b6	zfs_020816_glyco_nh3	1	nh3	nh31	801.948	2	675.371	1	b6	63.51	49405200	131166	7
P54714	VVLAYEPVWAIGTGK	VVLAYEPVWAIGTGK_b6	zfs_020816_glyco_nh3	2	nh3	nh32	801.948	2	675.371	1	b6	62.95	37483408	0	8
P54714	VVLAYEPVWAIGTGK	VVLAYEPVWAIGTGK_b6	zfs_020816_glyco_nh3	3	nh3	nh33	801.948	2	675.371	1	b6	62.99	31123452	0	7
P54714	VVLAYEPVWAIGTGK	VVLAYEPVWAIGTGK_b6	zfs_020816_glyco_hp1	1	hp1	hp11	801.948	2	675.371	1	b6	63.39	58602456	0	7
P54714	VVLAYEPVWAIGTGK	VVLAYEPVWAIGTGK_b6	zfs_020816_glyco_hp1	2	hp1	hp12	801.948	2	675.371	1	b6	62.51	70060864	929376	7
P54714	VVLAYEPVWAIGTGK	VVLAYEPVWAIGTGK_b6	zfs_020816_glyco_hp1	3	hp1	hp13	801.948	2	675.371	1	b6	62.7	46415064	220104	7
P54714	VVLAYEPVWAIGTGK	VVLAYEPVWAIGTGK_b6	zfs_020816_glyco_hp2	1	hp2	hp21	801.948	2	675.371	1	b6	63.4	71526824	1544513	7
P54714	VVLAYEPVWAIGTGK	VVLAYEPVWAIGTGK_b6	zfs_020816_glyco_hp2	2	hp2	hp22	801.948	2	675.371	1	b6	63.11	55828372	0	7
P54714	VVLAYEPVWAIGTGK	VVLAYEPVWAIGTGK_b6	zfs_020816_glyco_hp2	3	hp2	hp23	801.948	2	675.371	1	b6	63.32	83358072	0	7
P54714	VVLAYEPVWAIGTGK	VVLAYEPVWAIGTGK_b6	zfs_020816_glyco_hp3	1	hp3	hp31	801.948	2	675.371	1	b6	63.12	82386800	0	8
P54714	VVLAYEPVWAIGTGK	VVLAYEPVWAIGTGK_b6	zfs_020816_glyco_hp3	2	hp3	hp32	801.948	2	675.371	1	b6	62.77	84750080	262461	7
P54714	VVLAYEPVWAIGTGK	VVLAYEPVWAIGTGK_b6	zfs_020816_glyco_hp3	3	hp3	hp33	801.948	2	675.371	1	b6	62.53	83334448	2026407	7
P54714	VVLAYEPVWAIGTGK	VVLAYEPVWAIGTGK_b6	zfs_020816_glyco_np1	1	np1	np11	801.948	2	675.371	1	b6	62.4	30659632	0	9
P54714	VVLAYEPVWAIGTGK	VVLAYEPVWAIGTGK_b6	zfs_020816_glyco_np1	2	np1	np12	801.948	2	675.371	1	b6	62.64	42604460	0	8
P54714	VVLAYEPVWAIGTGK	VVLAYEPVWAIGTGK_b6	zfs_020816_glyco_np1	3	np1	np13	801.948	2	675.371	1	b6	63.44	35674252	0	8
P54714	VVLAYEPVWAIGTGK	VVLAYEPVWAIGTGK_b6	zfs_020816_glyco_np2	1	np2	np21	801.948	2	675.371	1	b6	63.7	35495888	0	7
P54714	VVLAYEPVWAIGTGK	VVLAYEPVWAIGTGK_b6	zfs_020816_glyco_np2	2	np2	np22	801.948	2	675.371	1	b6	62.47	37013176	0	7
P54714	VVLAYEPVWAIGTGK	VVLAYEPVWAIGTGK_b6	zfs_020816_glyco_np2	3	np2	np23	801.948	2	675.371	1	b6	63.55	30304128	0	8
P54714	VVLAYEPVWAIGTGK	VVLAYEPVWAIGTGK_b6	zfs_020816_glyco_np3	1	np3	np31	801.948	2	675.371	1	b6	63.24	41638892	0	7
P54714	VVLAYEPVWAIGTGK	VVLAYEPVWAIGTGK_b6	zfs_020816_glyco_np3	2	np3	np32	801.948	2	675.371	1	b6	63.01	44550648	568807	8
P54714	VVLAYEPVWAIGTGK	VVLAYEPVWAIGTGK_b6	zfs_020816_glyco_np3	3	np3	np33	801.948	2	675.371	1	b6	62.82	39320628	1164067	8
F1Q3S9	SEWGSLLEELVAAGR	SEWGSLLEELVAAGR_y9	zfs_020816_glyco_hh1	1	hh1	hh11	808.918	2	957.536	1	y9	91.6	18502192	0	1
F1Q3S9	SEWGSLLEELVAAGR	SEWGSLLEELVAAGR_y9	zfs_020816_glyco_hh1	2	hh1	hh12	808.918	2	957.536	1	y9	90.13	20509444	0	1
F1Q3S9	SEWGSLLEELVAAGR	SEWGSLLEELVAAGR_y9	zfs_020816_glyco_hh1	3	hh1	hh13	808.918	2	957.536	1	y9	91.75	20470792	0	1
F1Q3S9	SEWGSLLEELVAAGR	SEWGSLLEELVAAGR_y9	zfs_020816_glyco_hh2	1	hh2	hh21	808.918	2	957.536	1	y9	91.88	15473889	0	1
F1Q3S9	SEWGSLLEELVAAGR	SEWGSLLEELVAAGR_y9	zfs_020816_glyco_hh2	2	hh2	hh22	808.918	2	957.536	1	y9	90.83	18499440	0	1
F1Q3S9	SEWGSLLEELVAAGR	SEWGSLLEELVAAGR_y9	zfs_020816_glyco_hh2	3	hh2	hh23	808.918	2	957.536	1	y9	91.07	15873622	0	1
F1Q3S9	SEWGSLLEELVAAGR	SEWGSLLEELVAAGR_y9	zfs_020816_glyco_hh3	1	hh3	hh31	808.918	2	957.536	1	y9	91.72	20813350	0	1
F1Q3S9	SEWGSLLEELVAAGR	SEWGSLLEELVAAGR_y9	zfs_020816_glyco_hh3	2	hh3	hh32	808.918	2	957.536	1	y9	90.62	17217094	0	1
F1Q3S9	SEWGSLLEELVAAGR	SEWGSLLEELVAAGR_y9	zfs_020816_glyco_hh3	3	hh3	hh33	808.918	2	957.536	1	y9	91.07	25976564	0	1
F1Q3S9	SEWGSLLEELVAAGR	SEWGSLLEELVAAGR_y9	zfs_020816_glyco_nh1	1	nh1	nh11	808.918	2	957.536	1	y9	90.7	5854579	0	1
F1Q3S9	SEWGSLLEELVAAGR	SEWGSLLEELVAAGR_y9	zfs_020816_glyco_nh1	2	nh1	nh12	808.918	2	957.536	1	y9	91.66	7978936	0	1
F1Q3S9	SEWGSLLEELVAAGR	SEWGSLLEELVAAGR_y9	zfs_020816_glyco_nh1	3	nh1	nh13	808.918	2	957.536	1	y9	90.7	5958867	0	1
F1Q3S9	SEWGSLLEELVAAGR	SEWGSLLEELVAAGR_y9	zfs_020816_glyco_nh2	1	nh2	nh21	808.918	2	957.536	1	y9	91.95	8028344	8443	1
F1Q3S9	SEWGSLLEELVAAGR	SEWGSLLEELVAAGR_y9	zfs_020816_glyco_nh2	2	nh2	nh22	808.918	2	957.536	1	y9	90.58	6545294	0	1
F1Q3S9	SEWGSLLEELVAAGR	SEWGSLLEELVAAGR_y9	zfs_020816_glyco_nh2	3	nh2	nh23	808.918	2	957.536	1	y9	90.42	6409942	0	1
F1Q3S9	SEWGSLLEELVAAGR	SEWGSLLEELVAAGR_y9	zfs_020816_glyco_nh3	1	nh3	nh31	808.918	2	957.536	1	y9	91.86	8906454	0	1
F1Q3S9	SEWGSLLEELVAAGR	SEWGSLLEELVAAGR_y9	zfs_020816_glyco_nh3	2	nh3	nh32	808.918	2	957.536	1	y9	91.08	6760743	0	1
F1Q3S9	SEWGSLLEELVAAGR	SEWGSLLEELVAAGR_y9	zfs_020816_glyco_nh3	3	nh3	nh33	808.918	2	957.536	1	y9	91.11	5827589	0	1
F1Q3S9	SEWGSLLEELVAAGR	SEWGSLLEELVAAGR_y9	zfs_020816_glyco_hp1	1	hp1	hp11	808.918	2	957.536	1	y9	91.61	19218334	0	1
F1Q3S9	SEWGSLLEELVAAGR	SEWGSLLEELVAAGR_y9	zfs_020816_glyco_hp1	2	hp1	hp12	808.918	2	957.536	1	y9	90.57	21818062	0	1
F1Q3S9	SEWGSLLEELVAAGR	SEWGSLLEELVAAGR_y9	zfs_020816_glyco_hp1	3	hp1	hp13	808.918	2	957.536	1	y9	90.92	15597973	0	1
F1Q3S9	SEWGSLLEELVAAGR	SEWGSLLEELVAAGR_y9	zfs_020816_glyco_hp2	1	hp2	hp21	808.918	2	957.536	1	y9	91.68	16216472	0	1
F1Q3S9	SEWGSLLEELVAAGR	SEWGSLLEELVAAGR_y9	zfs_020816_glyco_hp2	2	hp2	hp22	808.918	2	957.536	1	y9	91.3	14229597	0	1
F1Q3S9	SEWGSLLEELVAAGR	SEWGSLLEELVAAGR_y9	zfs_020816_glyco_hp2	3	hp2	hp23	808.918	2	957.536	1	y9	91.55	18826650	0	1
F1Q3S9	SEWGSLLEELVAAGR	SEWGSLLEELVAAGR_y9	zfs_020816_glyco_hp3	1	hp3	hp31	808.918	2	957.536	1	y9	91.49	28651350	0	1
F1Q3S9	SEWGSLLEELVAAGR	SEWGSLLEELVAAGR_y9	zfs_020816_glyco_hp3	2	hp3	hp32	808.918	2	957.536	1	y9	91.08	27510238	124657	1
F1Q3S9	SEWGSLLEELVAAGR	SEWGSLLEELVAAGR_y9	zfs_020816_glyco_hp3	3	hp3	hp33	808.918	2	957.536	1	y9	90.85	25073342	0	1
F1Q3S9	SEWGSLLEELVAAGR	SEWGSLLEELVAAGR_y9	zfs_020816_glyco_np1	1	np1	np11	808.918	2	957.536	1	y9	90.46	11233841	0	1
F1Q3S9	SEWGSLLEELVAAGR	SEWGSLLEELVAAGR_y9	zfs_020816_glyco_np1	2	np1	np12	808.918	2	957.536	1	y9	90.76	10911613	0	1
F1Q3S9	SEWGSLLEELVAAGR	SEWGSLLEELVAAGR_y9	zfs_020816_glyco_np1	3	np1	np13	808.918	2	957.536	1	y9	91.73	13666751	0	1
F1Q3S9	SEWGSLLEELVAAGR	SEWGSLLEELVAAGR_y9	zfs_020816_glyco_np2	1	np2	np21	808.918	2	957.536	1	y9	91.53	11565381	0	1
F1Q3S9	SEWGSLLEELVAAGR	SEWGSLLEELVAAGR_y9	zfs_020816_glyco_np2	2	np2	np22	808.918	2	957.536	1	y9	90.67	13006259	0	1
F1Q3S9	SEWGSLLEELVAAGR	SEWGSLLEELVAAGR_y9	zfs_020816_glyco_np2	3	np2	np23	808.918	2	957.536	1	y9	91.75	10984961	0	1
F1Q3S9	SEWGSLLEELVAAGR	SEWGSLLEELVAAGR_y9	zfs_020816_glyco_np3	1	np3	np31	808.918	2	957.536	1	y9	91.41	11477651	0	1
F1Q3S9	SEWGSLLEELVAAGR	SEWGSLLEELVAAGR_y9	zfs_020816_glyco_np3	2	np3	np32	808.918	2	957.536	1	y9	91.61	10743605	0	1
F1Q3S9	SEWGSLLEELVAAGR	SEWGSLLEELVAAGR_y9	zfs_020816_glyco_np3	3	np3	np33	808.918	2	957.536	1	y9	91.1	10989364	0	1
F1Q3S9	SEWGSLLEELVAAGR	SEWGSLLEELVAAGR_y8	zfs_020816_glyco_hh1	1	hh1	hh11	808.918	2	844.452	1	y8	91.6	16643774	0	2
F1Q3S9	SEWGSLLEELVAAGR	SEWGSLLEELVAAGR_y8	zfs_020816_glyco_hh1	2	hh1	hh12	808.918	2	844.452	1	y8	90.13	19103086	0	2
F1Q3S9	SEWGSLLEELVAAGR	SEWGSLLEELVAAGR_y8	zfs_020816_glyco_hh1	3	hh1	hh13	808.918	2	844.452	1	y8	91.75	18779832	0	2
F1Q3S9	SEWGSLLEELVAAGR	SEWGSLLEELVAAGR_y8	zfs_020816_glyco_hh2	1	hh2	hh21	808.918	2	844.452	1	y8	91.91	14170223	0	2
F1Q3S9	SEWGSLLEELVAAGR	SEWGSLLEELVAAGR_y8	zfs_020816_glyco_hh2	2	hh2	hh22	808.918	2	844.452	1	y8	90.83	15852453	0	2
F1Q3S9	SEWGSLLEELVAAGR	SEWGSLLEELVAAGR_y8	zfs_020816_glyco_hh2	3	hh2	hh23	808.918	2	844.452	1	y8	91.07	14322969	0	2
F1Q3S9	SEWGSLLEELVAAGR	SEWGSLLEELVAAGR_y8	zfs_020816_glyco_hh3	1	hh3	hh31	808.918	2	844.452	1	y8	91.72	19188462	0	2
F1Q3S9	SEWGSLLEELVAAGR	SEWGSLLEELVAAGR_y8	zfs_020816_glyco_hh3	2	hh3	hh32	808.918	2	844.452	1	y8	90.62	15815637	1075	2
F1Q3S9	SEWGSLLEELVAAGR	SEWGSLLEELVAAGR_y8	zfs_020816_glyco_hh3	3	hh3	hh33	808.918	2	844.452	1	y8	91.07	23535850	0	2
F1Q3S9	SEWGSLLEELVAAGR	SEWGSLLEELVAAGR_y8	zfs_020816_glyco_nh1	1	nh1	nh11	808.918	2	844.452	1	y8	90.7	4949746	0	2
F1Q3S9	SEWGSLLEELVAAGR	SEWGSLLEELVAAGR_y8	zfs_020816_glyco_nh1	2	nh1	nh12	808.918	2	844.452	1	y8	91.66	7437828	0	2
F1Q3S9	SEWGSLLEELVAAGR	SEWGSLLEELVAAGR_y8	zfs_020816_glyco_nh1	3	nh1	nh13	808.918	2	844.452	1	y8	90.67	5226490	0	2
F1Q3S9	SEWGSLLEELVAAGR	SEWGSLLEELVAAGR_y8	zfs_020816_glyco_nh2	1	nh2	nh21	808.918	2	844.452	1	y8	91.95	7184641	0	2
F1Q3S9	SEWGSLLEELVAAGR	SEWGSLLEELVAAGR_y8	zfs_020816_glyco_nh2	2	nh2	nh22	808.918	2	844.452	1	y8	90.55	5774054	0	2
F1Q3S9	SEWGSLLEELVAAGR	SEWGSLLEELVAAGR_y8	zfs_020816_glyco_nh2	3	nh2	nh23	808.918	2	844.452	1	y8	90.42	5833047	0	2
F1Q3S9	SEWGSLLEELVAAGR	SEWGSLLEELVAAGR_y8	zfs_020816_glyco_nh3	1	nh3	nh31	808.918	2	844.452	1	y8	91.82	7912944	0	2
F1Q3S9	SEWGSLLEELVAAGR	SEWGSLLEELVAAGR_y8	zfs_020816_glyco_nh3	2	nh3	nh32	808.918	2	844.452	1	y8	91.11	5903159	0	2
F1Q3S9	SEWGSLLEELVAAGR	SEWGSLLEELVAAGR_y8	zfs_020816_glyco_nh3	3	nh3	nh33	808.918	2	844.452	1	y8	91.11	5353528	0	2
F1Q3S9	SEWGSLLEELVAAGR	SEWGSLLEELVAAGR_y8	zfs_020816_glyco_hp1	1	hp1	hp11	808.918	2	844.452	1	y8	91.64	17109900	0	2
F1Q3S9	SEWGSLLEELVAAGR	SEWGSLLEELVAAGR_y8	zfs_020816_glyco_hp1	2	hp1	hp12	808.918	2	844.452	1	y8	90.57	19485670	0	2
F1Q3S9	SEWGSLLEELVAAGR	SEWGSLLEELVAAGR_y8	zfs_020816_glyco_hp1	3	hp1	hp13	808.918	2	844.452	1	y8	90.92	14133419	0	2
F1Q3S9	SEWGSLLEELVAAGR	SEWGSLLEELVAAGR_y8	zfs_020816_glyco_hp2	1	hp2	hp21	808.918	2	844.452	1	y8	91.68	15034665	0	2
F1Q3S9	SEWGSLLEELVAAGR	SEWGSLLEELVAAGR_y8	zfs_020816_glyco_hp2	2	hp2	hp22	808.918	2	844.452	1	y8	91.3	12857492	0	2
F1Q3S9	SEWGSLLEELVAAGR	SEWGSLLEELVAAGR_y8	zfs_020816_glyco_hp2	3	hp2	hp23	808.918	2	844.452	1	y8	91.55	17325808	0	2
F1Q3S9	SEWGSLLEELVAAGR	SEWGSLLEELVAAGR_y8	zfs_020816_glyco_hp3	1	hp3	hp31	808.918	2	844.452	1	y8	91.49	26177600	0	2
F1Q3S9	SEWGSLLEELVAAGR	SEWGSLLEELVAAGR_y8	zfs_020816_glyco_hp3	2	hp3	hp32	808.918	2	844.452	1	y8	91.08	24521830	0	2
F1Q3S9	SEWGSLLEELVAAGR	SEWGSLLEELVAAGR_y8	zfs_020816_glyco_hp3	3	hp3	hp33	808.918	2	844.452	1	y8	90.85	22795084	0	2
F1Q3S9	SEWGSLLEELVAAGR	SEWGSLLEELVAAGR_y8	zfs_020816_glyco_np1	1	np1	np11	808.918	2	844.452	1	y8	90.46	10128465	0	2
F1Q3S9	SEWGSLLEELVAAGR	SEWGSLLEELVAAGR_y8	zfs_020816_glyco_np1	2	np1	np12	808.918	2	844.452	1	y8	90.76	10141898	0	2
F1Q3S9	SEWGSLLEELVAAGR	SEWGSLLEELVAAGR_y8	zfs_020816_glyco_np1	3	np1	np13	808.918	2	844.452	1	y8	91.73	12337182	148032	2
F1Q3S9	SEWGSLLEELVAAGR	SEWGSLLEELVAAGR_y8	zfs_020816_glyco_np2	1	np2	np21	808.918	2	844.452	1	y8	91.53	10572646	41674	2
F1Q3S9	SEWGSLLEELVAAGR	SEWGSLLEELVAAGR_y8	zfs_020816_glyco_np2	2	np2	np22	808.918	2	844.452	1	y8	90.61	11949284	0	2
F1Q3S9	SEWGSLLEELVAAGR	SEWGSLLEELVAAGR_y8	zfs_020816_glyco_np2	3	np2	np23	808.918	2	844.452	1	y8	91.75	9836744	0	2
F1Q3S9	SEWGSLLEELVAAGR	SEWGSLLEELVAAGR_y8	zfs_020816_glyco_np3	1	np3	np31	808.918	2	844.452	1	y8	91.38	10701887	0	2
F1Q3S9	SEWGSLLEELVAAGR	SEWGSLLEELVAAGR_y8	zfs_020816_glyco_np3	2	np3	np32	808.918	2	844.452	1	y8	91.71	9280869	0	2
F1Q3S9	SEWGSLLEELVAAGR	SEWGSLLEELVAAGR_y8	zfs_020816_glyco_np3	3	np3	np33	808.918	2	844.452	1	y8	91.1	10101529	0	2
F1Q3S9	SEWGSLLEELVAAGR	SEWGSLLEELVAAGR_y7	zfs_020816_glyco_hh1	1	hh1	hh11	808.918	2	715.41	1	y7	91.6	6800547	0	4
F1Q3S9	SEWGSLLEELVAAGR	SEWGSLLEELVAAGR_y7	zfs_020816_glyco_hh1	2	hh1	hh12	808.918	2	715.41	1	y7	90.13	7572609	0	4
F1Q3S9	SEWGSLLEELVAAGR	SEWGSLLEELVAAGR_y7	zfs_020816_glyco_hh1	3	hh1	hh13	808.918	2	715.41	1	y7	91.75	7530431	0	4
F1Q3S9	SEWGSLLEELVAAGR	SEWGSLLEELVAAGR_y7	zfs_020816_glyco_hh2	1	hh2	hh21	808.918	2	715.41	1	y7	91.91	5649228	0	4
F1Q3S9	SEWGSLLEELVAAGR	SEWGSLLEELVAAGR_y7	zfs_020816_glyco_hh2	2	hh2	hh22	808.918	2	715.41	1	y7	90.83	6554691	0	4
F1Q3S9	SEWGSLLEELVAAGR	SEWGSLLEELVAAGR_y7	zfs_020816_glyco_hh2	3	hh2	hh23	808.918	2	715.41	1	y7	91.07	5671480	0	4
F1Q3S9	SEWGSLLEELVAAGR	SEWGSLLEELVAAGR_y7	zfs_020816_glyco_hh3	1	hh3	hh31	808.918	2	715.41	1	y7	91.72	7935296	0	4
F1Q3S9	SEWGSLLEELVAAGR	SEWGSLLEELVAAGR_y7	zfs_020816_glyco_hh3	2	hh3	hh32	808.918	2	715.41	1	y7	90.62	6704234	0	4
F1Q3S9	SEWGSLLEELVAAGR	SEWGSLLEELVAAGR_y7	zfs_020816_glyco_hh3	3	hh3	hh33	808.918	2	715.41	1	y7	91.07	9801992	0	4
F1Q3S9	SEWGSLLEELVAAGR	SEWGSLLEELVAAGR_y7	zfs_020816_glyco_nh1	1	nh1	nh11	808.918	2	715.41	1	y7	90.7	2071346	0	4
F1Q3S9	SEWGSLLEELVAAGR	SEWGSLLEELVAAGR_y7	zfs_020816_glyco_nh1	2	nh1	nh12	808.918	2	715.41	1	y7	91.69	2953266	0	4
F1Q3S9	SEWGSLLEELVAAGR	SEWGSLLEELVAAGR_y7	zfs_020816_glyco_nh1	3	nh1	nh13	808.918	2	715.41	1	y7	90.64	2112694	0	4
F1Q3S9	SEWGSLLEELVAAGR	SEWGSLLEELVAAGR_y7	zfs_020816_glyco_nh2	1	nh2	nh21	808.918	2	715.41	1	y7	91.89	2965363	0	4
F1Q3S9	SEWGSLLEELVAAGR	SEWGSLLEELVAAGR_y7	zfs_020816_glyco_nh2	2	nh2	nh22	808.918	2	715.41	1	y7	90.55	2310177	0	4
F1Q3S9	SEWGSLLEELVAAGR	SEWGSLLEELVAAGR_y7	zfs_020816_glyco_nh2	3	nh2	nh23	808.918	2	715.41	1	y7	90.45	2361174	0	4
F1Q3S9	SEWGSLLEELVAAGR	SEWGSLLEELVAAGR_y7	zfs_020816_glyco_nh3	1	nh3	nh31	808.918	2	715.41	1	y7	91.86	3187403	0	4
F1Q3S9	SEWGSLLEELVAAGR	SEWGSLLEELVAAGR_y7	zfs_020816_glyco_nh3	2	nh3	nh32	808.918	2	715.41	1	y7	91.05	2264073	0	4
F1Q3S9	SEWGSLLEELVAAGR	SEWGSLLEELVAAGR_y7	zfs_020816_glyco_nh3	3	nh3	nh33	808.918	2	715.41	1	y7	91.05	1907241	0	4
F1Q3S9	SEWGSLLEELVAAGR	SEWGSLLEELVAAGR_y7	zfs_020816_glyco_hp1	1	hp1	hp11	808.918	2	715.41	1	y7	91.61	7090104	0	4
F1Q3S9	SEWGSLLEELVAAGR	SEWGSLLEELVAAGR_y7	zfs_020816_glyco_hp1	2	hp1	hp12	808.918	2	715.41	1	y7	90.57	8006640	233060	4
F1Q3S9	SEWGSLLEELVAAGR	SEWGSLLEELVAAGR_y7	zfs_020816_glyco_hp1	3	hp1	hp13	808.918	2	715.41	1	y7	90.95	5854002	0	4
F1Q3S9	SEWGSLLEELVAAGR	SEWGSLLEELVAAGR_y7	zfs_020816_glyco_hp2	1	hp2	hp21	808.918	2	715.41	1	y7	91.68	6187169	0	4
F1Q3S9	SEWGSLLEELVAAGR	SEWGSLLEELVAAGR_y7	zfs_020816_glyco_hp2	2	hp2	hp22	808.918	2	715.41	1	y7	91.3	5162609	0	4
F1Q3S9	SEWGSLLEELVAAGR	SEWGSLLEELVAAGR_y7	zfs_020816_glyco_hp2	3	hp2	hp23	808.918	2	715.41	1	y7	91.49	6941019	0	4
F1Q3S9	SEWGSLLEELVAAGR	SEWGSLLEELVAAGR_y7	zfs_020816_glyco_hp3	1	hp3	hp31	808.918	2	715.41	1	y7	91.49	10723067	0	4
F1Q3S9	SEWGSLLEELVAAGR	SEWGSLLEELVAAGR_y7	zfs_020816_glyco_hp3	2	hp3	hp32	808.918	2	715.41	1	y7	91.08	10437194	0	4
F1Q3S9	SEWGSLLEELVAAGR	SEWGSLLEELVAAGR_y7	zfs_020816_glyco_hp3	3	hp3	hp33	808.918	2	715.41	1	y7	90.85	9334052	0	4
F1Q3S9	SEWGSLLEELVAAGR	SEWGSLLEELVAAGR_y7	zfs_020816_glyco_np1	1	np1	np11	808.918	2	715.41	1	y7	90.42	4176279	0	4
F1Q3S9	SEWGSLLEELVAAGR	SEWGSLLEELVAAGR_y7	zfs_020816_glyco_np1	2	np1	np12	808.918	2	715.41	1	y7	90.73	4109025	0	4
F1Q3S9	SEWGSLLEELVAAGR	SEWGSLLEELVAAGR_y7	zfs_020816_glyco_np1	3	np1	np13	808.918	2	715.41	1	y7	91.73	4957169	0	4
F1Q3S9	SEWGSLLEELVAAGR	SEWGSLLEELVAAGR_y7	zfs_020816_glyco_np2	1	np2	np21	808.918	2	715.41	1	y7	91.53	4329461	0	4
F1Q3S9	SEWGSLLEELVAAGR	SEWGSLLEELVAAGR_y7	zfs_020816_glyco_np2	2	np2	np22	808.918	2	715.41	1	y7	90.61	4939933	0	4
F1Q3S9	SEWGSLLEELVAAGR	SEWGSLLEELVAAGR_y7	zfs_020816_glyco_np2	3	np2	np23	808.918	2	715.41	1	y7	91.75	4037946	0	4
F1Q3S9	SEWGSLLEELVAAGR	SEWGSLLEELVAAGR_y7	zfs_020816_glyco_np3	1	np3	np31	808.918	2	715.41	1	y7	91.38	4182887	0	4
F1Q3S9	SEWGSLLEELVAAGR	SEWGSLLEELVAAGR_y7	zfs_020816_glyco_np3	2	np3	np32	808.918	2	715.41	1	y7	91.71	3643555	0	4
F1Q3S9	SEWGSLLEELVAAGR	SEWGSLLEELVAAGR_y7	zfs_020816_glyco_np3	3	np3	np33	808.918	2	715.41	1	y7	91.1	4108921	0	4
F1Q3S9	SEWGSLLEELVAAGR	SEWGSLLEELVAAGR_y6	zfs_020816_glyco_hh1	1	hh1	hh11	808.918	2	586.367	1	y6	91.6	3868799	0	8
F1Q3S9	SEWGSLLEELVAAGR	SEWGSLLEELVAAGR_y6	zfs_020816_glyco_hh1	2	hh1	hh12	808.918	2	586.367	1	y6	90.13	4319869	0	8
F1Q3S9	SEWGSLLEELVAAGR	SEWGSLLEELVAAGR_y6	zfs_020816_glyco_hh1	3	hh1	hh13	808.918	2	586.367	1	y6	91.75	4412491	0	8
F1Q3S9	SEWGSLLEELVAAGR	SEWGSLLEELVAAGR_y6	zfs_020816_glyco_hh2	1	hh2	hh21	808.918	2	586.367	1	y6	91.91	3238566	0	8
F1Q3S9	SEWGSLLEELVAAGR	SEWGSLLEELVAAGR_y6	zfs_020816_glyco_hh2	2	hh2	hh22	808.918	2	586.367	1	y6	90.79	3685028	0	8
F1Q3S9	SEWGSLLEELVAAGR	SEWGSLLEELVAAGR_y6	zfs_020816_glyco_hh2	3	hh2	hh23	808.918	2	586.367	1	y6	91.07	3391220	0	8
F1Q3S9	SEWGSLLEELVAAGR	SEWGSLLEELVAAGR_y6	zfs_020816_glyco_hh3	1	hh3	hh31	808.918	2	586.367	1	y6	91.72	4310483	0	8
F1Q3S9	SEWGSLLEELVAAGR	SEWGSLLEELVAAGR_y6	zfs_020816_glyco_hh3	2	hh3	hh32	808.918	2	586.367	1	y6	90.62	3509394	0	8
F1Q3S9	SEWGSLLEELVAAGR	SEWGSLLEELVAAGR_y6	zfs_020816_glyco_hh3	3	hh3	hh33	808.918	2	586.367	1	y6	91.07	5696022	0	8
F1Q3S9	SEWGSLLEELVAAGR	SEWGSLLEELVAAGR_y6	zfs_020816_glyco_nh1	1	nh1	nh11	808.918	2	586.367	1	y6	90.7	1095146	0	8
F1Q3S9	SEWGSLLEELVAAGR	SEWGSLLEELVAAGR_y6	zfs_020816_glyco_nh1	2	nh1	nh12	808.918	2	586.367	1	y6	91.62	1629264	0	8
F1Q3S9	SEWGSLLEELVAAGR	SEWGSLLEELVAAGR_y6	zfs_020816_glyco_nh1	3	nh1	nh13	808.918	2	586.367	1	y6	90.67	1123724	0	8
F1Q3S9	SEWGSLLEELVAAGR	SEWGSLLEELVAAGR_y6	zfs_020816_glyco_nh2	1	nh2	nh21	808.918	2	586.367	1	y6	91.95	1503000	0	8
F1Q3S9	SEWGSLLEELVAAGR	SEWGSLLEELVAAGR_y6	zfs_020816_glyco_nh2	2	nh2	nh22	808.918	2	586.367	1	y6	90.55	1202346	0	8
F1Q3S9	SEWGSLLEELVAAGR	SEWGSLLEELVAAGR_y6	zfs_020816_glyco_nh2	3	nh2	nh23	808.918	2	586.367	1	y6	90.38	1293482	0	8
F1Q3S9	SEWGSLLEELVAAGR	SEWGSLLEELVAAGR_y6	zfs_020816_glyco_nh3	1	nh3	nh31	808.918	2	586.367	1	y6	91.82	1781212	0	8
F1Q3S9	SEWGSLLEELVAAGR	SEWGSLLEELVAAGR_y6	zfs_020816_glyco_nh3	2	nh3	nh32	808.918	2	586.367	1	y6	91.08	1365241	0	8
F1Q3S9	SEWGSLLEELVAAGR	SEWGSLLEELVAAGR_y6	zfs_020816_glyco_nh3	3	nh3	nh33	808.918	2	586.367	1	y6	91.11	1279839	0	8
F1Q3S9	SEWGSLLEELVAAGR	SEWGSLLEELVAAGR_y6	zfs_020816_glyco_hp1	1	hp1	hp11	808.918	2	586.367	1	y6	91.68	3862559	0	8
F1Q3S9	SEWGSLLEELVAAGR	SEWGSLLEELVAAGR_y6	zfs_020816_glyco_hp1	2	hp1	hp12	808.918	2	586.367	1	y6	90.57	4660999	0	8
F1Q3S9	SEWGSLLEELVAAGR	SEWGSLLEELVAAGR_y6	zfs_020816_glyco_hp1	3	hp1	hp13	808.918	2	586.367	1	y6	90.95	3304052	0	8
F1Q3S9	SEWGSLLEELVAAGR	SEWGSLLEELVAAGR_y6	zfs_020816_glyco_hp2	1	hp2	hp21	808.918	2	586.367	1	y6	91.77	3465838	0	8
F1Q3S9	SEWGSLLEELVAAGR	SEWGSLLEELVAAGR_y6	zfs_020816_glyco_hp2	2	hp2	hp22	808.918	2	586.367	1	y6	91.3	2931871	0	8
F1Q3S9	SEWGSLLEELVAAGR	SEWGSLLEELVAAGR_y6	zfs_020816_glyco_hp2	3	hp2	hp23	808.918	2	586.367	1	y6	91.49	3951956	0	8
F1Q3S9	SEWGSLLEELVAAGR	SEWGSLLEELVAAGR_y6	zfs_020816_glyco_hp3	1	hp3	hp31	808.918	2	586.367	1	y6	91.49	6214952	0	8
F1Q3S9	SEWGSLLEELVAAGR	SEWGSLLEELVAAGR_y6	zfs_020816_glyco_hp3	2	hp3	hp32	808.918	2	586.367	1	y6	91.11	5629609	0	8
F1Q3S9	SEWGSLLEELVAAGR	SEWGSLLEELVAAGR_y6	zfs_020816_glyco_hp3	3	hp3	hp33	808.918	2	586.367	1	y6	90.85	5431101	0	8
F1Q3S9	SEWGSLLEELVAAGR	SEWGSLLEELVAAGR_y6	zfs_020816_glyco_np1	1	np1	np11	808.918	2	586.367	1	y6	90.42	2340246	0	8
F1Q3S9	SEWGSLLEELVAAGR	SEWGSLLEELVAAGR_y6	zfs_020816_glyco_np1	2	np1	np12	808.918	2	586.367	1	y6	90.73	2248174	0	8
F1Q3S9	SEWGSLLEELVAAGR	SEWGSLLEELVAAGR_y6	zfs_020816_glyco_np1	3	np1	np13	808.918	2	586.367	1	y6	91.73	2887009	0	8
F1Q3S9	SEWGSLLEELVAAGR	SEWGSLLEELVAAGR_y6	zfs_020816_glyco_np2	1	np2	np21	808.918	2	586.367	1	y6	91.63	2650713	0	8
F1Q3S9	SEWGSLLEELVAAGR	SEWGSLLEELVAAGR_y6	zfs_020816_glyco_np2	2	np2	np22	808.918	2	586.367	1	y6	90.61	2896334	0	8
F1Q3S9	SEWGSLLEELVAAGR	SEWGSLLEELVAAGR_y6	zfs_020816_glyco_np2	3	np2	np23	808.918	2	586.367	1	y6	91.71	2429612	0	8
F1Q3S9	SEWGSLLEELVAAGR	SEWGSLLEELVAAGR_y6	zfs_020816_glyco_np3	1	np3	np31	808.918	2	586.367	1	y6	91.38	2297760	0	8
F1Q3S9	SEWGSLLEELVAAGR	SEWGSLLEELVAAGR_y6	zfs_020816_glyco_np3	2	np3	np32	808.918	2	586.367	1	y6	91.71	2379126	0	8
F1Q3S9	SEWGSLLEELVAAGR	SEWGSLLEELVAAGR_y6	zfs_020816_glyco_np3	3	np3	np33	808.918	2	586.367	1	y6	91.1	2402085	0	8
F1Q3S9	SEWGSLLEELVAAGR	SEWGSLLEELVAAGR_y5	zfs_020816_glyco_hh1	1	hh1	hh11	808.918	2	473.283	1	y5	91.6	5717466	0	5
F1Q3S9	SEWGSLLEELVAAGR	SEWGSLLEELVAAGR_y5	zfs_020816_glyco_hh1	2	hh1	hh12	808.918	2	473.283	1	y5	90.13	6041527	0	5
F1Q3S9	SEWGSLLEELVAAGR	SEWGSLLEELVAAGR_y5	zfs_020816_glyco_hh1	3	hh1	hh13	808.918	2	473.283	1	y5	91.75	6177298	0	5
F1Q3S9	SEWGSLLEELVAAGR	SEWGSLLEELVAAGR_y5	zfs_020816_glyco_hh2	1	hh2	hh21	808.918	2	473.283	1	y5	91.88	4587630	0	5
F1Q3S9	SEWGSLLEELVAAGR	SEWGSLLEELVAAGR_y5	zfs_020816_glyco_hh2	2	hh2	hh22	808.918	2	473.283	1	y5	90.83	5101268	0	5
F1Q3S9	SEWGSLLEELVAAGR	SEWGSLLEELVAAGR_y5	zfs_020816_glyco_hh2	3	hh2	hh23	808.918	2	473.283	1	y5	91.07	4595077	0	5
F1Q3S9	SEWGSLLEELVAAGR	SEWGSLLEELVAAGR_y5	zfs_020816_glyco_hh3	1	hh3	hh31	808.918	2	473.283	1	y5	91.72	6396428	0	5
F1Q3S9	SEWGSLLEELVAAGR	SEWGSLLEELVAAGR_y5	zfs_020816_glyco_hh3	2	hh3	hh32	808.918	2	473.283	1	y5	90.62	4910418	0	5
F1Q3S9	SEWGSLLEELVAAGR	SEWGSLLEELVAAGR_y5	zfs_020816_glyco_hh3	3	hh3	hh33	808.918	2	473.283	1	y5	91.07	7769551	0	5
F1Q3S9	SEWGSLLEELVAAGR	SEWGSLLEELVAAGR_y5	zfs_020816_glyco_nh1	1	nh1	nh11	808.918	2	473.283	1	y5	90.79	1788567	0	5
F1Q3S9	SEWGSLLEELVAAGR	SEWGSLLEELVAAGR_y5	zfs_020816_glyco_nh1	2	nh1	nh12	808.918	2	473.283	1	y5	91.66	2336603	0	5
F1Q3S9	SEWGSLLEELVAAGR	SEWGSLLEELVAAGR_y5	zfs_020816_glyco_nh1	3	nh1	nh13	808.918	2	473.283	1	y5	90.67	1596023	0	5
F1Q3S9	SEWGSLLEELVAAGR	SEWGSLLEELVAAGR_y5	zfs_020816_glyco_nh2	1	nh2	nh21	808.918	2	473.283	1	y5	91.89	2382401	0	5
F1Q3S9	SEWGSLLEELVAAGR	SEWGSLLEELVAAGR_y5	zfs_020816_glyco_nh2	2	nh2	nh22	808.918	2	473.283	1	y5	90.52	1838228	0	5
F1Q3S9	SEWGSLLEELVAAGR	SEWGSLLEELVAAGR_y5	zfs_020816_glyco_nh2	3	nh2	nh23	808.918	2	473.283	1	y5	90.42	1859983	0	6
F1Q3S9	SEWGSLLEELVAAGR	SEWGSLLEELVAAGR_y5	zfs_020816_glyco_nh3	1	nh3	nh31	808.918	2	473.283	1	y5	91.86	2705656	0	5
F1Q3S9	SEWGSLLEELVAAGR	SEWGSLLEELVAAGR_y5	zfs_020816_glyco_nh3	2	nh3	nh32	808.918	2	473.283	1	y5	91.08	2071131	0	5
F1Q3S9	SEWGSLLEELVAAGR	SEWGSLLEELVAAGR_y5	zfs_020816_glyco_nh3	3	nh3	nh33	808.918	2	473.283	1	y5	91.08	1631828	0	5
F1Q3S9	SEWGSLLEELVAAGR	SEWGSLLEELVAAGR_y5	zfs_020816_glyco_hp1	1	hp1	hp11	808.918	2	473.283	1	y5	91.61	6050965	0	5
F1Q3S9	SEWGSLLEELVAAGR	SEWGSLLEELVAAGR_y5	zfs_020816_glyco_hp1	2	hp1	hp12	808.918	2	473.283	1	y5	90.57	6492214	0	5
F1Q3S9	SEWGSLLEELVAAGR	SEWGSLLEELVAAGR_y5	zfs_020816_glyco_hp1	3	hp1	hp13	808.918	2	473.283	1	y5	90.95	4742473	0	5
F1Q3S9	SEWGSLLEELVAAGR	SEWGSLLEELVAAGR_y5	zfs_020816_glyco_hp2	1	hp2	hp21	808.918	2	473.283	1	y5	91.77	4735566	0	5
F1Q3S9	SEWGSLLEELVAAGR	SEWGSLLEELVAAGR_y5	zfs_020816_glyco_hp2	2	hp2	hp22	808.918	2	473.283	1	y5	91.3	4272589	0	5
F1Q3S9	SEWGSLLEELVAAGR	SEWGSLLEELVAAGR_y5	zfs_020816_glyco_hp2	3	hp2	hp23	808.918	2	473.283	1	y5	91.52	5616242	0	5
F1Q3S9	SEWGSLLEELVAAGR	SEWGSLLEELVAAGR_y5	zfs_020816_glyco_hp3	1	hp3	hp31	808.918	2	473.283	1	y5	91.49	8730762	0	5
F1Q3S9	SEWGSLLEELVAAGR	SEWGSLLEELVAAGR_y5	zfs_020816_glyco_hp3	2	hp3	hp32	808.918	2	473.283	1	y5	91.08	8366793	0	5
F1Q3S9	SEWGSLLEELVAAGR	SEWGSLLEELVAAGR_y5	zfs_020816_glyco_hp3	3	hp3	hp33	808.918	2	473.283	1	y5	90.85	7848262	0	5
F1Q3S9	SEWGSLLEELVAAGR	SEWGSLLEELVAAGR_y5	zfs_020816_glyco_np1	1	np1	np11	808.918	2	473.283	1	y5	90.42	3139620	0	6
F1Q3S9	SEWGSLLEELVAAGR	SEWGSLLEELVAAGR_y5	zfs_020816_glyco_np1	2	np1	np12	808.918	2	473.283	1	y5	90.73	3154858	0	5
F1Q3S9	SEWGSLLEELVAAGR	SEWGSLLEELVAAGR_y5	zfs_020816_glyco_np1	3	np1	np13	808.918	2	473.283	1	y5	91.76	4309767	0	5
F1Q3S9	SEWGSLLEELVAAGR	SEWGSLLEELVAAGR_y5	zfs_020816_glyco_np2	1	np2	np21	808.918	2	473.283	1	y5	91.53	3359441	0	5
F1Q3S9	SEWGSLLEELVAAGR	SEWGSLLEELVAAGR_y5	zfs_020816_glyco_np2	2	np2	np22	808.918	2	473.283	1	y5	90.67	4055891	0	5
F1Q3S9	SEWGSLLEELVAAGR	SEWGSLLEELVAAGR_y5	zfs_020816_glyco_np2	3	np2	np23	808.918	2	473.283	1	y5	91.71	3226083	0	5
F1Q3S9	SEWGSLLEELVAAGR	SEWGSLLEELVAAGR_y5	zfs_020816_glyco_np3	1	np3	np31	808.918	2	473.283	1	y5	91.38	3623608	0	5
F1Q3S9	SEWGSLLEELVAAGR	SEWGSLLEELVAAGR_y5	zfs_020816_glyco_np3	2	np3	np32	808.918	2	473.283	1	y5	91.61	3255768	0	5
F1Q3S9	SEWGSLLEELVAAGR	SEWGSLLEELVAAGR_y5	zfs_020816_glyco_np3	3	np3	np33	808.918	2	473.283	1	y5	91.1	3349566	0	5
F1Q3S9	SEWGSLLEELVAAGR	SEWGSLLEELVAAGR_y4	zfs_020816_glyco_hh1	1	hh1	hh11	808.918	2	374.215	1	y4	91.6	11297865	0	3
F1Q3S9	SEWGSLLEELVAAGR	SEWGSLLEELVAAGR_y4	zfs_020816_glyco_hh1	2	hh1	hh12	808.918	2	374.215	1	y4	90.13	12439693	0	3
F1Q3S9	SEWGSLLEELVAAGR	SEWGSLLEELVAAGR_y4	zfs_020816_glyco_hh1	3	hh1	hh13	808.918	2	374.215	1	y4	91.75	12488580	0	3
F1Q3S9	SEWGSLLEELVAAGR	SEWGSLLEELVAAGR_y4	zfs_020816_glyco_hh2	1	hh2	hh21	808.918	2	374.215	1	y4	91.88	9385304	0	3
F1Q3S9	SEWGSLLEELVAAGR	SEWGSLLEELVAAGR_y4	zfs_020816_glyco_hh2	2	hh2	hh22	808.918	2	374.215	1	y4	90.79	10372377	0	3
F1Q3S9	SEWGSLLEELVAAGR	SEWGSLLEELVAAGR_y4	zfs_020816_glyco_hh2	3	hh2	hh23	808.918	2	374.215	1	y4	91.07	9693750	0	3
F1Q3S9	SEWGSLLEELVAAGR	SEWGSLLEELVAAGR_y4	zfs_020816_glyco_hh3	1	hh3	hh31	808.918	2	374.215	1	y4	91.69	12558074	0	3
F1Q3S9	SEWGSLLEELVAAGR	SEWGSLLEELVAAGR_y4	zfs_020816_glyco_hh3	2	hh3	hh32	808.918	2	374.215	1	y4	90.62	10231601	0	3
F1Q3S9	SEWGSLLEELVAAGR	SEWGSLLEELVAAGR_y4	zfs_020816_glyco_hh3	3	hh3	hh33	808.918	2	374.215	1	y4	91.07	15421938	0	3
F1Q3S9	SEWGSLLEELVAAGR	SEWGSLLEELVAAGR_y4	zfs_020816_glyco_nh1	1	nh1	nh11	808.918	2	374.215	1	y4	90.7	3553311	0	3
F1Q3S9	SEWGSLLEELVAAGR	SEWGSLLEELVAAGR_y4	zfs_020816_glyco_nh1	2	nh1	nh12	808.918	2	374.215	1	y4	91.69	4937112	0	3
F1Q3S9	SEWGSLLEELVAAGR	SEWGSLLEELVAAGR_y4	zfs_020816_glyco_nh1	3	nh1	nh13	808.918	2	374.215	1	y4	90.64	3469779	0	3
F1Q3S9	SEWGSLLEELVAAGR	SEWGSLLEELVAAGR_y4	zfs_020816_glyco_nh2	1	nh2	nh21	808.918	2	374.215	1	y4	91.92	4662520	0	3
F1Q3S9	SEWGSLLEELVAAGR	SEWGSLLEELVAAGR_y4	zfs_020816_glyco_nh2	2	nh2	nh22	808.918	2	374.215	1	y4	90.52	3773287	31709	3
F1Q3S9	SEWGSLLEELVAAGR	SEWGSLLEELVAAGR_y4	zfs_020816_glyco_nh2	3	nh2	nh23	808.918	2	374.215	1	y4	90.45	3923273	0	3
F1Q3S9	SEWGSLLEELVAAGR	SEWGSLLEELVAAGR_y4	zfs_020816_glyco_nh3	1	nh3	nh31	808.918	2	374.215	1	y4	91.82	5512519	0	3
F1Q3S9	SEWGSLLEELVAAGR	SEWGSLLEELVAAGR_y4	zfs_020816_glyco_nh3	2	nh3	nh32	808.918	2	374.215	1	y4	91.08	3992898	0	3
F1Q3S9	SEWGSLLEELVAAGR	SEWGSLLEELVAAGR_y4	zfs_020816_glyco_nh3	3	nh3	nh33	808.918	2	374.215	1	y4	91.11	3517430	0	3
F1Q3S9	SEWGSLLEELVAAGR	SEWGSLLEELVAAGR_y4	zfs_020816_glyco_hp1	1	hp1	hp11	808.918	2	374.215	1	y4	91.64	11967433	0	3
F1Q3S9	SEWGSLLEELVAAGR	SEWGSLLEELVAAGR_y4	zfs_020816_glyco_hp1	2	hp1	hp12	808.918	2	374.215	1	y4	90.57	12535368	256837	3
F1Q3S9	SEWGSLLEELVAAGR	SEWGSLLEELVAAGR_y4	zfs_020816_glyco_hp1	3	hp1	hp13	808.918	2	374.215	1	y4	90.95	9249166	0	3
F1Q3S9	SEWGSLLEELVAAGR	SEWGSLLEELVAAGR_y4	zfs_020816_glyco_hp2	1	hp2	hp21	808.918	2	374.215	1	y4	91.68	9868514	0	3
F1Q3S9	SEWGSLLEELVAAGR	SEWGSLLEELVAAGR_y4	zfs_020816_glyco_hp2	2	hp2	hp22	808.918	2	374.215	1	y4	91.3	8633234	0	3
F1Q3S9	SEWGSLLEELVAAGR	SEWGSLLEELVAAGR_y4	zfs_020816_glyco_hp2	3	hp2	hp23	808.918	2	374.215	1	y4	91.52	11095780	0	3
F1Q3S9	SEWGSLLEELVAAGR	SEWGSLLEELVAAGR_y4	zfs_020816_glyco_hp3	1	hp3	hp31	808.918	2	374.215	1	y4	91.49	17704804	0	3
F1Q3S9	SEWGSLLEELVAAGR	SEWGSLLEELVAAGR_y4	zfs_020816_glyco_hp3	2	hp3	hp32	808.918	2	374.215	1	y4	91.08	16366849	0	3
F1Q3S9	SEWGSLLEELVAAGR	SEWGSLLEELVAAGR_y4	zfs_020816_glyco_hp3	3	hp3	hp33	808.918	2	374.215	1	y4	90.85	15465893	0	3
F1Q3S9	SEWGSLLEELVAAGR	SEWGSLLEELVAAGR_y4	zfs_020816_glyco_np1	1	np1	np11	808.918	2	374.215	1	y4	90.42	7092391	0	3
F1Q3S9	SEWGSLLEELVAAGR	SEWGSLLEELVAAGR_y4	zfs_020816_glyco_np1	2	np1	np12	808.918	2	374.215	1	y4	90.76	6480676	0	3
F1Q3S9	SEWGSLLEELVAAGR	SEWGSLLEELVAAGR_y4	zfs_020816_glyco_np1	3	np1	np13	808.918	2	374.215	1	y4	91.73	8010929	0	3
F1Q3S9	SEWGSLLEELVAAGR	SEWGSLLEELVAAGR_y4	zfs_020816_glyco_np2	1	np2	np21	808.918	2	374.215	1	y4	91.63	6905166	0	3
F1Q3S9	SEWGSLLEELVAAGR	SEWGSLLEELVAAGR_y4	zfs_020816_glyco_np2	2	np2	np22	808.918	2	374.215	1	y4	90.67	7947075	0	3
F1Q3S9	SEWGSLLEELVAAGR	SEWGSLLEELVAAGR_y4	zfs_020816_glyco_np2	3	np2	np23	808.918	2	374.215	1	y4	91.75	6655229	0	3
F1Q3S9	SEWGSLLEELVAAGR	SEWGSLLEELVAAGR_y4	zfs_020816_glyco_np3	1	np3	np31	808.918	2	374.215	1	y4	91.38	6936469	0	3
F1Q3S9	SEWGSLLEELVAAGR	SEWGSLLEELVAAGR_y4	zfs_020816_glyco_np3	2	np3	np32	808.918	2	374.215	1	y4	91.71	6148896	0	3
F1Q3S9	SEWGSLLEELVAAGR	SEWGSLLEELVAAGR_y4	zfs_020816_glyco_np3	3	np3	np33	808.918	2	374.215	1	y4	91.06	6796839	0	3
F1Q3S9	SEWGSLLEELVAAGR	SEWGSLLEELVAAGR_y3	zfs_020816_glyco_hh1	1	hh1	hh11	808.918	2	303.178	1	y3	91.6	5026475	0	7
F1Q3S9	SEWGSLLEELVAAGR	SEWGSLLEELVAAGR_y3	zfs_020816_glyco_hh1	2	hh1	hh12	808.918	2	303.178	1	y3	90.13	5374971	0	7
F1Q3S9	SEWGSLLEELVAAGR	SEWGSLLEELVAAGR_y3	zfs_020816_glyco_hh1	3	hh1	hh13	808.918	2	303.178	1	y3	91.75	5491969	0	7
F1Q3S9	SEWGSLLEELVAAGR	SEWGSLLEELVAAGR_y3	zfs_020816_glyco_hh2	1	hh2	hh21	808.918	2	303.178	1	y3	91.91	4065329	0	7
F1Q3S9	SEWGSLLEELVAAGR	SEWGSLLEELVAAGR_y3	zfs_020816_glyco_hh2	2	hh2	hh22	808.918	2	303.178	1	y3	90.83	4535297	0	7
F1Q3S9	SEWGSLLEELVAAGR	SEWGSLLEELVAAGR_y3	zfs_020816_glyco_hh2	3	hh2	hh23	808.918	2	303.178	1	y3	91.07	4040903	0	7
F1Q3S9	SEWGSLLEELVAAGR	SEWGSLLEELVAAGR_y3	zfs_020816_glyco_hh3	1	hh3	hh31	808.918	2	303.178	1	y3	91.69	5605403	0	6
F1Q3S9	SEWGSLLEELVAAGR	SEWGSLLEELVAAGR_y3	zfs_020816_glyco_hh3	2	hh3	hh32	808.918	2	303.178	1	y3	90.62	4326004	0	7
F1Q3S9	SEWGSLLEELVAAGR	SEWGSLLEELVAAGR_y3	zfs_020816_glyco_hh3	3	hh3	hh33	808.918	2	303.178	1	y3	91.07	6636757	0	7
F1Q3S9	SEWGSLLEELVAAGR	SEWGSLLEELVAAGR_y3	zfs_020816_glyco_nh1	1	nh1	nh11	808.918	2	303.178	1	y3	90.73	1417481	0	7
F1Q3S9	SEWGSLLEELVAAGR	SEWGSLLEELVAAGR_y3	zfs_020816_glyco_nh1	2	nh1	nh12	808.918	2	303.178	1	y3	91.69	2051804	0	7
F1Q3S9	SEWGSLLEELVAAGR	SEWGSLLEELVAAGR_y3	zfs_020816_glyco_nh1	3	nh1	nh13	808.918	2	303.178	1	y3	90.67	1498863	0	7
F1Q3S9	SEWGSLLEELVAAGR	SEWGSLLEELVAAGR_y3	zfs_020816_glyco_nh2	1	nh2	nh21	808.918	2	303.178	1	y3	91.86	2055502	0	7
F1Q3S9	SEWGSLLEELVAAGR	SEWGSLLEELVAAGR_y3	zfs_020816_glyco_nh2	2	nh2	nh22	808.918	2	303.178	1	y3	90.55	1624096	0	7
F1Q3S9	SEWGSLLEELVAAGR	SEWGSLLEELVAAGR_y3	zfs_020816_glyco_nh2	3	nh2	nh23	808.918	2	303.178	1	y3	90.42	1675888	0	7
F1Q3S9	SEWGSLLEELVAAGR	SEWGSLLEELVAAGR_y3	zfs_020816_glyco_nh3	1	nh3	nh31	808.918	2	303.178	1	y3	91.86	2377236	0	7
F1Q3S9	SEWGSLLEELVAAGR	SEWGSLLEELVAAGR_y3	zfs_020816_glyco_nh3	2	nh3	nh32	808.918	2	303.178	1	y3	91.08	1660218	0	7
F1Q3S9	SEWGSLLEELVAAGR	SEWGSLLEELVAAGR_y3	zfs_020816_glyco_nh3	3	nh3	nh33	808.918	2	303.178	1	y3	91.11	1543059	0	7
F1Q3S9	SEWGSLLEELVAAGR	SEWGSLLEELVAAGR_y3	zfs_020816_glyco_hp1	1	hp1	hp11	808.918	2	303.178	1	y3	91.68	5220583	0	6
F1Q3S9	SEWGSLLEELVAAGR	SEWGSLLEELVAAGR_y3	zfs_020816_glyco_hp1	2	hp1	hp12	808.918	2	303.178	1	y3	90.57	5424455	0	7
F1Q3S9	SEWGSLLEELVAAGR	SEWGSLLEELVAAGR_y3	zfs_020816_glyco_hp1	3	hp1	hp13	808.918	2	303.178	1	y3	90.89	3958525	0	7
F1Q3S9	SEWGSLLEELVAAGR	SEWGSLLEELVAAGR_y3	zfs_020816_glyco_hp2	1	hp2	hp21	808.918	2	303.178	1	y3	91.77	4058286	0	7
F1Q3S9	SEWGSLLEELVAAGR	SEWGSLLEELVAAGR_y3	zfs_020816_glyco_hp2	2	hp2	hp22	808.918	2	303.178	1	y3	91.3	3860474	0	7
F1Q3S9	SEWGSLLEELVAAGR	SEWGSLLEELVAAGR_y3	zfs_020816_glyco_hp2	3	hp2	hp23	808.918	2	303.178	1	y3	91.55	4704928	0	7
F1Q3S9	SEWGSLLEELVAAGR	SEWGSLLEELVAAGR_y3	zfs_020816_glyco_hp3	1	hp3	hp31	808.918	2	303.178	1	y3	91.46	7596976	0	7
F1Q3S9	SEWGSLLEELVAAGR	SEWGSLLEELVAAGR_y3	zfs_020816_glyco_hp3	2	hp3	hp32	808.918	2	303.178	1	y3	91.11	7202523	0	7
F1Q3S9	SEWGSLLEELVAAGR	SEWGSLLEELVAAGR_y3	zfs_020816_glyco_hp3	3	hp3	hp33	808.918	2	303.178	1	y3	90.85	6649802	0	7
F1Q3S9	SEWGSLLEELVAAGR	SEWGSLLEELVAAGR_y3	zfs_020816_glyco_np1	1	np1	np11	808.918	2	303.178	1	y3	90.49	2955896	0	7
F1Q3S9	SEWGSLLEELVAAGR	SEWGSLLEELVAAGR_y3	zfs_020816_glyco_np1	2	np1	np12	808.918	2	303.178	1	y3	90.79	2751222	0	7
F1Q3S9	SEWGSLLEELVAAGR	SEWGSLLEELVAAGR_y3	zfs_020816_glyco_np1	3	np1	np13	808.918	2	303.178	1	y3	91.73	3590583	0	7
F1Q3S9	SEWGSLLEELVAAGR	SEWGSLLEELVAAGR_y3	zfs_020816_glyco_np2	1	np2	np21	808.918	2	303.178	1	y3	91.53	3038907	0	7
F1Q3S9	SEWGSLLEELVAAGR	SEWGSLLEELVAAGR_y3	zfs_020816_glyco_np2	2	np2	np22	808.918	2	303.178	1	y3	90.64	3336705	0	7
F1Q3S9	SEWGSLLEELVAAGR	SEWGSLLEELVAAGR_y3	zfs_020816_glyco_np2	3	np2	np23	808.918	2	303.178	1	y3	91.75	2894524	0	6
F1Q3S9	SEWGSLLEELVAAGR	SEWGSLLEELVAAGR_y3	zfs_020816_glyco_np3	1	np3	np31	808.918	2	303.178	1	y3	91.34	3078506	0	7
F1Q3S9	SEWGSLLEELVAAGR	SEWGSLLEELVAAGR_y3	zfs_020816_glyco_np3	2	np3	np32	808.918	2	303.178	1	y3	91.61	2697721	0	7
F1Q3S9	SEWGSLLEELVAAGR	SEWGSLLEELVAAGR_y3	zfs_020816_glyco_np3	3	np3	np33	808.918	2	303.178	1	y3	91.1	2657624	0	7
F1Q3S9	SEWGSLLEELVAAGR	SEWGSLLEELVAAGR_y2	zfs_020816_glyco_hh1	1	hh1	hh11	808.918	2	232.14	1	y2	91.57	5281697	0	6
F1Q3S9	SEWGSLLEELVAAGR	SEWGSLLEELVAAGR_y2	zfs_020816_glyco_hh1	2	hh1	hh12	808.918	2	232.14	1	y2	90.13	5875798	0	6
F1Q3S9	SEWGSLLEELVAAGR	SEWGSLLEELVAAGR_y2	zfs_020816_glyco_hh1	3	hh1	hh13	808.918	2	232.14	1	y2	91.75	5727930	0	6
F1Q3S9	SEWGSLLEELVAAGR	SEWGSLLEELVAAGR_y2	zfs_020816_glyco_hh2	1	hh2	hh21	808.918	2	232.14	1	y2	91.88	4257476	0	6
F1Q3S9	SEWGSLLEELVAAGR	SEWGSLLEELVAAGR_y2	zfs_020816_glyco_hh2	2	hh2	hh22	808.918	2	232.14	1	y2	90.83	4750693	0	6
F1Q3S9	SEWGSLLEELVAAGR	SEWGSLLEELVAAGR_y2	zfs_020816_glyco_hh2	3	hh2	hh23	808.918	2	232.14	1	y2	91.07	4364740	0	6
F1Q3S9	SEWGSLLEELVAAGR	SEWGSLLEELVAAGR_y2	zfs_020816_glyco_hh3	1	hh3	hh31	808.918	2	232.14	1	y2	91.72	5587743	0	7
F1Q3S9	SEWGSLLEELVAAGR	SEWGSLLEELVAAGR_y2	zfs_020816_glyco_hh3	2	hh3	hh32	808.918	2	232.14	1	y2	90.62	4598480	0	6
F1Q3S9	SEWGSLLEELVAAGR	SEWGSLLEELVAAGR_y2	zfs_020816_glyco_hh3	3	hh3	hh33	808.918	2	232.14	1	y2	91.07	6891378	0	6
F1Q3S9	SEWGSLLEELVAAGR	SEWGSLLEELVAAGR_y2	zfs_020816_glyco_nh1	1	nh1	nh11	808.918	2	232.14	1	y2	90.7	1569750	0	6
F1Q3S9	SEWGSLLEELVAAGR	SEWGSLLEELVAAGR_y2	zfs_020816_glyco_nh1	2	nh1	nh12	808.918	2	232.14	1	y2	91.66	2147402	0	6
F1Q3S9	SEWGSLLEELVAAGR	SEWGSLLEELVAAGR_y2	zfs_020816_glyco_nh1	3	nh1	nh13	808.918	2	232.14	1	y2	90.64	1579130	0	6
F1Q3S9	SEWGSLLEELVAAGR	SEWGSLLEELVAAGR_y2	zfs_020816_glyco_nh2	1	nh2	nh21	808.918	2	232.14	1	y2	91.92	2190882	0	6
F1Q3S9	SEWGSLLEELVAAGR	SEWGSLLEELVAAGR_y2	zfs_020816_glyco_nh2	2	nh2	nh22	808.918	2	232.14	1	y2	90.58	1726186	0	6
F1Q3S9	SEWGSLLEELVAAGR	SEWGSLLEELVAAGR_y2	zfs_020816_glyco_nh2	3	nh2	nh23	808.918	2	232.14	1	y2	90.45	1892345	0	5
F1Q3S9	SEWGSLLEELVAAGR	SEWGSLLEELVAAGR_y2	zfs_020816_glyco_nh3	1	nh3	nh31	808.918	2	232.14	1	y2	91.82	2550005	0	6
F1Q3S9	SEWGSLLEELVAAGR	SEWGSLLEELVAAGR_y2	zfs_020816_glyco_nh3	2	nh3	nh32	808.918	2	232.14	1	y2	91.08	1785585	0	6
F1Q3S9	SEWGSLLEELVAAGR	SEWGSLLEELVAAGR_y2	zfs_020816_glyco_nh3	3	nh3	nh33	808.918	2	232.14	1	y2	91.11	1560734	0	6
F1Q3S9	SEWGSLLEELVAAGR	SEWGSLLEELVAAGR_y2	zfs_020816_glyco_hp1	1	hp1	hp11	808.918	2	232.14	1	y2	91.64	5090947	0	7
F1Q3S9	SEWGSLLEELVAAGR	SEWGSLLEELVAAGR_y2	zfs_020816_glyco_hp1	2	hp1	hp12	808.918	2	232.14	1	y2	90.57	5768816	0	6
F1Q3S9	SEWGSLLEELVAAGR	SEWGSLLEELVAAGR_y2	zfs_020816_glyco_hp1	3	hp1	hp13	808.918	2	232.14	1	y2	90.95	4081637	0	6
F1Q3S9	SEWGSLLEELVAAGR	SEWGSLLEELVAAGR_y2	zfs_020816_glyco_hp2	1	hp2	hp21	808.918	2	232.14	1	y2	91.68	4417745	0	6
F1Q3S9	SEWGSLLEELVAAGR	SEWGSLLEELVAAGR_y2	zfs_020816_glyco_hp2	2	hp2	hp22	808.918	2	232.14	1	y2	91.27	3916377	0	6
F1Q3S9	SEWGSLLEELVAAGR	SEWGSLLEELVAAGR_y2	zfs_020816_glyco_hp2	3	hp2	hp23	808.918	2	232.14	1	y2	91.49	4875579	0	6
F1Q3S9	SEWGSLLEELVAAGR	SEWGSLLEELVAAGR_y2	zfs_020816_glyco_hp3	1	hp3	hp31	808.918	2	232.14	1	y2	91.49	7869891	71060	6
F1Q3S9	SEWGSLLEELVAAGR	SEWGSLLEELVAAGR_y2	zfs_020816_glyco_hp3	2	hp3	hp32	808.918	2	232.14	1	y2	91.08	7558652	0	6
F1Q3S9	SEWGSLLEELVAAGR	SEWGSLLEELVAAGR_y2	zfs_020816_glyco_hp3	3	hp3	hp33	808.918	2	232.14	1	y2	90.78	6834400	0	6
F1Q3S9	SEWGSLLEELVAAGR	SEWGSLLEELVAAGR_y2	zfs_020816_glyco_np1	1	np1	np11	808.918	2	232.14	1	y2	90.42	3271494	0	5
F1Q3S9	SEWGSLLEELVAAGR	SEWGSLLEELVAAGR_y2	zfs_020816_glyco_np1	2	np1	np12	808.918	2	232.14	1	y2	90.79	2970270	0	6
F1Q3S9	SEWGSLLEELVAAGR	SEWGSLLEELVAAGR_y2	zfs_020816_glyco_np1	3	np1	np13	808.918	2	232.14	1	y2	91.64	3787411	0	6
F1Q3S9	SEWGSLLEELVAAGR	SEWGSLLEELVAAGR_y2	zfs_020816_glyco_np2	1	np2	np21	808.918	2	232.14	1	y2	91.53	3098977	0	6
F1Q3S9	SEWGSLLEELVAAGR	SEWGSLLEELVAAGR_y2	zfs_020816_glyco_np2	2	np2	np22	808.918	2	232.14	1	y2	90.61	3509237	0	6
F1Q3S9	SEWGSLLEELVAAGR	SEWGSLLEELVAAGR_y2	zfs_020816_glyco_np2	3	np2	np23	808.918	2	232.14	1	y2	91.71	2886140	0	7
F1Q3S9	SEWGSLLEELVAAGR	SEWGSLLEELVAAGR_y2	zfs_020816_glyco_np3	1	np3	np31	808.918	2	232.14	1	y2	91.38	3228319	0	6
F1Q3S9	SEWGSLLEELVAAGR	SEWGSLLEELVAAGR_y2	zfs_020816_glyco_np3	2	np3	np32	808.918	2	232.14	1	y2	91.61	2891072	0	6
F1Q3S9	SEWGSLLEELVAAGR	SEWGSLLEELVAAGR_y2	zfs_020816_glyco_np3	3	np3	np33	808.918	2	232.14	1	y2	91.1	3034898	0	6
F1Q3S9	SEWGSLLEELVAAGR	SEWGSLLEELVAAGR_b2	zfs_020816_glyco_hh1	1	hh1	hh11	808.918	2	217.082	1	b2	91.6	3248421	0	10
F1Q3S9	SEWGSLLEELVAAGR	SEWGSLLEELVAAGR_b2	zfs_020816_glyco_hh1	2	hh1	hh12	808.918	2	217.082	1	b2	90.13	3599108	0	10
F1Q3S9	SEWGSLLEELVAAGR	SEWGSLLEELVAAGR_b2	zfs_020816_glyco_hh1	3	hh1	hh13	808.918	2	217.082	1	b2	91.75	3770985	0	9
F1Q3S9	SEWGSLLEELVAAGR	SEWGSLLEELVAAGR_b2	zfs_020816_glyco_hh2	1	hh2	hh21	808.918	2	217.082	1	b2	91.88	2788533	0	10
F1Q3S9	SEWGSLLEELVAAGR	SEWGSLLEELVAAGR_b2	zfs_020816_glyco_hh2	2	hh2	hh22	808.918	2	217.082	1	b2	90.83	3055066	0	10
F1Q3S9	SEWGSLLEELVAAGR	SEWGSLLEELVAAGR_b2	zfs_020816_glyco_hh2	3	hh2	hh23	808.918	2	217.082	1	b2	91.04	2885020	0	10
F1Q3S9	SEWGSLLEELVAAGR	SEWGSLLEELVAAGR_b2	zfs_020816_glyco_hh3	1	hh3	hh31	808.918	2	217.082	1	b2	91.69	3707554	0	10
F1Q3S9	SEWGSLLEELVAAGR	SEWGSLLEELVAAGR_b2	zfs_020816_glyco_hh3	2	hh3	hh32	808.918	2	217.082	1	b2	90.62	2932075	0	10
F1Q3S9	SEWGSLLEELVAAGR	SEWGSLLEELVAAGR_b2	zfs_020816_glyco_hh3	3	hh3	hh33	808.918	2	217.082	1	b2	91.07	4453538	0	10
F1Q3S9	SEWGSLLEELVAAGR	SEWGSLLEELVAAGR_b2	zfs_020816_glyco_nh1	1	nh1	nh11	808.918	2	217.082	1	b2	90.7	962869	0	9
F1Q3S9	SEWGSLLEELVAAGR	SEWGSLLEELVAAGR_b2	zfs_020816_glyco_nh1	2	nh1	nh12	808.918	2	217.082	1	b2	91.69	1469123	0	9
F1Q3S9	SEWGSLLEELVAAGR	SEWGSLLEELVAAGR_b2	zfs_020816_glyco_nh1	3	nh1	nh13	808.918	2	217.082	1	b2	90.67	986661	0	10
F1Q3S9	SEWGSLLEELVAAGR	SEWGSLLEELVAAGR_b2	zfs_020816_glyco_nh2	1	nh2	nh21	808.918	2	217.082	1	b2	91.89	1477998	0	9
F1Q3S9	SEWGSLLEELVAAGR	SEWGSLLEELVAAGR_b2	zfs_020816_glyco_nh2	2	nh2	nh22	808.918	2	217.082	1	b2	90.52	1019448	0	10
F1Q3S9	SEWGSLLEELVAAGR	SEWGSLLEELVAAGR_b2	zfs_020816_glyco_nh2	3	nh2	nh23	808.918	2	217.082	1	b2	90.42	1169450	0	9
F1Q3S9	SEWGSLLEELVAAGR	SEWGSLLEELVAAGR_b2	zfs_020816_glyco_nh3	1	nh3	nh31	808.918	2	217.082	1	b2	91.86	1632776	0	9
F1Q3S9	SEWGSLLEELVAAGR	SEWGSLLEELVAAGR_b2	zfs_020816_glyco_nh3	2	nh3	nh32	808.918	2	217.082	1	b2	91.08	1115766	0	9
F1Q3S9	SEWGSLLEELVAAGR	SEWGSLLEELVAAGR_b2	zfs_020816_glyco_nh3	3	nh3	nh33	808.918	2	217.082	1	b2	91.11	1106990	0	9
F1Q3S9	SEWGSLLEELVAAGR	SEWGSLLEELVAAGR_b2	zfs_020816_glyco_hp1	1	hp1	hp11	808.918	2	217.082	1	b2	91.61	3538697	0	9
F1Q3S9	SEWGSLLEELVAAGR	SEWGSLLEELVAAGR_b2	zfs_020816_glyco_hp1	2	hp1	hp12	808.918	2	217.082	1	b2	90.57	3655793	0	10
F1Q3S9	SEWGSLLEELVAAGR	SEWGSLLEELVAAGR_b2	zfs_020816_glyco_hp1	3	hp1	hp13	808.918	2	217.082	1	b2	90.92	2826600	0	10
F1Q3S9	SEWGSLLEELVAAGR	SEWGSLLEELVAAGR_b2	zfs_020816_glyco_hp2	1	hp2	hp21	808.918	2	217.082	1	b2	91.68	2830902	0	10
F1Q3S9	SEWGSLLEELVAAGR	SEWGSLLEELVAAGR_b2	zfs_020816_glyco_hp2	2	hp2	hp22	808.918	2	217.082	1	b2	91.27	2423402	0	10
F1Q3S9	SEWGSLLEELVAAGR	SEWGSLLEELVAAGR_b2	zfs_020816_glyco_hp2	3	hp2	hp23	808.918	2	217.082	1	b2	91.52	3307660	0	10
F1Q3S9	SEWGSLLEELVAAGR	SEWGSLLEELVAAGR_b2	zfs_020816_glyco_hp3	1	hp3	hp31	808.918	2	217.082	1	b2	91.49	5149226	0	10
F1Q3S9	SEWGSLLEELVAAGR	SEWGSLLEELVAAGR_b2	zfs_020816_glyco_hp3	2	hp3	hp32	808.918	2	217.082	1	b2	91.08	4782517	0	10
F1Q3S9	SEWGSLLEELVAAGR	SEWGSLLEELVAAGR_b2	zfs_020816_glyco_hp3	3	hp3	hp33	808.918	2	217.082	1	b2	90.78	4391861	0	10
F1Q3S9	SEWGSLLEELVAAGR	SEWGSLLEELVAAGR_b2	zfs_020816_glyco_np1	1	np1	np11	808.918	2	217.082	1	b2	90.46	1986653	0	10
F1Q3S9	SEWGSLLEELVAAGR	SEWGSLLEELVAAGR_b2	zfs_020816_glyco_np1	2	np1	np12	808.918	2	217.082	1	b2	90.76	2013282	0	9
F1Q3S9	SEWGSLLEELVAAGR	SEWGSLLEELVAAGR_b2	zfs_020816_glyco_np1	3	np1	np13	808.918	2	217.082	1	b2	91.73	2371811	0	9
F1Q3S9	SEWGSLLEELVAAGR	SEWGSLLEELVAAGR_b2	zfs_020816_glyco_np2	1	np2	np21	808.918	2	217.082	1	b2	91.53	2215361	0	9
F1Q3S9	SEWGSLLEELVAAGR	SEWGSLLEELVAAGR_b2	zfs_020816_glyco_np2	2	np2	np22	808.918	2	217.082	1	b2	90.61	2415663	0	9
F1Q3S9	SEWGSLLEELVAAGR	SEWGSLLEELVAAGR_b2	zfs_020816_glyco_np2	3	np2	np23	808.918	2	217.082	1	b2	91.75	1948114	0	10
F1Q3S9	SEWGSLLEELVAAGR	SEWGSLLEELVAAGR_b2	zfs_020816_glyco_np3	1	np3	np31	808.918	2	217.082	1	b2	91.38	2080376	0	10
F1Q3S9	SEWGSLLEELVAAGR	SEWGSLLEELVAAGR_b2	zfs_020816_glyco_np3	2	np3	np32	808.918	2	217.082	1	b2	91.52	1902704	0	9
F1Q3S9	SEWGSLLEELVAAGR	SEWGSLLEELVAAGR_b2	zfs_020816_glyco_np3	3	np3	np33	808.918	2	217.082	1	b2	91.1	2016854	0	9
F1Q3S9	SEWGSLLEELVAAGR	SEWGSLLEELVAAGR_b4	zfs_020816_glyco_hh1	1	hh1	hh11	808.918	2	460.183	1	b4	91.6	3479584	0	9
F1Q3S9	SEWGSLLEELVAAGR	SEWGSLLEELVAAGR_b4	zfs_020816_glyco_hh1	2	hh1	hh12	808.918	2	460.183	1	b4	90.13	3779815	0	9
F1Q3S9	SEWGSLLEELVAAGR	SEWGSLLEELVAAGR_b4	zfs_020816_glyco_hh1	3	hh1	hh13	808.918	2	460.183	1	b4	91.75	3629790	0	10
F1Q3S9	SEWGSLLEELVAAGR	SEWGSLLEELVAAGR_b4	zfs_020816_glyco_hh2	1	hh2	hh21	808.918	2	460.183	1	b4	91.88	2941403	0	9
F1Q3S9	SEWGSLLEELVAAGR	SEWGSLLEELVAAGR_b4	zfs_020816_glyco_hh2	2	hh2	hh22	808.918	2	460.183	1	b4	90.79	3121443	0	9
F1Q3S9	SEWGSLLEELVAAGR	SEWGSLLEELVAAGR_b4	zfs_020816_glyco_hh2	3	hh2	hh23	808.918	2	460.183	1	b4	91.07	2937254	0	9
F1Q3S9	SEWGSLLEELVAAGR	SEWGSLLEELVAAGR_b4	zfs_020816_glyco_hh3	1	hh3	hh31	808.918	2	460.183	1	b4	91.72	3855262	0	9
F1Q3S9	SEWGSLLEELVAAGR	SEWGSLLEELVAAGR_b4	zfs_020816_glyco_hh3	2	hh3	hh32	808.918	2	460.183	1	b4	90.62	3157594	0	9
F1Q3S9	SEWGSLLEELVAAGR	SEWGSLLEELVAAGR_b4	zfs_020816_glyco_hh3	3	hh3	hh33	808.918	2	460.183	1	b4	91.07	4663261	0	9
F1Q3S9	SEWGSLLEELVAAGR	SEWGSLLEELVAAGR_b4	zfs_020816_glyco_nh1	1	nh1	nh11	808.918	2	460.183	1	b4	90.7	960868	0	10
F1Q3S9	SEWGSLLEELVAAGR	SEWGSLLEELVAAGR_b4	zfs_020816_glyco_nh1	2	nh1	nh12	808.918	2	460.183	1	b4	91.66	1433859	0	10
F1Q3S9	SEWGSLLEELVAAGR	SEWGSLLEELVAAGR_b4	zfs_020816_glyco_nh1	3	nh1	nh13	808.918	2	460.183	1	b4	90.7	1030136	0	9
F1Q3S9	SEWGSLLEELVAAGR	SEWGSLLEELVAAGR_b4	zfs_020816_glyco_nh2	1	nh2	nh21	808.918	2	460.183	1	b4	91.86	1341359	0	10
F1Q3S9	SEWGSLLEELVAAGR	SEWGSLLEELVAAGR_b4	zfs_020816_glyco_nh2	2	nh2	nh22	808.918	2	460.183	1	b4	90.61	1149202	0	9
F1Q3S9	SEWGSLLEELVAAGR	SEWGSLLEELVAAGR_b4	zfs_020816_glyco_nh2	3	nh2	nh23	808.918	2	460.183	1	b4	90.42	1066115	0	10
F1Q3S9	SEWGSLLEELVAAGR	SEWGSLLEELVAAGR_b4	zfs_020816_glyco_nh3	1	nh3	nh31	808.918	2	460.183	1	b4	91.82	1477637	0	10
F1Q3S9	SEWGSLLEELVAAGR	SEWGSLLEELVAAGR_b4	zfs_020816_glyco_nh3	2	nh3	nh32	808.918	2	460.183	1	b4	91.11	1089253	0	10
F1Q3S9	SEWGSLLEELVAAGR	SEWGSLLEELVAAGR_b4	zfs_020816_glyco_nh3	3	nh3	nh33	808.918	2	460.183	1	b4	91.14	998028	0	10
F1Q3S9	SEWGSLLEELVAAGR	SEWGSLLEELVAAGR_b4	zfs_020816_glyco_hp1	1	hp1	hp11	808.918	2	460.183	1	b4	91.68	3430183	0	10
F1Q3S9	SEWGSLLEELVAAGR	SEWGSLLEELVAAGR_b4	zfs_020816_glyco_hp1	2	hp1	hp12	808.918	2	460.183	1	b4	90.57	3861275	0	9
F1Q3S9	SEWGSLLEELVAAGR	SEWGSLLEELVAAGR_b4	zfs_020816_glyco_hp1	3	hp1	hp13	808.918	2	460.183	1	b4	90.92	2871371	0	9
F1Q3S9	SEWGSLLEELVAAGR	SEWGSLLEELVAAGR_b4	zfs_020816_glyco_hp2	1	hp2	hp21	808.918	2	460.183	1	b4	91.68	2923862	0	9
F1Q3S9	SEWGSLLEELVAAGR	SEWGSLLEELVAAGR_b4	zfs_020816_glyco_hp2	2	hp2	hp22	808.918	2	460.183	1	b4	91.3	2629248	0	9
F1Q3S9	SEWGSLLEELVAAGR	SEWGSLLEELVAAGR_b4	zfs_020816_glyco_hp2	3	hp2	hp23	808.918	2	460.183	1	b4	91.55	3476629	0	9
F1Q3S9	SEWGSLLEELVAAGR	SEWGSLLEELVAAGR_b4	zfs_020816_glyco_hp3	1	hp3	hp31	808.918	2	460.183	1	b4	91.49	5354672	0	9
F1Q3S9	SEWGSLLEELVAAGR	SEWGSLLEELVAAGR_b4	zfs_020816_glyco_hp3	2	hp3	hp32	808.918	2	460.183	1	b4	91.14	4912738	0	9
F1Q3S9	SEWGSLLEELVAAGR	SEWGSLLEELVAAGR_b4	zfs_020816_glyco_hp3	3	hp3	hp33	808.918	2	460.183	1	b4	90.85	4777684	0	9
F1Q3S9	SEWGSLLEELVAAGR	SEWGSLLEELVAAGR_b4	zfs_020816_glyco_np1	1	np1	np11	808.918	2	460.183	1	b4	90.42	2004081	0	9
F1Q3S9	SEWGSLLEELVAAGR	SEWGSLLEELVAAGR_b4	zfs_020816_glyco_np1	2	np1	np12	808.918	2	460.183	1	b4	90.79	1881497	0	10
F1Q3S9	SEWGSLLEELVAAGR	SEWGSLLEELVAAGR_b4	zfs_020816_glyco_np1	3	np1	np13	808.918	2	460.183	1	b4	91.73	2331358	0	10
F1Q3S9	SEWGSLLEELVAAGR	SEWGSLLEELVAAGR_b4	zfs_020816_glyco_np2	1	np2	np21	808.918	2	460.183	1	b4	91.53	2127204	0	10
F1Q3S9	SEWGSLLEELVAAGR	SEWGSLLEELVAAGR_b4	zfs_020816_glyco_np2	2	np2	np22	808.918	2	460.183	1	b4	90.64	2352843	0	10
F1Q3S9	SEWGSLLEELVAAGR	SEWGSLLEELVAAGR_b4	zfs_020816_glyco_np2	3	np2	np23	808.918	2	460.183	1	b4	91.71	1951620	0	9
F1Q3S9	SEWGSLLEELVAAGR	SEWGSLLEELVAAGR_b4	zfs_020816_glyco_np3	1	np3	np31	808.918	2	460.183	1	b4	91.38	2267765	0	9
F1Q3S9	SEWGSLLEELVAAGR	SEWGSLLEELVAAGR_b4	zfs_020816_glyco_np3	2	np3	np32	808.918	2	460.183	1	b4	91.71	1680366	0	10
F1Q3S9	SEWGSLLEELVAAGR	SEWGSLLEELVAAGR_b4	zfs_020816_glyco_np3	3	np3	np33	808.918	2	460.183	1	b4	91.06	1997859	0	10
F1PBT3	ELSDIAHR	ELSDIAHR_y6	zfs_020816_glyco_hh1	1	hh1	hh11	470.746	2	698.358	1	y6	16.57	28175636	0	1
F1PBT3	ELSDIAHR	ELSDIAHR_y6	zfs_020816_glyco_hh1	2	hh1	hh12	470.746	2	698.358	1	y6	16.15	24786908	336145	1
F1PBT3	ELSDIAHR	ELSDIAHR_y6	zfs_020816_glyco_hh1	3	hh1	hh13	470.746	2	698.358	1	y6	16.7	13622519	1494568	1
F1PBT3	ELSDIAHR	ELSDIAHR_y6	zfs_020816_glyco_hh2	1	hh2	hh21	470.746	2	698.358	1	y6	16.47	22759152	4334690	1
F1PBT3	ELSDIAHR	ELSDIAHR_y6	zfs_020816_glyco_hh2	2	hh2	hh22	470.746	2	698.358	1	y6	15.93	33716392	8450271	1
F1PBT3	ELSDIAHR	ELSDIAHR_y6	zfs_020816_glyco_hh2	3	hh2	hh23	470.746	2	698.358	1	y6	16.1	50662256	761304	1
F1PBT3	ELSDIAHR	ELSDIAHR_y6	zfs_020816_glyco_hh3	1	hh3	hh31	470.746	2	698.358	1	y6	16.34	15656570	1736752	1
F1PBT3	ELSDIAHR	ELSDIAHR_y6	zfs_020816_glyco_hh3	2	hh3	hh32	470.746	2	698.358	1	y6	16.2	11626551	81433	1
F1PBT3	ELSDIAHR	ELSDIAHR_y6	zfs_020816_glyco_hh3	3	hh3	hh33	470.746	2	698.358	1	y6	16.22	13956333	2237388	1
F1PBT3	ELSDIAHR	ELSDIAHR_y6	zfs_020816_glyco_nh1	1	nh1	nh11	470.746	2	698.358	1	y6	16.25	4162810	474224	1
F1PBT3	ELSDIAHR	ELSDIAHR_y6	zfs_020816_glyco_nh1	2	nh1	nh12	470.746	2	698.358	1	y6	16.71	4946051	530808	1
F1PBT3	ELSDIAHR	ELSDIAHR_y6	zfs_020816_glyco_nh1	3	nh1	nh13	470.746	2	698.358	1	y6	16.32	7936581	225952	1
F1PBT3	ELSDIAHR	ELSDIAHR_y6	zfs_020816_glyco_nh2	1	nh2	nh21	470.746	2	698.358	1	y6	16.91	8320528	0	1
F1PBT3	ELSDIAHR	ELSDIAHR_y6	zfs_020816_glyco_nh2	2	nh2	nh22	470.746	2	698.358	1	y6	16.35	10141652	420408	1
F1PBT3	ELSDIAHR	ELSDIAHR_y6	zfs_020816_glyco_nh2	3	nh2	nh23	470.746	2	698.358	1	y6	16	7151385	7441	1
F1PBT3	ELSDIAHR	ELSDIAHR_y6	zfs_020816_glyco_nh3	1	nh3	nh31	470.746	2	698.358	1	y6	16.56	3183306	446686	1
F1PBT3	ELSDIAHR	ELSDIAHR_y6	zfs_020816_glyco_nh3	2	nh3	nh32	470.746	2	698.358	1	y6	16.21	4190538	94200	1
F1PBT3	ELSDIAHR	ELSDIAHR_y6	zfs_020816_glyco_nh3	3	nh3	nh33	470.746	2	698.358	1	y6	16.34	3575891	212979	1
F1PBT3	ELSDIAHR	ELSDIAHR_y6	zfs_020816_glyco_hp1	1	hp1	hp11	470.746	2	698.358	1	y6	16.46	22647172	2431582	1
F1PBT3	ELSDIAHR	ELSDIAHR_y6	zfs_020816_glyco_hp1	2	hp1	hp12	470.746	2	698.358	1	y6	16.25	22009570	2725231	1
F1PBT3	ELSDIAHR	ELSDIAHR_y6	zfs_020816_glyco_hp1	3	hp1	hp13	470.746	2	698.358	1	y6	16.32	18328474	226842	1
F1PBT3	ELSDIAHR	ELSDIAHR_y6	zfs_020816_glyco_hp2	1	hp2	hp21	470.746	2	698.358	1	y6	16.56	25237886	785840	1
F1PBT3	ELSDIAHR	ELSDIAHR_y6	zfs_020816_glyco_hp2	2	hp2	hp22	470.746	2	698.358	1	y6	16.59	33791064	1242062	1
F1PBT3	ELSDIAHR	ELSDIAHR_y6	zfs_020816_glyco_hp2	3	hp2	hp23	470.746	2	698.358	1	y6	NA	NA	NA	NA
F1PBT3	ELSDIAHR	ELSDIAHR_y6	zfs_020816_glyco_hp3	1	hp3	hp31	470.746	2	698.358	1	y6	16.43	26177266	694624	1
F1PBT3	ELSDIAHR	ELSDIAHR_y6	zfs_020816_glyco_hp3	2	hp3	hp32	470.746	2	698.358	1	y6	16.41	25189510	647946	1
F1PBT3	ELSDIAHR	ELSDIAHR_y6	zfs_020816_glyco_hp3	3	hp3	hp33	470.746	2	698.358	1	y6	16.17	21429514	2128534	1
F1PBT3	ELSDIAHR	ELSDIAHR_y6	zfs_020816_glyco_np1	1	np1	np11	470.746	2	698.358	1	y6	16.14	5056551	333989	1
F1PBT3	ELSDIAHR	ELSDIAHR_y6	zfs_020816_glyco_np1	2	np1	np12	470.746	2	698.358	1	y6	16.08	4925690	0	1
F1PBT3	ELSDIAHR	ELSDIAHR_y6	zfs_020816_glyco_np1	3	np1	np13	470.746	2	698.358	1	y6	16.36	4683269	0	1
F1PBT3	ELSDIAHR	ELSDIAHR_y6	zfs_020816_glyco_np2	1	np2	np21	470.746	2	698.358	1	y6	16.68	4488449	92474	1
F1PBT3	ELSDIAHR	ELSDIAHR_y6	zfs_020816_glyco_np2	2	np2	np22	470.746	2	698.358	1	y6	16.24	8904959	265857	1
F1PBT3	ELSDIAHR	ELSDIAHR_y6	zfs_020816_glyco_np2	3	np2	np23	470.746	2	698.358	1	y6	16.54	5236735	137657	1
F1PBT3	ELSDIAHR	ELSDIAHR_y6	zfs_020816_glyco_np3	1	np3	np31	470.746	2	698.358	1	y6	16.41	4768106	558816	1
F1PBT3	ELSDIAHR	ELSDIAHR_y6	zfs_020816_glyco_np3	2	np3	np32	470.746	2	698.358	1	y6	16.15	7796405	1255693	1
F1PBT3	ELSDIAHR	ELSDIAHR_y6	zfs_020816_glyco_np3	3	np3	np33	470.746	2	698.358	1	y6	16.28	5598434	295711	1
F1PBT3	ELSDIAHR	ELSDIAHR_y5	zfs_020816_glyco_hh1	1	hh1	hh11	470.746	2	611.326	1	y5	16.57	5774941	0	4
F1PBT3	ELSDIAHR	ELSDIAHR_y5	zfs_020816_glyco_hh1	2	hh1	hh12	470.746	2	611.326	1	y5	16.15	5558926	0	4
F1PBT3	ELSDIAHR	ELSDIAHR_y5	zfs_020816_glyco_hh1	3	hh1	hh13	470.746	2	611.326	1	y5	16.7	2977427	190650	4
F1PBT3	ELSDIAHR	ELSDIAHR_y5	zfs_020816_glyco_hh2	1	hh2	hh21	470.746	2	611.326	1	y5	16.44	5140457	631011	4
F1PBT3	ELSDIAHR	ELSDIAHR_y5	zfs_020816_glyco_hh2	2	hh2	hh22	470.746	2	611.326	1	y5	15.93	7461583	1816580	4
F1PBT3	ELSDIAHR	ELSDIAHR_y5	zfs_020816_glyco_hh2	3	hh2	hh23	470.746	2	611.326	1	y5	16.1	10904311	0	4
F1PBT3	ELSDIAHR	ELSDIAHR_y5	zfs_020816_glyco_hh3	1	hh3	hh31	470.746	2	611.326	1	y5	16.34	3854872	110485	4
F1PBT3	ELSDIAHR	ELSDIAHR_y5	zfs_020816_glyco_hh3	2	hh3	hh32	470.746	2	611.326	1	y5	16.2	2609442	14600	4
F1PBT3	ELSDIAHR	ELSDIAHR_y5	zfs_020816_glyco_hh3	3	hh3	hh33	470.746	2	611.326	1	y5	16.22	3514618	0	4
F1PBT3	ELSDIAHR	ELSDIAHR_y5	zfs_020816_glyco_nh1	1	nh1	nh11	470.746	2	611.326	1	y5	16.25	962564	24098	3
F1PBT3	ELSDIAHR	ELSDIAHR_y5	zfs_020816_glyco_nh1	2	nh1	nh12	470.746	2	611.326	1	y5	16.71	1053284	0	5
F1PBT3	ELSDIAHR	ELSDIAHR_y5	zfs_020816_glyco_nh1	3	nh1	nh13	470.746	2	611.326	1	y5	16.32	1660851	0	4
F1PBT3	ELSDIAHR	ELSDIAHR_y5	zfs_020816_glyco_nh2	1	nh2	nh21	470.746	2	611.326	1	y5	16.91	1839191	0	4
F1PBT3	ELSDIAHR	ELSDIAHR_y5	zfs_020816_glyco_nh2	2	nh2	nh22	470.746	2	611.326	1	y5	16.35	2004665	0	5
F1PBT3	ELSDIAHR	ELSDIAHR_y5	zfs_020816_glyco_nh2	3	nh2	nh23	470.746	2	611.326	1	y5	16	1292637	0	5
F1PBT3	ELSDIAHR	ELSDIAHR_y5	zfs_020816_glyco_nh3	1	nh3	nh31	470.746	2	611.326	1	y5	16.56	675161	0	5
F1PBT3	ELSDIAHR	ELSDIAHR_y5	zfs_020816_glyco_nh3	2	nh3	nh32	470.746	2	611.326	1	y5	16.17	782807	0	5
F1PBT3	ELSDIAHR	ELSDIAHR_y5	zfs_020816_glyco_nh3	3	nh3	nh33	470.746	2	611.326	1	y5	16.34	708297	0	5
F1PBT3	ELSDIAHR	ELSDIAHR_y5	zfs_020816_glyco_hp1	1	hp1	hp11	470.746	2	611.326	1	y5	16.46	5354391	52228	4
F1PBT3	ELSDIAHR	ELSDIAHR_y5	zfs_020816_glyco_hp1	2	hp1	hp12	470.746	2	611.326	1	y5	16.25	5079107	223134	4
F1PBT3	ELSDIAHR	ELSDIAHR_y5	zfs_020816_glyco_hp1	3	hp1	hp13	470.746	2	611.326	1	y5	16.32	3993638	50648	4
F1PBT3	ELSDIAHR	ELSDIAHR_y5	zfs_020816_glyco_hp2	1	hp2	hp21	470.746	2	611.326	1	y5	16.56	5221243	342344	4
F1PBT3	ELSDIAHR	ELSDIAHR_y5	zfs_020816_glyco_hp2	2	hp2	hp22	470.746	2	611.326	1	y5	16.59	7129447	390414	4
F1PBT3	ELSDIAHR	ELSDIAHR_y5	zfs_020816_glyco_hp2	3	hp2	hp23	470.746	2	611.326	1	y5	NA	NA	NA	NA
F1PBT3	ELSDIAHR	ELSDIAHR_y5	zfs_020816_glyco_hp3	1	hp3	hp31	470.746	2	611.326	1	y5	16.4	5630778	0	4
F1PBT3	ELSDIAHR	ELSDIAHR_y5	zfs_020816_glyco_hp3	2	hp3	hp32	470.746	2	611.326	1	y5	16.41	5513318	0	4
F1PBT3	ELSDIAHR	ELSDIAHR_y5	zfs_020816_glyco_hp3	3	hp3	hp33	470.746	2	611.326	1	y5	16.17	4780039	360152	4
F1PBT3	ELSDIAHR	ELSDIAHR_y5	zfs_020816_glyco_np1	1	np1	np11	470.746	2	611.326	1	y5	16.1	1119991	0	4
F1PBT3	ELSDIAHR	ELSDIAHR_y5	zfs_020816_glyco_np1	2	np1	np12	470.746	2	611.326	1	y5	16.08	1002862	0	5
F1PBT3	ELSDIAHR	ELSDIAHR_y5	zfs_020816_glyco_np1	3	np1	np13	470.746	2	611.326	1	y5	16.36	823067	0	6
F1PBT3	ELSDIAHR	ELSDIAHR_y5	zfs_020816_glyco_np2	1	np2	np21	470.746	2	611.326	1	y5	16.68	856594	0	6
F1PBT3	ELSDIAHR	ELSDIAHR_y5	zfs_020816_glyco_np2	2	np2	np22	470.746	2	611.326	1	y5	16.24	1819304	0	5
F1PBT3	ELSDIAHR	ELSDIAHR_y5	zfs_020816_glyco_np2	3	np2	np23	470.746	2	611.326	1	y5	16.54	1102885	0	5
F1PBT3	ELSDIAHR	ELSDIAHR_y5	zfs_020816_glyco_np3	1	np3	np31	470.746	2	611.326	1	y5	16.41	1066757	0	4
F1PBT3	ELSDIAHR	ELSDIAHR_y5	zfs_020816_glyco_np3	2	np3	np32	470.746	2	611.326	1	y5	16.15	1726957	232652	4
F1PBT3	ELSDIAHR	ELSDIAHR_y5	zfs_020816_glyco_np3	3	np3	np33	470.746	2	611.326	1	y5	16.28	1234770	0	4
F1PBT3	ELSDIAHR	ELSDIAHR_y4	zfs_020816_glyco_hh1	1	hh1	hh11	470.746	2	496.299	1	y4	16.57	7326184	0	3
F1PBT3	ELSDIAHR	ELSDIAHR_y4	zfs_020816_glyco_hh1	2	hh1	hh12	470.746	2	496.299	1	y4	16.15	6836927	0	3
F1PBT3	ELSDIAHR	ELSDIAHR_y4	zfs_020816_glyco_hh1	3	hh1	hh13	470.746	2	496.299	1	y4	16.77	3594820	454952	3
F1PBT3	ELSDIAHR	ELSDIAHR_y4	zfs_020816_glyco_hh2	1	hh2	hh21	470.746	2	496.299	1	y4	16.47	6610233	1189121	3
F1PBT3	ELSDIAHR	ELSDIAHR_y4	zfs_020816_glyco_hh2	2	hh2	hh22	470.746	2	496.299	1	y4	15.93	8817828	2192752	3
F1PBT3	ELSDIAHR	ELSDIAHR_y4	zfs_020816_glyco_hh2	3	hh2	hh23	470.746	2	496.299	1	y4	16.1	14325908	0	3
F1PBT3	ELSDIAHR	ELSDIAHR_y4	zfs_020816_glyco_hh3	1	hh3	hh31	470.746	2	496.299	1	y4	16.34	4139307	687972	3
F1PBT3	ELSDIAHR	ELSDIAHR_y4	zfs_020816_glyco_hh3	2	hh3	hh32	470.746	2	496.299	1	y4	16.2	3605907	18393	3
F1PBT3	ELSDIAHR	ELSDIAHR_y4	zfs_020816_glyco_hh3	3	hh3	hh33	470.746	2	496.299	1	y4	16.22	4106186	450447	3
F1PBT3	ELSDIAHR	ELSDIAHR_y4	zfs_020816_glyco_nh1	1	nh1	nh11	470.746	2	496.299	1	y4	16.25	868562	269901	5
F1PBT3	ELSDIAHR	ELSDIAHR_y4	zfs_020816_glyco_nh1	2	nh1	nh12	470.746	2	496.299	1	y4	16.71	1712596	0	3
F1PBT3	ELSDIAHR	ELSDIAHR_y4	zfs_020816_glyco_nh1	3	nh1	nh13	470.746	2	496.299	1	y4	16.29	2102563	0	3
F1PBT3	ELSDIAHR	ELSDIAHR_y4	zfs_020816_glyco_nh2	1	nh2	nh21	470.746	2	496.299	1	y4	16.91	2150406	0	3
F1PBT3	ELSDIAHR	ELSDIAHR_y4	zfs_020816_glyco_nh2	2	nh2	nh22	470.746	2	496.299	1	y4	16.35	2873567	0	3
F1PBT3	ELSDIAHR	ELSDIAHR_y4	zfs_020816_glyco_nh2	3	nh2	nh23	470.746	2	496.299	1	y4	16	1820732	0	3
F1PBT3	ELSDIAHR	ELSDIAHR_y4	zfs_020816_glyco_nh3	1	nh3	nh31	470.746	2	496.299	1	y4	16.56	917095	379126	3
F1PBT3	ELSDIAHR	ELSDIAHR_y4	zfs_020816_glyco_nh3	2	nh3	nh32	470.746	2	496.299	1	y4	16.21	1287687	0	3
F1PBT3	ELSDIAHR	ELSDIAHR_y4	zfs_020816_glyco_nh3	3	nh3	nh33	470.746	2	496.299	1	y4	16.34	1154508	0	3
F1PBT3	ELSDIAHR	ELSDIAHR_y4	zfs_020816_glyco_hp1	1	hp1	hp11	470.746	2	496.299	1	y4	16.46	5747826	890357	3
F1PBT3	ELSDIAHR	ELSDIAHR_y4	zfs_020816_glyco_hp1	2	hp1	hp12	470.746	2	496.299	1	y4	16.25	6217941	509753	3
F1PBT3	ELSDIAHR	ELSDIAHR_y4	zfs_020816_glyco_hp1	3	hp1	hp13	470.746	2	496.299	1	y4	16.32	4995838	69080	3
F1PBT3	ELSDIAHR	ELSDIAHR_y4	zfs_020816_glyco_hp2	1	hp2	hp21	470.746	2	496.299	1	y4	16.56	6971002	51605	3
F1PBT3	ELSDIAHR	ELSDIAHR_y4	zfs_020816_glyco_hp2	2	hp2	hp22	470.746	2	496.299	1	y4	16.59	9259927	169008	3
F1PBT3	ELSDIAHR	ELSDIAHR_y4	zfs_020816_glyco_hp2	3	hp2	hp23	470.746	2	496.299	1	y4	NA	NA	NA	NA
F1PBT3	ELSDIAHR	ELSDIAHR_y4	zfs_020816_glyco_hp3	1	hp3	hp31	470.746	2	496.299	1	y4	16.4	7348022	0	3
F1PBT3	ELSDIAHR	ELSDIAHR_y4	zfs_020816_glyco_hp3	2	hp3	hp32	470.746	2	496.299	1	y4	16.41	6825439	0	3
F1PBT3	ELSDIAHR	ELSDIAHR_y4	zfs_020816_glyco_hp3	3	hp3	hp33	470.746	2	496.299	1	y4	16.17	5934061	702091	3
F1PBT3	ELSDIAHR	ELSDIAHR_y4	zfs_020816_glyco_np1	1	np1	np11	470.746	2	496.299	1	y4	16.14	1234370	218644	3
F1PBT3	ELSDIAHR	ELSDIAHR_y4	zfs_020816_glyco_np1	2	np1	np12	470.746	2	496.299	1	y4	16.08	1619186	0	3
F1PBT3	ELSDIAHR	ELSDIAHR_y4	zfs_020816_glyco_np1	3	np1	np13	470.746	2	496.299	1	y4	16.36	1571951	0	3
F1PBT3	ELSDIAHR	ELSDIAHR_y4	zfs_020816_glyco_np2	1	np2	np21	470.746	2	496.299	1	y4	16.68	1216919	173459	3
F1PBT3	ELSDIAHR	ELSDIAHR_y4	zfs_020816_glyco_np2	2	np2	np22	470.746	2	496.299	1	y4	16.24	2403904	0	3
F1PBT3	ELSDIAHR	ELSDIAHR_y4	zfs_020816_glyco_np2	3	np2	np23	470.746	2	496.299	1	y4	16.54	1499638	80938	3
F1PBT3	ELSDIAHR	ELSDIAHR_y4	zfs_020816_glyco_np3	1	np3	np31	470.746	2	496.299	1	y4	16.41	1693137	179775	3
F1PBT3	ELSDIAHR	ELSDIAHR_y4	zfs_020816_glyco_np3	2	np3	np32	470.746	2	496.299	1	y4	16.15	1963982	799880	3
F1PBT3	ELSDIAHR	ELSDIAHR_y4	zfs_020816_glyco_np3	3	np3	np33	470.746	2	496.299	1	y4	16.28	1945037	99290	3
F1PBT3	ELSDIAHR	ELSDIAHR_y3	zfs_020816_glyco_hh1	1	hh1	hh11	470.746	2	383.215	1	y3	16.57	13936281	0	2
F1PBT3	ELSDIAHR	ELSDIAHR_y3	zfs_020816_glyco_hh1	2	hh1	hh12	470.746	2	383.215	1	y3	16.15	12996369	0	2
F1PBT3	ELSDIAHR	ELSDIAHR_y3	zfs_020816_glyco_hh1	3	hh1	hh13	470.746	2	383.215	1	y3	16.7	7367741	404482	2
F1PBT3	ELSDIAHR	ELSDIAHR_y3	zfs_020816_glyco_hh2	1	hh2	hh21	470.746	2	383.215	1	y3	16.47	11763119	2255944	2
F1PBT3	ELSDIAHR	ELSDIAHR_y3	zfs_020816_glyco_hh2	2	hh2	hh22	470.746	2	383.215	1	y3	15.93	16705841	4775394	2
F1PBT3	ELSDIAHR	ELSDIAHR_y3	zfs_020816_glyco_hh2	3	hh2	hh23	470.746	2	383.215	1	y3	16.1	26977410	226682	2
F1PBT3	ELSDIAHR	ELSDIAHR_y3	zfs_020816_glyco_hh3	1	hh3	hh31	470.746	2	383.215	1	y3	16.34	8293303	859511	2
F1PBT3	ELSDIAHR	ELSDIAHR_y3	zfs_020816_glyco_hh3	2	hh3	hh32	470.746	2	383.215	1	y3	16.2	6171908	52287	2
F1PBT3	ELSDIAHR	ELSDIAHR_y3	zfs_020816_glyco_hh3	3	hh3	hh33	470.746	2	383.215	1	y3	16.16	7113741	1045643	2
F1PBT3	ELSDIAHR	ELSDIAHR_y3	zfs_020816_glyco_nh1	1	nh1	nh11	470.746	2	383.215	1	y3	16.25	2194103	87228	2
F1PBT3	ELSDIAHR	ELSDIAHR_y3	zfs_020816_glyco_nh1	2	nh1	nh12	470.746	2	383.215	1	y3	16.71	2605556	264561	2
F1PBT3	ELSDIAHR	ELSDIAHR_y3	zfs_020816_glyco_nh1	3	nh1	nh13	470.746	2	383.215	1	y3	16.32	4001093	0	2
F1PBT3	ELSDIAHR	ELSDIAHR_y3	zfs_020816_glyco_nh2	1	nh2	nh21	470.746	2	383.215	1	y3	16.91	4148242	0	2
F1PBT3	ELSDIAHR	ELSDIAHR_y3	zfs_020816_glyco_nh2	2	nh2	nh22	470.746	2	383.215	1	y3	16.35	5196629	0	2
F1PBT3	ELSDIAHR	ELSDIAHR_y3	zfs_020816_glyco_nh2	3	nh2	nh23	470.746	2	383.215	1	y3	16	3499969	0	2
F1PBT3	ELSDIAHR	ELSDIAHR_y3	zfs_020816_glyco_nh3	1	nh3	nh31	470.746	2	383.215	1	y3	16.56	1815654	78714	2
F1PBT3	ELSDIAHR	ELSDIAHR_y3	zfs_020816_glyco_nh3	2	nh3	nh32	470.746	2	383.215	1	y3	16.21	2048008	106399	2
F1PBT3	ELSDIAHR	ELSDIAHR_y3	zfs_020816_glyco_nh3	3	nh3	nh33	470.746	2	383.215	1	y3	16.34	1808608	0	2
F1PBT3	ELSDIAHR	ELSDIAHR_y3	zfs_020816_glyco_hp1	1	hp1	hp11	470.746	2	383.215	1	y3	16.46	11984052	1108089	2
F1PBT3	ELSDIAHR	ELSDIAHR_y3	zfs_020816_glyco_hp1	2	hp1	hp12	470.746	2	383.215	1	y3	16.25	11647037	1257497	2
F1PBT3	ELSDIAHR	ELSDIAHR_y3	zfs_020816_glyco_hp1	3	hp1	hp13	470.746	2	383.215	1	y3	16.32	9600452	101463	2
F1PBT3	ELSDIAHR	ELSDIAHR_y3	zfs_020816_glyco_hp2	1	hp2	hp21	470.746	2	383.215	1	y3	16.56	13180099	491839	2
F1PBT3	ELSDIAHR	ELSDIAHR_y3	zfs_020816_glyco_hp2	2	hp2	hp22	470.746	2	383.215	1	y3	16.59	17722074	757193	2
F1PBT3	ELSDIAHR	ELSDIAHR_y3	zfs_020816_glyco_hp2	3	hp2	hp23	470.746	2	383.215	1	y3	NA	NA	NA	NA
F1PBT3	ELSDIAHR	ELSDIAHR_y3	zfs_020816_glyco_hp3	1	hp3	hp31	470.746	2	383.215	1	y3	16.4	13776948	0	2
F1PBT3	ELSDIAHR	ELSDIAHR_y3	zfs_020816_glyco_hp3	2	hp3	hp32	470.746	2	383.215	1	y3	16.41	13263122	0	2
F1PBT3	ELSDIAHR	ELSDIAHR_y3	zfs_020816_glyco_hp3	3	hp3	hp33	470.746	2	383.215	1	y3	16.17	11788083	936835	2
F1PBT3	ELSDIAHR	ELSDIAHR_y3	zfs_020816_glyco_np1	1	np1	np11	470.746	2	383.215	1	y3	16.14	2671532	59654	2
F1PBT3	ELSDIAHR	ELSDIAHR_y3	zfs_020816_glyco_np1	2	np1	np12	470.746	2	383.215	1	y3	16.08	2358292	0	2
F1PBT3	ELSDIAHR	ELSDIAHR_y3	zfs_020816_glyco_np1	3	np1	np13	470.746	2	383.215	1	y3	16.36	2465588	0	2
F1PBT3	ELSDIAHR	ELSDIAHR_y3	zfs_020816_glyco_np2	1	np2	np21	470.746	2	383.215	1	y3	16.68	2214457	0	2
F1PBT3	ELSDIAHR	ELSDIAHR_y3	zfs_020816_glyco_np2	2	np2	np22	470.746	2	383.215	1	y3	16.24	4412384	0	2
F1PBT3	ELSDIAHR	ELSDIAHR_y3	zfs_020816_glyco_np2	3	np2	np23	470.746	2	383.215	1	y3	16.54	2473572	206690	2
F1PBT3	ELSDIAHR	ELSDIAHR_y3	zfs_020816_glyco_np3	1	np3	np31	470.746	2	383.215	1	y3	16.41	2566138	254755	2
F1PBT3	ELSDIAHR	ELSDIAHR_y3	zfs_020816_glyco_np3	2	np3	np32	470.746	2	383.215	1	y3	16.15	3774303	1114476	2
F1PBT3	ELSDIAHR	ELSDIAHR_y3	zfs_020816_glyco_np3	3	np3	np33	470.746	2	383.215	1	y3	16.28	2756464	157698	2
F1PBT3	ELSDIAHR	ELSDIAHR_y2	zfs_020816_glyco_hh1	1	hh1	hh11	470.746	2	312.178	1	y2	16.57	5421358	0	5
F1PBT3	ELSDIAHR	ELSDIAHR_y2	zfs_020816_glyco_hh1	2	hh1	hh12	470.746	2	312.178	1	y2	16.15	4919425	0	5
F1PBT3	ELSDIAHR	ELSDIAHR_y2	zfs_020816_glyco_hh1	3	hh1	hh13	470.746	2	312.178	1	y2	16.7	2704234	218916	5
F1PBT3	ELSDIAHR	ELSDIAHR_y2	zfs_020816_glyco_hh2	1	hh2	hh21	470.746	2	312.178	1	y2	16.47	4843821	590569	5
F1PBT3	ELSDIAHR	ELSDIAHR_y2	zfs_020816_glyco_hh2	2	hh2	hh22	470.746	2	312.178	1	y2	15.93	6506478	1489074	5
F1PBT3	ELSDIAHR	ELSDIAHR_y2	zfs_020816_glyco_hh2	3	hh2	hh23	470.746	2	312.178	1	y2	16.1	9996428	0	5
F1PBT3	ELSDIAHR	ELSDIAHR_y2	zfs_020816_glyco_hh3	1	hh3	hh31	470.746	2	312.178	1	y2	16.34	2858542	528117	6
F1PBT3	ELSDIAHR	ELSDIAHR_y2	zfs_020816_glyco_hh3	2	hh3	hh32	470.746	2	312.178	1	y2	16.2	2328584	8055	5
F1PBT3	ELSDIAHR	ELSDIAHR_y2	zfs_020816_glyco_hh3	3	hh3	hh33	470.746	2	312.178	1	y2	16.22	1993668	1314282	5
F1PBT3	ELSDIAHR	ELSDIAHR_y2	zfs_020816_glyco_nh1	1	nh1	nh11	470.746	2	312.178	1	y2	16.19	884604	0	4
F1PBT3	ELSDIAHR	ELSDIAHR_y2	zfs_020816_glyco_nh1	2	nh1	nh12	470.746	2	312.178	1	y2	NA	NA	NA	NA
F1PBT3	ELSDIAHR	ELSDIAHR_y2	zfs_020816_glyco_nh1	3	nh1	nh13	470.746	2	312.178	1	y2	16.32	1562064	0	6
F1PBT3	ELSDIAHR	ELSDIAHR_y2	zfs_020816_glyco_nh2	1	nh2	nh21	470.746	2	312.178	1	y2	16.91	1551441	0	6
F1PBT3	ELSDIAHR	ELSDIAHR_y2	zfs_020816_glyco_nh2	2	nh2	nh22	470.746	2	312.178	1	y2	16.35	1984480	0	6
F1PBT3	ELSDIAHR	ELSDIAHR_y2	zfs_020816_glyco_nh2	3	nh2	nh23	470.746	2	312.178	1	y2	16	1285523	0	6
F1PBT3	ELSDIAHR	ELSDIAHR_y2	zfs_020816_glyco_nh3	1	nh3	nh31	470.746	2	312.178	1	y2	16.56	763887	0	4
F1PBT3	ELSDIAHR	ELSDIAHR_y2	zfs_020816_glyco_nh3	2	nh3	nh32	470.746	2	312.178	1	y2	16.21	716060	0	6
F1PBT3	ELSDIAHR	ELSDIAHR_y2	zfs_020816_glyco_nh3	3	nh3	nh33	470.746	2	312.178	1	y2	16.34	593147	0	6
F1PBT3	ELSDIAHR	ELSDIAHR_y2	zfs_020816_glyco_hp1	1	hp1	hp11	470.746	2	312.178	1	y2	16.46	4539273	523226	5
F1PBT3	ELSDIAHR	ELSDIAHR_y2	zfs_020816_glyco_hp1	2	hp1	hp12	470.746	2	312.178	1	y2	16.25	4127006	700556	5
F1PBT3	ELSDIAHR	ELSDIAHR_y2	zfs_020816_glyco_hp1	3	hp1	hp13	470.746	2	312.178	1	y2	16.32	3732264	66511	5
F1PBT3	ELSDIAHR	ELSDIAHR_y2	zfs_020816_glyco_hp2	1	hp2	hp21	470.746	2	312.178	1	y2	16.56	5082796	0	5
F1PBT3	ELSDIAHR	ELSDIAHR_y2	zfs_020816_glyco_hp2	2	hp2	hp22	470.746	2	312.178	1	y2	16.59	6795221	107706	5
F1PBT3	ELSDIAHR	ELSDIAHR_y2	zfs_020816_glyco_hp2	3	hp2	hp23	470.746	2	312.178	1	y2	NA	NA	NA	NA
F1PBT3	ELSDIAHR	ELSDIAHR_y2	zfs_020816_glyco_hp3	1	hp3	hp31	470.746	2	312.178	1	y2	16.43	5189085	0	5
F1PBT3	ELSDIAHR	ELSDIAHR_y2	zfs_020816_glyco_hp3	2	hp3	hp32	470.746	2	312.178	1	y2	16.41	5007240	0	5
F1PBT3	ELSDIAHR	ELSDIAHR_y2	zfs_020816_glyco_hp3	3	hp3	hp33	470.746	2	312.178	1	y2	16.17	3886385	739100	5
F1PBT3	ELSDIAHR	ELSDIAHR_y2	zfs_020816_glyco_np1	1	np1	np11	470.746	2	312.178	1	y2	16.14	1008162	74097	5
F1PBT3	ELSDIAHR	ELSDIAHR_y2	zfs_020816_glyco_np1	2	np1	np12	470.746	2	312.178	1	y2	16.08	853560	0	6
F1PBT3	ELSDIAHR	ELSDIAHR_y2	zfs_020816_glyco_np1	3	np1	np13	470.746	2	312.178	1	y2	16.36	889851	0	5
F1PBT3	ELSDIAHR	ELSDIAHR_y2	zfs_020816_glyco_np2	1	np2	np21	470.746	2	312.178	1	y2	16.65	903049	0	5
F1PBT3	ELSDIAHR	ELSDIAHR_y2	zfs_020816_glyco_np2	2	np2	np22	470.746	2	312.178	1	y2	16.24	1764614	0	6
F1PBT3	ELSDIAHR	ELSDIAHR_y2	zfs_020816_glyco_np2	3	np2	np23	470.746	2	312.178	1	y2	16.54	1148420	0	4
F1PBT3	ELSDIAHR	ELSDIAHR_y2	zfs_020816_glyco_np3	1	np3	np31	470.746	2	312.178	1	y2	16.38	928580	204182	5
F1PBT3	ELSDIAHR	ELSDIAHR_y2	zfs_020816_glyco_np3	2	np3	np32	470.746	2	312.178	1	y2	16.15	1561283	298668	5
F1PBT3	ELSDIAHR	ELSDIAHR_y2	zfs_020816_glyco_np3	3	np3	np33	470.746	2	312.178	1	y2	16.28	982343	105732	5
F1PBT3	ELSDIAHR	ELSDIAHR_b2	zfs_020816_glyco_hh1	1	hh1	hh11	470.746	2	243.134	1	b2	16.57	4800106	655466	6
F1PBT3	ELSDIAHR	ELSDIAHR_b2	zfs_020816_glyco_hh1	2	hh1	hh12	470.746	2	243.134	1	b2	16.15	4539297	256161	6
F1PBT3	ELSDIAHR	ELSDIAHR_b2	zfs_020816_glyco_hh1	3	hh1	hh13	470.746	2	243.134	1	b2	16.7	2421561	348873	6
F1PBT3	ELSDIAHR	ELSDIAHR_b2	zfs_020816_glyco_hh2	1	hh2	hh21	470.746	2	243.134	1	b2	16.44	3726289	861226	6
F1PBT3	ELSDIAHR	ELSDIAHR_b2	zfs_020816_glyco_hh2	2	hh2	hh22	470.746	2	243.134	1	b2	15.93	5054911	1586611	6
F1PBT3	ELSDIAHR	ELSDIAHR_b2	zfs_020816_glyco_hh2	3	hh2	hh23	470.746	2	243.134	1	b2	16.1	7870433	919649	6
F1PBT3	ELSDIAHR	ELSDIAHR_b2	zfs_020816_glyco_hh3	1	hh3	hh31	470.746	2	243.134	1	b2	16.34	2870010	165322	5
F1PBT3	ELSDIAHR	ELSDIAHR_b2	zfs_020816_glyco_hh3	2	hh3	hh32	470.746	2	243.134	1	b2	16.2	2155786	12003	6
F1PBT3	ELSDIAHR	ELSDIAHR_b2	zfs_020816_glyco_hh3	3	hh3	hh33	470.746	2	243.134	1	b2	16.16	1904359	1150193	6
F1PBT3	ELSDIAHR	ELSDIAHR_b2	zfs_020816_glyco_nh1	1	nh1	nh11	470.746	2	243.134	1	b2	16.25	791834	245222	6
F1PBT3	ELSDIAHR	ELSDIAHR_b2	zfs_020816_glyco_nh1	2	nh1	nh12	470.746	2	243.134	1	b2	16.68	1195168	627454	4
F1PBT3	ELSDIAHR	ELSDIAHR_b2	zfs_020816_glyco_nh1	3	nh1	nh13	470.746	2	243.134	1	b2	16.32	1627546	302467	5
F1PBT3	ELSDIAHR	ELSDIAHR_b2	zfs_020816_glyco_nh2	1	nh2	nh21	470.746	2	243.134	1	b2	16.91	1829629	102550	5
F1PBT3	ELSDIAHR	ELSDIAHR_b2	zfs_020816_glyco_nh2	2	nh2	nh22	470.746	2	243.134	1	b2	16.35	2245933	0	4
F1PBT3	ELSDIAHR	ELSDIAHR_b2	zfs_020816_glyco_nh2	3	nh2	nh23	470.746	2	243.134	1	b2	16	1714284	8631	4
F1PBT3	ELSDIAHR	ELSDIAHR_b2	zfs_020816_glyco_nh3	1	nh3	nh31	470.746	2	243.134	1	b2	16.56	534225	354256	6
F1PBT3	ELSDIAHR	ELSDIAHR_b2	zfs_020816_glyco_nh3	2	nh3	nh32	470.746	2	243.134	1	b2	16.21	834296	145073	4
F1PBT3	ELSDIAHR	ELSDIAHR_b2	zfs_020816_glyco_nh3	3	nh3	nh33	470.746	2	243.134	1	b2	16.34	734131	237985	4
F1PBT3	ELSDIAHR	ELSDIAHR_b2	zfs_020816_glyco_hp1	1	hp1	hp11	470.746	2	243.134	1	b2	16.43	4047003	462097	6
F1PBT3	ELSDIAHR	ELSDIAHR_b2	zfs_020816_glyco_hp1	2	hp1	hp12	470.746	2	243.134	1	b2	16.25	3636465	742804	6
F1PBT3	ELSDIAHR	ELSDIAHR_b2	zfs_020816_glyco_hp1	3	hp1	hp13	470.746	2	243.134	1	b2	16.32	2980317	49245	6
F1PBT3	ELSDIAHR	ELSDIAHR_b2	zfs_020816_glyco_hp2	1	hp2	hp21	470.746	2	243.134	1	b2	16.56	4415310	348105	6
F1PBT3	ELSDIAHR	ELSDIAHR_b2	zfs_020816_glyco_hp2	2	hp2	hp22	470.746	2	243.134	1	b2	16.59	5630571	454521	6
F1PBT3	ELSDIAHR	ELSDIAHR_b2	zfs_020816_glyco_hp2	3	hp2	hp23	470.746	2	243.134	1	b2	NA	NA	NA	NA
F1PBT3	ELSDIAHR	ELSDIAHR_b2	zfs_020816_glyco_hp3	1	hp3	hp31	470.746	2	243.134	1	b2	16.43	4300969	390129	6
F1PBT3	ELSDIAHR	ELSDIAHR_b2	zfs_020816_glyco_hp3	2	hp3	hp32	470.746	2	243.134	1	b2	16.41	4257562	112736	6
F1PBT3	ELSDIAHR	ELSDIAHR_b2	zfs_020816_glyco_hp3	3	hp3	hp33	470.746	2	243.134	1	b2	16.17	3278403	813482	6
F1PBT3	ELSDIAHR	ELSDIAHR_b2	zfs_020816_glyco_np1	1	np1	np11	470.746	2	243.134	1	b2	16.1	931757	200552	6
F1PBT3	ELSDIAHR	ELSDIAHR_b2	zfs_020816_glyco_np1	2	np1	np12	470.746	2	243.134	1	b2	16.08	1157303	52888	4
F1PBT3	ELSDIAHR	ELSDIAHR_b2	zfs_020816_glyco_np1	3	np1	np13	470.746	2	243.134	1	b2	16.36	1267802	19964	4
F1PBT3	ELSDIAHR	ELSDIAHR_b2	zfs_020816_glyco_np2	1	np2	np21	470.746	2	243.134	1	b2	16.65	1063163	49722	4
F1PBT3	ELSDIAHR	ELSDIAHR_b2	zfs_020816_glyco_np2	2	np2	np22	470.746	2	243.134	1	b2	16.24	2063236	166060	4
F1PBT3	ELSDIAHR	ELSDIAHR_b2	zfs_020816_glyco_np2	3	np2	np23	470.746	2	243.134	1	b2	16.54	1021268	209884	6
F1PBT3	ELSDIAHR	ELSDIAHR_b2	zfs_020816_glyco_np3	1	np3	np31	470.746	2	243.134	1	b2	16.41	716834	496330	6
F1PBT3	ELSDIAHR	ELSDIAHR_b2	zfs_020816_glyco_np3	2	np3	np32	470.746	2	243.134	1	b2	16.15	1201353	577086	6
F1PBT3	ELSDIAHR	ELSDIAHR_b2	zfs_020816_glyco_np3	3	np3	np33	470.746	2	243.134	1	b2	16.28	790993	440568	6
F1PBT3	ELSDIAHR	ELSDIAHR_b4	zfs_020816_glyco_hh1	1	hh1	hh11	470.746	2	445.193	1	b4	16.57	1341319	0	7
F1PBT3	ELSDIAHR	ELSDIAHR_b4	zfs_020816_glyco_hh1	2	hh1	hh12	470.746	2	445.193	1	b4	16.15	974425	0	7
F1PBT3	ELSDIAHR	ELSDIAHR_b4	zfs_020816_glyco_hh1	3	hh1	hh13	470.746	2	445.193	1	b4	16.7	661483	0	7
F1PBT3	ELSDIAHR	ELSDIAHR_b4	zfs_020816_glyco_hh2	1	hh2	hh21	470.746	2	445.193	1	b4	16.44	1355017	0	7
F1PBT3	ELSDIAHR	ELSDIAHR_b4	zfs_020816_glyco_hh2	2	hh2	hh22	470.746	2	445.193	1	b4	15.93	1559304	354223	7
F1PBT3	ELSDIAHR	ELSDIAHR_b4	zfs_020816_glyco_hh2	3	hh2	hh23	470.746	2	445.193	1	b4	16.1	2253322	0	7
F1PBT3	ELSDIAHR	ELSDIAHR_b4	zfs_020816_glyco_hh3	1	hh3	hh31	470.746	2	445.193	1	b4	16.37	648739	0	7
F1PBT3	ELSDIAHR	ELSDIAHR_b4	zfs_020816_glyco_hh3	2	hh3	hh32	470.746	2	445.193	1	b4	16.17	451150	0	7
F1PBT3	ELSDIAHR	ELSDIAHR_b4	zfs_020816_glyco_hh3	3	hh3	hh33	470.746	2	445.193	1	b4	16.22	557613	0	7
F1PBT3	ELSDIAHR	ELSDIAHR_b4	zfs_020816_glyco_nh1	1	nh1	nh11	470.746	2	445.193	1	b4	16.19	222349	0	7
F1PBT3	ELSDIAHR	ELSDIAHR_b4	zfs_020816_glyco_nh1	2	nh1	nh12	470.746	2	445.193	1	b4	16.71	159896	0	6
F1PBT3	ELSDIAHR	ELSDIAHR_b4	zfs_020816_glyco_nh1	3	nh1	nh13	470.746	2	445.193	1	b4	16.29	223101	0	7
F1PBT3	ELSDIAHR	ELSDIAHR_b4	zfs_020816_glyco_nh2	1	nh2	nh21	470.746	2	445.193	1	b4	16.91	204946	0	7
F1PBT3	ELSDIAHR	ELSDIAHR_b4	zfs_020816_glyco_nh2	2	nh2	nh22	470.746	2	445.193	1	b4	16.35	274946	109442	7
F1PBT3	ELSDIAHR	ELSDIAHR_b4	zfs_020816_glyco_nh2	3	nh2	nh23	470.746	2	445.193	1	b4	16	213784	0	7
F1PBT3	ELSDIAHR	ELSDIAHR_b4	zfs_020816_glyco_nh3	1	nh3	nh31	470.746	2	445.193	1	b4	16.53	92619	0	7
F1PBT3	ELSDIAHR	ELSDIAHR_b4	zfs_020816_glyco_nh3	2	nh3	nh32	470.746	2	445.193	1	b4	16.17	154768	0	7
F1PBT3	ELSDIAHR	ELSDIAHR_b4	zfs_020816_glyco_nh3	3	nh3	nh33	470.746	2	445.193	1	b4	16.34	86105	0	7
F1PBT3	ELSDIAHR	ELSDIAHR_b4	zfs_020816_glyco_hp1	1	hp1	hp11	470.746	2	445.193	1	b4	16.43	1102142	0	7
F1PBT3	ELSDIAHR	ELSDIAHR_b4	zfs_020816_glyco_hp1	2	hp1	hp12	470.746	2	445.193	1	b4	16.25	995008	0	7
F1PBT3	ELSDIAHR	ELSDIAHR_b4	zfs_020816_glyco_hp1	3	hp1	hp13	470.746	2	445.193	1	b4	16.32	831379	9877	7
F1PBT3	ELSDIAHR	ELSDIAHR_b4	zfs_020816_glyco_hp2	1	hp2	hp21	470.746	2	445.193	1	b4	16.56	1312102	0	7
F1PBT3	ELSDIAHR	ELSDIAHR_b4	zfs_020816_glyco_hp2	2	hp2	hp22	470.746	2	445.193	1	b4	16.59	1692706	46384	7
F1PBT3	ELSDIAHR	ELSDIAHR_b4	zfs_020816_glyco_hp2	3	hp2	hp23	470.746	2	445.193	1	b4	NA	NA	NA	NA
F1PBT3	ELSDIAHR	ELSDIAHR_b4	zfs_020816_glyco_hp3	1	hp3	hp31	470.746	2	445.193	1	b4	16.43	1125327	0	7
F1PBT3	ELSDIAHR	ELSDIAHR_b4	zfs_020816_glyco_hp3	2	hp3	hp32	470.746	2	445.193	1	b4	16.44	1102596	0	7
F1PBT3	ELSDIAHR	ELSDIAHR_b4	zfs_020816_glyco_hp3	3	hp3	hp33	470.746	2	445.193	1	b4	16.17	1055194	0	7
F1PBT3	ELSDIAHR	ELSDIAHR_b4	zfs_020816_glyco_np1	1	np1	np11	470.746	2	445.193	1	b4	16.14	150997	0	7
F1PBT3	ELSDIAHR	ELSDIAHR_b4	zfs_020816_glyco_np1	2	np1	np12	470.746	2	445.193	1	b4	NA	NA	NA	NA
F1PBT3	ELSDIAHR	ELSDIAHR_b4	zfs_020816_glyco_np1	3	np1	np13	470.746	2	445.193	1	b4	16.36	87068	0	7
F1PBT3	ELSDIAHR	ELSDIAHR_b4	zfs_020816_glyco_np2	1	np2	np21	470.746	2	445.193	1	b4	16.68	145014	0	7
F1PBT3	ELSDIAHR	ELSDIAHR_b4	zfs_020816_glyco_np2	2	np2	np22	470.746	2	445.193	1	b4	16.24	295702	0	7
F1PBT3	ELSDIAHR	ELSDIAHR_b4	zfs_020816_glyco_np2	3	np2	np23	470.746	2	445.193	1	b4	16.54	195808	0	7
F1PBT3	ELSDIAHR	ELSDIAHR_b4	zfs_020816_glyco_np3	1	np3	np31	470.746	2	445.193	1	b4	16.41	148764	0	7
F1PBT3	ELSDIAHR	ELSDIAHR_b4	zfs_020816_glyco_np3	2	np3	np32	470.746	2	445.193	1	b4	16.15	301873	0	7
F1PBT3	ELSDIAHR	ELSDIAHR_b4	zfs_020816_glyco_np3	3	np3	np33	470.746	2	445.193	1	b4	16.28	161060	0	7
F1PBT3	GILAADESTGSIAK	GILAADESTGSIAK_y10	zfs_020816_glyco_hh1	1	hh1	hh11	666.854	2	978.474	1	y10	26.65	911174976	17938080	1
F1PBT3	GILAADESTGSIAK	GILAADESTGSIAK_y10	zfs_020816_glyco_hh1	2	hh1	hh12	666.854	2	978.474	1	y10	25.87	868505984	18556090	1
F1PBT3	GILAADESTGSIAK	GILAADESTGSIAK_y10	zfs_020816_glyco_hh1	3	hh1	hh13	666.854	2	978.474	1	y10	26.92	1046807616	18260722	1
F1PBT3	GILAADESTGSIAK	GILAADESTGSIAK_y10	zfs_020816_glyco_hh2	1	hh2	hh21	666.854	2	978.474	1	y10	26.72	692616512	5410111	1
F1PBT3	GILAADESTGSIAK	GILAADESTGSIAK_y10	zfs_020816_glyco_hh2	2	hh2	hh22	666.854	2	978.474	1	y10	25.81	808309248	11727724	1
F1PBT3	GILAADESTGSIAK	GILAADESTGSIAK_y10	zfs_020816_glyco_hh2	3	hh2	hh23	666.854	2	978.474	1	y10	26.08	749003584	10287039	1
F1PBT3	GILAADESTGSIAK	GILAADESTGSIAK_y10	zfs_020816_glyco_hh3	1	hh3	hh31	666.854	2	978.474	1	y10	26.47	859732864	12607766	1
F1PBT3	GILAADESTGSIAK	GILAADESTGSIAK_y10	zfs_020816_glyco_hh3	2	hh3	hh32	666.854	2	978.474	1	y10	26.15	803169408	21834198	1
F1PBT3	GILAADESTGSIAK	GILAADESTGSIAK_y10	zfs_020816_glyco_hh3	3	hh3	hh33	666.854	2	978.474	1	y10	NA	NA	NA	NA
F1PBT3	GILAADESTGSIAK	GILAADESTGSIAK_y10	zfs_020816_glyco_nh1	1	nh1	nh11	666.854	2	978.474	1	y10	26.17	513239584	7111184	1
F1PBT3	GILAADESTGSIAK	GILAADESTGSIAK_y10	zfs_020816_glyco_nh1	2	nh1	nh12	666.854	2	978.474	1	y10	27.17	548275968	5568695	1
F1PBT3	GILAADESTGSIAK	GILAADESTGSIAK_y10	zfs_020816_glyco_nh1	3	nh1	nh13	666.854	2	978.474	1	y10	26.17	538794880	6644823	1
F1PBT3	GILAADESTGSIAK	GILAADESTGSIAK_y10	zfs_020816_glyco_nh2	1	nh2	nh21	666.854	2	978.474	1	y10	27.5	461617888	5665497	1
F1PBT3	GILAADESTGSIAK	GILAADESTGSIAK_y10	zfs_020816_glyco_nh2	2	nh2	nh22	666.854	2	978.474	1	y10	26.33	495561824	4026193	1
F1PBT3	GILAADESTGSIAK	GILAADESTGSIAK_y10	zfs_020816_glyco_nh2	3	nh2	nh23	666.854	2	978.474	1	y10	25.88	451032000	6455115	1
F1PBT3	GILAADESTGSIAK	GILAADESTGSIAK_y10	zfs_020816_glyco_nh3	1	nh3	nh31	666.854	2	978.474	1	y10	26.76	510088384	10495756	1
F1PBT3	GILAADESTGSIAK	GILAADESTGSIAK_y10	zfs_020816_glyco_nh3	2	nh3	nh32	666.854	2	978.474	1	y10	26.16	485044576	6881787	1
F1PBT3	GILAADESTGSIAK	GILAADESTGSIAK_y10	zfs_020816_glyco_nh3	3	nh3	nh33	666.854	2	978.474	1	y10	26.36	462261920	8399792	1
F1PBT3	GILAADESTGSIAK	GILAADESTGSIAK_y10	zfs_020816_glyco_hp1	1	hp1	hp11	666.854	2	978.474	1	y10	26.61	660996160	12031330	1
F1PBT3	GILAADESTGSIAK	GILAADESTGSIAK_y10	zfs_020816_glyco_hp1	2	hp1	hp12	666.854	2	978.474	1	y10	26.12	663313792	9179329	1
F1PBT3	GILAADESTGSIAK	GILAADESTGSIAK_y10	zfs_020816_glyco_hp1	3	hp1	hp13	666.854	2	978.474	1	y10	26.24	591392064	12336289	1
F1PBT3	GILAADESTGSIAK	GILAADESTGSIAK_y10	zfs_020816_glyco_hp2	1	hp2	hp21	666.854	2	978.474	1	y10	26.69	854897216	12417067	1
F1PBT3	GILAADESTGSIAK	GILAADESTGSIAK_y10	zfs_020816_glyco_hp2	2	hp2	hp22	666.854	2	978.474	1	y10	26.56	687870400	17514038	1
F1PBT3	GILAADESTGSIAK	GILAADESTGSIAK_y10	zfs_020816_glyco_hp2	3	hp2	hp23	666.854	2	978.474	1	y10	27.81	879745984	20402570	1
F1PBT3	GILAADESTGSIAK	GILAADESTGSIAK_y10	zfs_020816_glyco_hp3	1	hp3	hp31	666.854	2	978.474	1	y10	26.38	793023744	7070341	1
F1PBT3	GILAADESTGSIAK	GILAADESTGSIAK_y10	zfs_020816_glyco_hp3	2	hp3	hp32	666.854	2	978.474	1	y10	26.36	873249088	17723382	1
F1PBT3	GILAADESTGSIAK	GILAADESTGSIAK_y10	zfs_020816_glyco_hp3	3	hp3	hp33	666.854	2	978.474	1	y10	26.11	889458944	18315226	1
F1PBT3	GILAADESTGSIAK	GILAADESTGSIAK_y10	zfs_020816_glyco_np1	1	np1	np11	666.854	2	978.474	1	y10	25.96	425742208	6835102	1
F1PBT3	GILAADESTGSIAK	GILAADESTGSIAK_y10	zfs_020816_glyco_np1	2	np1	np12	666.854	2	978.474	1	y10	25.94	427821184	7468919	1
F1PBT3	GILAADESTGSIAK	GILAADESTGSIAK_y10	zfs_020816_glyco_np1	3	np1	np13	666.854	2	978.474	1	y10	26.48	466588672	8229313	1
F1PBT3	GILAADESTGSIAK	GILAADESTGSIAK_y10	zfs_020816_glyco_np2	1	np2	np21	666.854	2	978.474	1	y10	26.8	494134624	10365514	1
F1PBT3	GILAADESTGSIAK	GILAADESTGSIAK_y10	zfs_020816_glyco_np2	2	np2	np22	666.854	2	978.474	1	y10	25.91	421130368	7384247	1
F1PBT3	GILAADESTGSIAK	GILAADESTGSIAK_y10	zfs_020816_glyco_np2	3	np2	np23	666.854	2	978.474	1	y10	26.75	444880192	3797975	1
F1PBT3	GILAADESTGSIAK	GILAADESTGSIAK_y10	zfs_020816_glyco_np3	1	np3	np31	666.854	2	978.474	1	y10	26.51	437750400	9499066	1
F1PBT3	GILAADESTGSIAK	GILAADESTGSIAK_y10	zfs_020816_glyco_np3	2	np3	np32	666.854	2	978.474	1	y10	26.08	536566976	6864025	1
F1PBT3	GILAADESTGSIAK	GILAADESTGSIAK_y10	zfs_020816_glyco_np3	3	np3	np33	666.854	2	978.474	1	y10	26.29	520343232	5202619	1
F1PBT3	GILAADESTGSIAK	GILAADESTGSIAK_y9	zfs_020816_glyco_hh1	1	hh1	hh11	666.854	2	907.437	1	y9	26.65	608458880	13414984	2
F1PBT3	GILAADESTGSIAK	GILAADESTGSIAK_y9	zfs_020816_glyco_hh1	2	hh1	hh12	666.854	2	907.437	1	y9	25.87	575685568	14111767	2
F1PBT3	GILAADESTGSIAK	GILAADESTGSIAK_y9	zfs_020816_glyco_hh1	3	hh1	hh13	666.854	2	907.437	1	y9	26.92	692371584	13918659	2
F1PBT3	GILAADESTGSIAK	GILAADESTGSIAK_y9	zfs_020816_glyco_hh2	1	hh2	hh21	666.854	2	907.437	1	y9	26.72	466963328	3628791	2
F1PBT3	GILAADESTGSIAK	GILAADESTGSIAK_y9	zfs_020816_glyco_hh2	2	hh2	hh22	666.854	2	907.437	1	y9	25.81	539648768	8834548	2
F1PBT3	GILAADESTGSIAK	GILAADESTGSIAK_y9	zfs_020816_glyco_hh2	3	hh2	hh23	666.854	2	907.437	1	y9	26.08	493350464	7005834	2
F1PBT3	GILAADESTGSIAK	GILAADESTGSIAK_y9	zfs_020816_glyco_hh3	1	hh3	hh31	666.854	2	907.437	1	y9	26.47	578823680	8169612	2
F1PBT3	GILAADESTGSIAK	GILAADESTGSIAK_y9	zfs_020816_glyco_hh3	2	hh3	hh32	666.854	2	907.437	1	y9	26.15	547727488	13124383	2
F1PBT3	GILAADESTGSIAK	GILAADESTGSIAK_y9	zfs_020816_glyco_hh3	3	hh3	hh33	666.854	2	907.437	1	y9	26.15	539625792	8136532	1
F1PBT3	GILAADESTGSIAK	GILAADESTGSIAK_y9	zfs_020816_glyco_nh1	1	nh1	nh11	666.854	2	907.437	1	y9	26.17	349107232	6491092	2
F1PBT3	GILAADESTGSIAK	GILAADESTGSIAK_y9	zfs_020816_glyco_nh1	2	nh1	nh12	666.854	2	907.437	1	y9	27.17	363197312	3689692	2
F1PBT3	GILAADESTGSIAK	GILAADESTGSIAK_y9	zfs_020816_glyco_nh1	3	nh1	nh13	666.854	2	907.437	1	y9	26.17	355255232	5294635	2
F1PBT3	GILAADESTGSIAK	GILAADESTGSIAK_y9	zfs_020816_glyco_nh2	1	nh2	nh21	666.854	2	907.437	1	y9	27.5	312181312	4726452	2
F1PBT3	GILAADESTGSIAK	GILAADESTGSIAK_y9	zfs_020816_glyco_nh2	2	nh2	nh22	666.854	2	907.437	1	y9	26.33	336551680	3052587	2
F1PBT3	GILAADESTGSIAK	GILAADESTGSIAK_y9	zfs_020816_glyco_nh2	3	nh2	nh23	666.854	2	907.437	1	y9	25.88	296507456	4443481	2
F1PBT3	GILAADESTGSIAK	GILAADESTGSIAK_y9	zfs_020816_glyco_nh3	1	nh3	nh31	666.854	2	907.437	1	y9	26.76	340286176	6889188	2
F1PBT3	GILAADESTGSIAK	GILAADESTGSIAK_y9	zfs_020816_glyco_nh3	2	nh3	nh32	666.854	2	907.437	1	y9	26.19	320463776	5292865	2
F1PBT3	GILAADESTGSIAK	GILAADESTGSIAK_y9	zfs_020816_glyco_nh3	3	nh3	nh33	666.854	2	907.437	1	y9	26.36	310681376	5551500	2
F1PBT3	GILAADESTGSIAK	GILAADESTGSIAK_y9	zfs_020816_glyco_hp1	1	hp1	hp11	666.854	2	907.437	1	y9	26.61	444734944	8253753	2
[truncated: 42,641 more rows]

## Sheet: a-LR
AccessionNumber	GeneName	Biological Process	p_Treatment	p_CellType	p_Interaction	beta_Treatment(Hypoxia-Baseline)	beta_CellType	beta_Interaction
F1PBT3	ALDOA	Glycolysis	6.7e-07	0.316653	NA	-0.904235	-0.0786058	NA
F1PCH3	ENO1	Glycolysis	0.000453461	0.370272	NA	-0.613226	0.107798	NA
F1PTZ9	GAPDH	Glycolysis	8.58e-06	0.0190814	NA	-0.751673	-0.238199	NA
E2R2C3	GPI	Glycolysis	9.01e-05	0.911294	NA	-0.720869	0.0123558	NA
F1PAZ2	HK2	Glycolysis	8.33e-08	0.0548698	NA	-1.49845	-0.212742	NA
F1PAM3	IDH2	Glycolysis	0.000162958	0.275629	NA	-0.849684	-0.159612	NA
F1PVW0	LDHA	Glycolysis	2.97e-06	0.0155717	NA	-0.943104	-0.274415	NA
F1Q3S9	PFKL	Glycolysis	1.67e-06	0.00572661	NA	-1.06066	0.348747	NA
E2RT65	PGAM1	Glycolysis	1.28e-05	0.0408307	NA	-0.97526	-0.271827	NA
E2RRC9	PGK1	Glycolysis	5.25e-06	0.403651	NA	-1.0352	-0.0950094	NA
F1PHR2	PKM	Glycolysis	3.81e-05	0.257236	NA	-0.529509	0.0857511	NA
P54714	TPI1	Glycolysis	2.1e-05	0.40985	NA	-1.03508	-0.111073	NA
E2RLQ6	PGLS	PPP	2e-05	0.931172	NA	-0.759244	0.00832419	NA
F1PE28	TKT	PPP	0.0580173	0.267278	NA	-0.355734	0.193772	NA
J9NZK5	LOX	Collagen Biosynthesis	6.9e-05	0.520821	NA	-0.905622	-0.0874112	NA
E2RLA2	P4HA1	Collagen Biosynthesis	3.6e-06	0.0164464	NA	-0.990919	-0.291668	NA
F1P9Z8	PLOD1	Collagen Biosynthesis	4.03e-06	0.105074	0.0401922	-1.03931	-0.171997	0.325591
F1PZL5	PLOD2	Collagen Biosynthesis	5.73e-06	0.128591	NA	-1.64807	-0.29191	NA
E2QYF3	AFG3L2	Oxidative Stress	0.0898075	0.00802555	NA	0.182096	-0.324603	NA
J9P4L2	ERP29	Oxidative Stress	0.115792	0.422491	NA	-0.321339	0.155159	NA
F1PY21	GSR	Oxidative Stress	0.978993	0.711876	NA	0.0132918	-0.187175	NA
E2R7L1	PDIA4	Oxidative Stress	0.543757	0.000190396	NA	-0.0694672	0.666136	NA
E2RHG2	PRDX1	Oxidative Stress	0.30459	0.00288756	NA	-0.106737	-0.397016	NA
F1PCG4	PRDX2	Oxidative Stress	0.867085	0.182103	NA	-0.0167312	-0.140484	NA
E2RRD4	PRDX3	Oxidative Stress	0.214553	0.994016	NA	-0.147312	-0.000850583	NA
E2RNL3	PRDX4	Oxidative Stress	0.000824609	0.0693643	NA	-0.433107	-0.181432	NA
F1PC59	PRDX6	Oxidative Stress	0.67432	0.0362074	NA	-0.0461287	-0.261219	NA
J9P813	SIGMAR1	Oxidative Stress	0.212326	0.292771	NA	-0.320409	-0.26669	NA
F1PEN6	TFRC	Oxidative Stress	0.00936023	0.265441	NA	-0.830523	-0.29965	NA
E2RNW5	ERO1L	Oxidative Stress Immunomodulation	6.9e-06	2.57e-05	0.0355852	-1.49212	-1.24878	0.518019
F1PX14	EPHA2	Immunomodulation	0.00390734	0.000943549	NA	-0.728369	0.912414	NA
F1P7M0	NPEPPS	Immunomodulation	0.000504681	0.594436	NA	-0.412251	-0.0430638	NA
F1PZ54	HIF1A	Upstream Regulator	0.0169517	0.295846	NA	-0.418847	0.159037	NA
O18840	ACTB	HouseKeeping	0.983938	0.00431331	NA	0.00155597	0.284559	NA

## Sheet: b-HP_vs_NP
AccessionNumber	GeneName	MolecularFunctions	PeptideSequence	Fold_Change	CV(%)	Fragments
E2RLA2	P4HA1	Collagen Biosynthesis	FHDIISDAEIEIVK	1.96402	17.3457	b2,b3,b4
E2RLA2	P4HA1	Collagen Biosynthesis	GAAVDYLPER	2.14578	2.3671	b3,b4,b5,y3,y4,y5,y6,y7,y8
E2RLA2	P4HA1	Collagen Biosynthesis	LNTEWSELENLVLK	2.05149	2.60623	b2,b3,b4,b5,y2,y3,y5,y6,y7,y8
E2RLA2	P4HA1	Collagen Biosynthesis	LQDTYNLDTDTISK	1.85728	1.28463	b2,b3,b4,b5,y2,y4,y5,y6,y7,y8
E2RLA2	P4HA1	Collagen Biosynthesis	SAWLSGYENPVVSR	1.7781	12.1959	b2,b3,b4,b5,y2,y3,y5,y6,y7,y8
F1P9Z8	PLOD1	Collagen Biosynthesis	AQFDLAFVVR	1.5809	1.42462	y2,y4,y8
F1P9Z8	PLOD1	Collagen Biosynthesis	FLGSGGFIGYAPSLSK	1.8025	10.9246	b2,b3,b7,b8,y2,y5,y6,y7,y8,y9
F1P9Z8	PLOD1	Collagen Biosynthesis	SEDYVDIVQGR	1.58105	4.73757	b2,b3,b4,y2,y3,y4,y5,y6,y7,y8
F1PZL5	PLOD2	Collagen Biosynthesis	EFIAPVTLK	2.2975	28.7664	b2,b3,b5,y3,y4,y5,y6,y7
F1PZL5	PLOD2	Collagen Biosynthesis	GFALLNFVVK	2.59388	5.09175	b2,b3,b4,y2,y3,y4,y5,y6,y7,y8
F1PZL5	PLOD2	Collagen Biosynthesis	IIAPLVTR	3.15271	35.063	b2,b3,y2,y3,y4,y5,y6
F1PZL5	PLOD2	Collagen Biosynthesis	IVGPEENLSQAEAR	2.53619	13.5043	b2,b3,y1,y2,y3,y4,y5,y6,y7,y8
F1PZL5	PLOD2	Collagen Biosynthesis	LLVITVATK	2.41242	5.86284	b2,b3,y3,y4,y5,y6,y7
F1PZL5	PLOD2	Collagen Biosynthesis	SEDYVDIVQGNR	2.62825	1.28647	b2,b3,b4,b5,y3,y4,y5,y6,y7,y8
J9NZK5	LOX	Collagen Biosynthesis	DPGTTAPGAANAAAPQPR	1.96261	22.8808	b10,b3,b5,b7,y5,y6
J9NZK5	LOX	Collagen Biosynthesis	VSVNPSYLVPESDYSNNVVR	1.76357	17.2656	b2,b4,b6,b7,b8,b9,y2,y7,y8
E2R2C3	GPI	Glycolysis	AVLHVALR	1.68021	12.3522	b2,b3,b4,b5,b6,y3,y4,y5,y6
E2R2C3	GPI	Glycolysis	EWFLLSAK	1.67222	1.83442	b2,b3,y2,y3,y4,y5,y6
E2R2C3	GPI	Glycolysis	HFVALSTNTTK	1.81411	3.4476	b2,b3,b4,b5,b6,b8,b9,y2,y3,y4,y5,y6,y7,y8,y9
E2R2C3	GPI	Glycolysis	SNTPILVDGK	1.40736	5.2674	b2,b3,b4,b5,y2,y3,y4,y5,y6,y7,y8
E2R2C3	GPI	Glycolysis	TFTTQETITNAETAK	1.45155	1.88561	b2,b3,b4,b5,b6,b7,b8,y2,y3,y4,y5,y6,y7,y8,y9
E2R2C3	GPI	Glycolysis	TLAALNPESSLFIIASK	1.49242	4.81768	b10,b2,b3,b4,b5,b6,y2,y3,y4,y5,y6,y7,y8,y9
E2R2C3	GPI	Glycolysis	VWFVSNIDGTHISK	1.71368	7.59577	b2,b3,b4,b5,b6,b7,b8,y2,y3,y4,y5,y6,y7,y8,y9
E2RRC9	PGK1	Glycolysis	ITLPVDFVTAEK	1.98293	4.96759	b2,b3,b4,b5,b6,y2,y3,y4,y5,y6,y7,y8
E2RRC9	PGK1	Glycolysis	VLPGVDALSSV	2.7431	6.98742	b2,b4,b5,b6,b7,b8,b9,y2,y3,y4,y5,y6,y9
E2RRC9	PGK1	Glycolysis	VSHVSTGGGASLELLEGK	1.84591	16.2825	b10,b11,b3,b4,b5,b6,b7,b8,b9,y2,y3,y4,y5,y6,y7,y8,y9
E2RRC9	PGK1	Glycolysis	YSLGPVAVELK	1.96749	8.11918	b2,b3,b4,b7,b9,y2,y3,y4,y5,y6,y7,y8,y9
E2RT65	PGAM1	Glycolysis	ALPFWNEEIVPQIK	1.75472	7.5392	b2,b3,b4,b5,b6,b7,b8,y2,y3,y4,y5,y6,y7,y8
E2RT65	PGAM1	Glycolysis	HYGGLTGLNK	1.98912	14.5514	b2,b3,b4,b5,b6,b7,b8,y2,y3,y4,y5,y6,y7,y8
E2RT65	PGAM1	Glycolysis	VLIAAHGNSLR	1.99686	8.97746	b2,b3,b4,b5,b6,b7,b8,b9,y4,y5,y6,y7,y8,y9
F1PAM3	IDH2	Glycolysis	ATDFVVDR	1.85164	3.41939	b3,b4,b5,y2,y3,y4,y5,y6
F1PAM3	IDH2	Glycolysis	DIFQEIFEK	1.51398	4.00572	b2,b3,b5,y2,y7
F1PAM3	IDH2	Glycolysis	DQTNDQVTIDSALATQK	1.54717	2.92877	b2,b3,b4,b5,b6,b7,b8,y2,y3,y4,y5,y6,y7,y8,y9
F1PAM3	IDH2	Glycolysis	NILGGTVFR	1.44016	4.2759	b2,b3,y2,y3,y4,y5,y6,y7
F1PAM3	IDH2	Glycolysis	YFDLGLPNR	3.98762	4.72398	b2,b3,b5,b6,y2,y3,y4,y5,y6,y7
F1PAZ2	HK2	Glycolysis	GDFLALDLGGTNFR	3.26398	6.2564	b3,b4,b5,b6,b7,y5,y6,y7,y8,y9
F1PAZ2	HK2	Glycolysis	LDESFLVSWTK	4.0724	11.3742	b2,b3,y2,y3,y4,y5,y6,y7,y8
F1PAZ2	HK2	Glycolysis	NILIDFTK	2.12651	2.39567	b2,b3,y2,y3,y4,y5,y6
F1PBT3	ALDOA	Glycolysis	ELSDIAHR	4.75329	17.7095	b2,b4,y2,y3,y4,y5,y6
F1PBT3	ALDOA	Glycolysis	GILAADESTGSIAK	1.68472	5.67221	b2,b3,b4,b5,y10,y2,y6,y7,y8,y9
F1PBT3	ALDOA	Glycolysis	QLLLTADDR	2.59467	3.34486	b2,b3,y2,y3,y4,y5,y6,y7
F1PBT3	ALDOA	Glycolysis	YTPSGQAGAAASESLFISNHAY	1.87637	1.86842	b10,b11,b2,b6,b7,b9,y3,y5,y6,y7
F1PCH3	ENO1	Glycolysis	AAVPSGASTGIYEALELR	1.4043	3.85004	b10,b11,b3,b4,b5,b6,b7,b8,b9,y1,y2,y3,y4,y5,y6,y7
F1PCH3	ENO1	Glycolysis	DYPVVSIEDPFDQDDWEAWQK	1.52075	2.37595	b2,b3,b4,b5,b6,b7,b8,y2,y3,y4,y5,y6,y7
F1PCH3	ENO1	Glycolysis	FTASAGIQVVGDDLTVTNPK	1.20482	3.35378	b10,b2,b3,b4,b5,b6,b7,b8,b9,y2,y3,y4,y5,y6,y7,y8
F1PCH3	ENO1	Glycolysis	VNVVEQEK	1.29061	8.57005	b2,b3,b4,y2,y3,y4,y5,y6
F1PHR2	PKM	Glycolysis	DPVQEAWAEDVDLR	1.48061	3.4379	b2,b3,b4,b5,b6,b7,b8,y1,y2,y3,y4,y5,y6,y7
F1PHR2	PKM	Glycolysis	GADFLVTEVENGGSLGSK	1.46901	2.58175	b3,b4,b5,b6,b7,b8,b9,y10,y2,y3,y4,y5,y6,y7,y8,y9
F1PHR2	PKM	Glycolysis	GDLGIEIPAEK	1.29117	2.49437	b2,b3,b4,b5,b6,b7,y2,y3,y4,y5,y6,y7,y8,y9
F1PHR2	PKM	Glycolysis	GDYPLEAVR	1.37587	0.787881	b3,b4,y1,y2,y3,y4,y5,y6,y7
F1PHR2	PKM	Glycolysis	LAPITSDPTEAAAVGAVEASFK	1.45086	6.57555	b2,b3,b4,b5,b6,b7,y10,y2,y3,y4,y5,y6,y7,y8,y9
F1PHR2	PKM	Glycolysis	LDIDSPPITAR	1.57482	2.53337	b2,b3,b4,b5,b6,b8,b9,y2,y3,y4,y5,y6,y7,y8,y9
F1PHR2	PKM	Glycolysis	LNFSHGTHEYHAETIK	1.29856	3.91906	b2,b3,b4,b5,b6,b7,b8,y2,y3,y4,y5,y6,y7,y8
F1PTZ9	GAPDH	Glycolysis	GAAQNIIPASTGAAK	1.39416	1.45418	b3,b4,b5,b6,b7,y10,y6,y7,y8,y9
F1PTZ9	GAPDH	Glycolysis	SISIFQER	1.80839	4.38787	b2,b3,y1,y2,y3,y4,y5,y6
F1PTZ9	GAPDH	Glycolysis	VIPELNGK	2.12543	3.54024	b2,y3,y4,y5,y6
F1PVW0	LDHA	Glycolysis	DQLIQNLLK	1.62667	1.1383	b2,b3,b4,b5,b7,y2,y4,y5,y6,y7
F1PVW0	LDHA	Glycolysis	LVIITAGAR	2.54508	2.41024	b2,b3,b4,y3,y4,y5,y6,y7
F1PVW0	LDHA	Glycolysis	QVVDSAYEVIK	1.8285	13.2811	b2,b3,y2,y3,y4,y5,y6,y7,y8
F1PVW0	LDHA	Glycolysis	SADTLWGIQK	1.95875	1.49946	b3,b4,b5,b6,y2,y4,y5,y6,y7,y8
F1Q3S9	PFKL	Glycolysis	AVAFSPVTELK	2.05541	12.8293	b2,b3,b4,b5,b8,b9,y3,y4,y5,y6,y7,y8,y9
F1Q3S9	PFKL	Glycolysis	FDEAIQLR	1.7464	23.6841	b2,b3,b4,b5,y3,y4,y5,y6
F1Q3S9	PFKL	Glycolysis	LAAAYNLVQR	2.62609	13.6024	b2,b3,b4,b5,b7,y2,y3,y4,y5,y6,y7,y8
F1Q3S9	PFKL	Glycolysis	SEWGSLLEELVAAGR	1.78623	1.7478	b2,b4,y2,y3,y4,y5,y6,y7,y8,y9
F1Q3S9	PFKL	Glycolysis	VTVLGHVQR	1.22569	9.82951	b2,b3,b4,b6,b7,y2,y3,y4,y5,y6,y7
P54714	TPI1	Glycolysis	HVFGESDELIGQK	2.06423	2.10203	b2,b3,b5,b7,b8,y3,y4,y5,y6,y8
P54714	TPI1	Glycolysis	VVLAYEPVWAIGTGK	1.80945	1.87452	b2,b3,b4,b6,y2,y4,y5,y6,y7,y9
O18840	ACTB	HouseKeeping	GYSFTTTAER	0.960897	0.856703	b2,b3,b5,y1,y3,y4,y5,y6,y7,y8
O18840	ACTB	HouseKeeping	IWHHTFYNELR	1.14223	2.45491	b2,b3,b4,b5,y1,y2,y4,y5,y6,y7
O18840	ACTB	HouseKeeping	QEYDESGPSIVHR	0.840128	2.11091	b2,b3,b4,y1,y2,y3,y6,y7,y8,y9
O18840	ACTB	HouseKeeping	SYELPDGQVITIGNER	0.929906	2.30345	b2,b3,b4,b8,b9,y4,y5,y6,y7,y8
O18840	ACTB	HouseKeeping	VAPEEHPVLLTEAPLNPK	0.830667	2.05495	b5,b6,b8,b9,y2,y3,y5,y6,y8,y9
E2QYF3	AFG3L2	Oxidative Stress	GAILTGPPGTGK	0.940097	10.5669	b3,b4,b5,y2,y5,y6,y7,y8,y9
E2QYF3	AFG3L2	Oxidative Stress	NLETLQQELGIEGENR	1.06215	8.14159	y3,y4,y5,y6
E2QYF3	AFG3L2	Oxidative Stress	VANQIPDGRPF	0.97825	0.637111	y4,y7
E2R7L1	PDIA4	Oxidative Stress	AESDPAYQQYQDAANNLR	0.923918	3.90918	b2,b6,b7,b8,y4,y5,y6,y7,y8
E2R7L1	PDIA4	Oxidative Stress	AFQDGTLKPVVK	1.09591	5.71653	b2,b4,y2,y4,y5,y6,y8,y9
E2R7L1	PDIA4	Oxidative Stress	DLGLSESGEDVNAAILAEGGR	1.00861	2.19632	b2,b3,y10,y3,y4,y5,y6,y7,y8,y9
E2R7L1	PDIA4	Oxidative Stress	ENDPPIPVAK	1.08879	5.93746	b2,b3,y2,y4,y6,y7,y8
E2R7L1	PDIA4	Oxidative Stress	IDATSESALAGR	1.0695	0.856082	b2,b3,y10,y2,y3,y5,y6,y7,y8,y9
E2R7L1	PDIA4	Oxidative Stress	TQEEIVAK	0.990346	8.49993	b2,b3,y2,y3,y4,y5,y6,y7
E2R7L1	PDIA4	Oxidative Stress	VDATAETDLAK	1.10157	2.58094	b2,b3,b4,y2,y3,y5,y6,y7,y8,y9
E2RHG2	PRDX1	Oxidative Stress	ADEGISFR	0.902827	1.39033	b3,b4,b5,y1,y2,y3,y4,y5,y6
E2RHG2	PRDX1	Oxidative Stress	DLSLSDYK	0.921141	0.788167	b2,b3,y2,y3,y4,y5,y6
E2RHG2	PRDX1	Oxidative Stress	LVQAFQFTDK	1.18432	0.434497	b2,b3,b4,y2,y3,y4,y5,y6,y7,y8
E2RHG2	PRDX1	Oxidative Stress	TIAQDYGVLK	1.0414	1.16821	b2,b3,y2,y4,y5,y6,y7,y8
E2RNL3	PRDX4	Oxidative Stress	LVQAFQYTDR	1.52494	3.73743	b2,b3,y4,y5,y6,y7
E2RNL3	PRDX4	Oxidative Stress	QITLNDLPVGR	1.08464	3.48939	b2,b3,y2,y4,y5,y6,y7,y8,y9
E2RNW5	ERO1L	Oxidative Stress	FDGILTEGEGPR	2.0011	7.591	b2,b3,b4,b5,y3,y5,y6,y7,y8,y9
E2RNW5	ERO1L	Oxidative Stress	YLLQETWLEK	1.96911	10.9877	b2,b3,b7,y2,y3,y4,y5,y6,y7
E2RRD4	PRDX3	Oxidative Stress	DLTLDDFK	1.14058	4.51215	b2,b3,y2,y3,y4,y5,y6
E2RRD4	PRDX3	Oxidative Stress	DYGVLLEGPGIALR	1.02258	1.14649	b2,b3,b4,b5,b6,y3,y6,y7,y8,y9
E2RRD4	PRDX3	Oxidative Stress	GLFIIDPNGVIK	1.08077	0.697236	b3,b4,y6,y7,y8,y9
E2RRD4	PRDX3	Oxidative Stress	HLSVNDLPVGR	1.35341	3.61523	b2,b3,b4,b6,b7,y4,y5,y7,y8,y9
F1P7M0	NPEPPS	Oxidative Stress	AGIISTVEVLK	1.39839	13.9336	b3,b4,y7,y8
F1P7M0	NPEPPS	Oxidative Stress	ATFDISLVVPK	1.20824	1.0112	b2,b4,y2,y3,y5,y6,y7,y8
F1P7M0	NPEPPS	Oxidative Stress	DAESIHQYLLQR	1.5076	7.41623	b2,b3,b5,y6,y7
F1P7M0	NPEPPS	Oxidative Stress	DVFSPIGER	1.2497	3.49836	b2,b3,y5,y6,y7
F1P7M0	NPEPPS	Oxidative Stress	DYFNVPYPLPK	1.15218	4.18378	b2,b3,b4,b5,b6,y2,y4,y6,y7,y8
F1P7M0	NPEPPS	Oxidative Stress	ETALLIDPK	1.16494	4.06038	b2,b6,y2,y3,y4,y5,y6,y7
F1P7M0	NPEPPS	Oxidative Stress	FALEVAAK	1.52886	7.80209	b2,b3,b6,y2,y3,y4,y5,y6
F1P7M0	NPEPPS	Oxidative Stress	IDFVGELNDK	1.37208	19.1306	b2,b4,y2,y3,y4,y5,y6,y7,y8
F1P7M0	NPEPPS	Oxidative Stress	LNLGTVGFYR	1.53836	5.03831	b2,b3,y2,y4,y5,y6,y7,y8
F1P7M0	NPEPPS	Oxidative Stress	SPVYLTVLK	1.68294	4.98659	b2,b3,y5,y6,y7
F1P7M0	NPEPPS	Oxidative Stress	VLGATLSPELIQK	1.20768	1.50439	b2,b3,b4,b5,b6,y2,y3,y6,y7,y8
F1P7M0	NPEPPS	Oxidative Stress	YAAVTQFEATDAR	1.26015	4.13183	b2,b3,b4,b5,y2,y5,y6,y7,y8
F1PC59	PRDX6	Oxidative Stress	LSILYPATTGR	1.05119	2.11063	b2,b3,b4,b5,y6,y7,y8,y9
F1PC59	PRDX6	Oxidative Stress	VATPVDWK	0.995822	5.51323	b2,b3,y2,y3,y4,y5,y6
F1PC59	PRDX6	Oxidative Stress	VITSLQLTAEK	0.926627	1.01683	b2,b3,b4,y3,y4,y5,y6,y7,y8,y9
F1PC59	PRDX6	Oxidative Stress	VVFIFGPDK	1.00549	3.52749	b2,b3,b4,b5,y3,y4,y5,y6,y7
F1PCG4	PRDX2	Oxidative Stress	EDEGIAYR	1.00023	10.9876	y2,y3,y5,y6
F1PCG4	PRDX2	Oxidative Stress	EGGLGPLNIPLVADVTR	1.09031	5.58724	b7,b9,y7,y9
F1PCG4	PRDX2	Oxidative Stress	GLFIIDGK	1.02511	0.348337	y2,y3,y4
F1PEN6	TFRC	Oxidative Stress	AFTYINLDK	1.66849	3.74388	b2,b3,y2,y3,y4,y5,y6,y7
F1PEN6	TFRC	Oxidative Stress	AILGTSNFK	1.4105	8.07627	b2,y5,y6,y7
F1PEN6	TFRC	Oxidative Stress	IFNVFGVIK	1.74887	14.5188	b2,b3,b4,b7,y2,y4,y5,y6,y7
F1PEN6	TFRC	Oxidative Stress	WLNENSYVPR	2.18551	43.8927	b2,y3,y7
F1PX14	EPHA2	Oxidative Stress	FADIVSILDK	1.72652	1.37827	b2,b3,b4,y3,y5,y6,y7,y8
F1PX14	EPHA2	Oxidative Stress	IAYSLLGLK	1.46331	1.46	b2,y3,y4,y5,y6,y7
F1PX14	EPHA2	Oxidative Stress	TVSEWLESIK	1.53769	4.6942	b2,y6,y7,y8
F1PX14	EPHA2	Oxidative Stress	VLEDDPEATYTTSGGK	1.17076	4.05059	b2,b3,b8,y2
F1PY21	GSR	Oxidative Stress	ALLTPVAIAAGR	0.708216	2.20398	b3,b4,y10,y4,y6,y7,y8,y9
F1PY21	GSR	Oxidative Stress	LNTIYQNNLTK	0.702291	4.00694	b2,b3,b4,y2,y5,y6,y7,y8
J9P4L2	ERP29	Oxidative Stress	FDTQYPYGEK	1.06489	2.32081	b2,y5,y6,y7,y8
J9P4L2	ERP29	Oxidative Stress	GALPLDTVTFYK	1.03323	2.53543	b3,b4,y2,y4,y6,y7,y8
J9P4L2	ERP29	Oxidative Stress	SLNILTAFQK	1.45804	3.90171	b2,b3,y5,y6,y7,y8
J9P813	SIGMAR1	Oxidative Stress	EEIAQLAR	1.23962	3.38567	b2,y2,y3,y4,y5,y6
J9P813	SIGMAR1	Oxidative Stress	LEFTTYLFGQDP	1.52204	15.7459	b2,b3,b6,b7,y2,y4,y5,y6
J9P813	SIGMAR1	Oxidative Stress	QYAGLDHELAFSR	1.19014	5.62531	b2,b3,y2,y4,y7,y8
E2RLQ6	PGLS	PPP	ELPAAAAPAGPAGLAR	1.85984	1.34528	b11,y1,y2,y3
E2RLQ6	PGLS	PPP	LLTVPFEK	1.45843	10.9573	b2,y2,y7
E2RLQ6	PGLS	PPP	VTLTLPVLNAAR	1.08022	7.08044	b2,b4,b5,y7,y8,y9
F1PE28	TKT	PPP	ILVTPPQEDAPSVNITNIR	1.10516	3.82908	b2,b3,b4,b5,b8,y3,y4,y5,y6
F1PE28	TKT	PPP	LAVGEVPR	1.26419	8.84499	y2,y3,y4,y5,y6,y7
F1PE28	TKT	PPP	LDNLIAILDINR	1.08924	2.06161	b3,b4,b5,y4,y5,y6,y7,y8
F1PE28	TKT	PPP	NSTFSEIFR	1.19867	2.58694	b2,y4,y5,y6,y7
F1PE28	TKT	PPP	SIPTATIFYPSDGVSTEK	1.14863	11.6601	b2,b5,b6,y4,y6,y8,y9
F1PZ54	HIF1A	TranscriptionalFactor	ESEVFYELAHQLPLPHNVSSHLDK	1.28896	9.2303	b2,b3,b4,b7
F1PZ54	HIF1A	TranscriptionalFactor	GQVTTGQYR	1.18012	3.40912	y1,y2,y7

## Sheet: c-HH_vs_NH
AccessionNumber	GeneName	MolecularFunctions	PeptideSequence	Fold_Change	CV(%)	Fragments
E2RLA2	P4HA1	Collagen Biosynthesis	FHDIISDAEIEIVK	2.06187	17.2847	b2,b3,b4
E2RLA2	P4HA1	Collagen Biosynthesis	GAAVDYLPER	2.11805	2.52966	b3,b4,b5,y3,y4,y5,y6,y7,y8
E2RLA2	P4HA1	Collagen Biosynthesis	LNTEWSELENLVLK	1.76853	1.95306	b2,b3,b4,b5,y2,y3,y5,y6,y7,y8
E2RLA2	P4HA1	Collagen Biosynthesis	LQDTYNLDTDTISK	1.89933	1.54984	b2,b3,b4,b5,y2,y4,y5,y6,y7,y8
E2RLA2	P4HA1	Collagen Biosynthesis	SAWLSGYENPVVSR	2.03769	27.1993	b2,b3,b4,b5,y2,y3,y5,y6,y7,y8
F1P9Z8	PLOD1	Collagen Biosynthesis	AQFDLAFVVR	2.17313	1.68321	y2,y4,y8
F1P9Z8	PLOD1	Collagen Biosynthesis	FLGSGGFIGYAPSLSK	2.33016	27.2321	b2,b3,b7,b8,y2,y5,y6,y7,y8,y9
F1P9Z8	PLOD1	Collagen Biosynthesis	SEDYVDIVQGR	1.95854	4.96121	b2,b3,b4,y2,y3,y4,y5,y6,y7,y8
F1PZL5	PLOD2	Collagen Biosynthesis	EFIAPVTLK	2.78364	22.87	b2,b3,b5,y3,y4,y5,y6,y7
F1PZL5	PLOD2	Collagen Biosynthesis	GFALLNFVVK	3.15423	4.62681	b2,b3,b4,y2,y3,y4,y5,y6,y7,y8
F1PZL5	PLOD2	Collagen Biosynthesis	IIAPLVTR	3.06931	19.5849	b2,b3,y2,y3,y4,y5,y6
F1PZL5	PLOD2	Collagen Biosynthesis	IVGPEENLSQAEAR	2.93186	5.89392	b2,b3,y1,y2,y3,y4,y5,y6,y7,y8
F1PZL5	PLOD2	Collagen Biosynthesis	LLVITVATK	3.80765	6.81519	b2,b3,y3,y4,y5,y6,y7
F1PZL5	PLOD2	Collagen Biosynthesis	SEDYVDIVQGNR	3.21493	1.22503	b2,b3,b4,b5,y3,y4,y5,y6,y7,y8
J9NZK5	LOX	Collagen Biosynthesis	DPGTTAPGAANAAAPQPR	2.12499	8.33183	b10,b3,b5,b7,y5,y6
J9NZK5	LOX	Collagen Biosynthesis	VSVNPSYLVPESDYSNNVVR	2.32263	15.581	b2,b4,b6,b7,b8,b9,y2,y7,y8
E2R2C3	GPI	Glycolysis	AVLHVALR	1.96113	16.635	b2,b3,b4,b5,b6,y3,y4,y5,y6
E2R2C3	GPI	Glycolysis	EWFLLSAK	1.75511	2.87871	b2,b3,y2,y3,y4,y5,y6
E2R2C3	GPI	Glycolysis	HFVALSTNTTK	2.04188	7.40833	b2,b3,b4,b5,b6,b8,b9,y2,y3,y4,y5,y6,y7,y8,y9
E2R2C3	GPI	Glycolysis	SNTPILVDGK	1.45401	8.33896	b2,b3,b4,b5,y2,y3,y4,y5,y6,y7,y8
E2R2C3	GPI	Glycolysis	TFTTQETITNAETAK	1.61793	3.46413	b2,b3,b4,b5,b6,b7,b8,y2,y3,y4,y5,y6,y7,y8,y9
E2R2C3	GPI	Glycolysis	TLAALNPESSLFIIASK	1.88256	3.92424	b10,b2,b3,b4,b5,b6,y2,y3,y4,y5,y6,y7,y8,y9
E2R2C3	GPI	Glycolysis	VWFVSNIDGTHISK	2.1817	18.3396	b2,b3,b4,b5,b6,b7,b8,y2,y3,y4,y5,y6,y7,y8,y9
E2RRC9	PGK1	Glycolysis	ITLPVDFVTAEK	1.71277	2.85452	b2,b3,b4,b5,b6,y2,y3,y4,y5,y6,y7,y8
E2RRC9	PGK1	Glycolysis	VLPGVDALSSV	2.97459	7.68569	b2,b4,b5,b6,b7,b8,b9,y2,y3,y4,y5,y6,y9
E2RRC9	PGK1	Glycolysis	VSHVSTGGGASLELLEGK	2.0008	13.9981	b10,b11,b3,b4,b5,b6,b7,b8,b9,y2,y3,y4,y5,y6,y7,y8,y9
E2RRC9	PGK1	Glycolysis	YSLGPVAVELK	1.78225	2.62622	b2,b3,b4,b7,b9,y2,y3,y4,y5,y6,y7,y8,y9
E2RT65	PGAM1	Glycolysis	ALPFWNEEIVPQIK	2.05128	5.29175	b2,b3,b4,b5,b6,b7,b8,y2,y3,y4,y5,y6,y7,y8
E2RT65	PGAM1	Glycolysis	HYGGLTGLNK	2.25571	10.5801	b2,b3,b4,b5,b6,b7,b8,y2,y3,y4,y5,y6,y7,y8
E2RT65	PGAM1	Glycolysis	VLIAAHGNSLR	2.58134	6.21992	b2,b3,b4,b5,b6,b7,b8,b9,y4,y5,y6,y7,y8,y9
F1PAM3	IDH2	Glycolysis	ATDFVVDR	2.04705	2.04418	b3,b4,b5,y2,y3,y4,y5,y6
F1PAM3	IDH2	Glycolysis	DIFQEIFEK	1.24062	1.56934	b2,b3,b5,y2,y7
F1PAM3	IDH2	Glycolysis	DQTNDQVTIDSALATQK	1.56301	2.66352	b2,b3,b4,b5,b6,b7,b8,y2,y3,y4,y5,y6,y7,y8,y9
F1PAM3	IDH2	Glycolysis	NILGGTVFR	1.43027	15.2231	b2,b3,y2,y3,y4,y5,y6,y7
F1PAM3	IDH2	Glycolysis	YFDLGLPNR	4.12107	21.1962	b2,b3,b5,b6,y2,y3,y4,y5,y6,y7
F1PAZ2	HK2	Glycolysis	GDFLALDLGGTNFR	3.94595	4.25225	b3,b4,b5,b6,b7,y5,y6,y7,y8,y9
F1PAZ2	HK2	Glycolysis	LDESFLVSWTK	5.68655	12.2385	b2,b3,y2,y3,y4,y5,y6,y7,y8
F1PAZ2	HK2	Glycolysis	NILIDFTK	2.29951	1.84225	b2,b3,y2,y3,y4,y5,y6
F1PBT3	ALDOA	Glycolysis	ELSDIAHR	4.05579	24.6013	b2,b4,y2,y3,y4,y5,y6
F1PBT3	ALDOA	Glycolysis	GILAADESTGSIAK	1.73539	6.59025	b2,b3,b4,b5,y10,y2,y6,y7,y8,y9
F1PBT3	ALDOA	Glycolysis	QLLLTADDR	2.93645	3.75084	b2,b3,y2,y3,y4,y5,y6,y7
F1PBT3	ALDOA	Glycolysis	YTPSGQAGAAASESLFISNHAY	2.05066	2.791	b10,b11,b2,b6,b7,b9,y3,y5,y6,y7
F1PCH3	ENO1	Glycolysis	AAVPSGASTGIYEALELR	1.75284	1.66839	b10,b11,b3,b4,b5,b6,b7,b8,b9,y1,y2,y3,y4,y5,y6,y7
F1PCH3	ENO1	Glycolysis	DYPVVSIEDPFDQDDWEAWQK	2.40142	5.37464	b2,b3,b4,b5,b6,b7,b8,y2,y3,y4,y5,y6,y7
F1PCH3	ENO1	Glycolysis	FTASAGIQVVGDDLTVTNPK	1.23559	3.12842	b10,b2,b3,b4,b5,b6,b7,b8,b9,y2,y3,y4,y5,y6,y7,y8
F1PCH3	ENO1	Glycolysis	VNVVEQEK	1.75625	9.99284	b2,b3,b4,y2,y3,y4,y5,y6
F1PHR2	PKM	Glycolysis	DPVQEAWAEDVDLR	1.30531	2.42396	b2,b3,b4,b5,b6,b7,b8,y1,y2,y3,y4,y5,y6,y7
F1PHR2	PKM	Glycolysis	GADFLVTEVENGGSLGSK	1.58087	1.43069	b3,b4,b5,b6,b7,b8,b9,y10,y2,y3,y4,y5,y6,y7,y8,y9
F1PHR2	PKM	Glycolysis	GDLGIEIPAEK	1.47758	1.26389	b2,b3,b4,b5,b6,b7,y2,y3,y4,y5,y6,y7,y8,y9
F1PHR2	PKM	Glycolysis	GDYPLEAVR	1.47687	2.40333	b3,b4,y1,y2,y3,y4,y5,y6,y7
F1PHR2	PKM	Glycolysis	LAPITSDPTEAAAVGAVEASFK	1.56693	6.97984	b2,b3,b4,b5,b6,b7,y10,y2,y3,y4,y5,y6,y7,y8,y9
F1PHR2	PKM	Glycolysis	LDIDSPPITAR	1.61781	3.43516	b2,b3,b4,b5,b6,b8,b9,y2,y3,y4,y5,y6,y7,y8,y9
F1PHR2	PKM	Glycolysis	LNFSHGTHEYHAETIK	1.4992	3.84537	b2,b3,b4,b5,b6,b7,b8,y2,y3,y4,y5,y6,y7,y8
F1PTZ9	GAPDH	Glycolysis	GAAQNIIPASTGAAK	1.73969	1.14664	b3,b4,b5,b6,b7,y10,y6,y7,y8,y9
F1PTZ9	GAPDH	Glycolysis	SISIFQER	1.97132	5.48425	b2,b3,y1,y2,y3,y4,y5,y6
F1PTZ9	GAPDH	Glycolysis	VIPELNGK	2.63586	0.876736	b2,y3,y4,y5,y6
F1PVW0	LDHA	Glycolysis	DQLIQNLLK	1.78304	0.625866	b2,b3,b4,b5,b7,y2,y4,y5,y6,y7
F1PVW0	LDHA	Glycolysis	LVIITAGAR	2.38109	3.23082	b2,b3,b4,y3,y4,y5,y6,y7
F1PVW0	LDHA	Glycolysis	QVVDSAYEVIK	1.93279	9.63814	b2,b3,y2,y3,y4,y5,y6,y7,y8
F1PVW0	LDHA	Glycolysis	SADTLWGIQK	2.23259	1.53588	b3,b4,b5,b6,y2,y4,y5,y6,y7,y8
F1Q3S9	PFKL	Glycolysis	AVAFSPVTELK	2.4569	14.6228	b2,b3,b4,b5,b8,b9,y3,y4,y5,y6,y7,y8,y9
F1Q3S9	PFKL	Glycolysis	FDEAIQLR	2.48687	34.7953	b2,b3,b4,b5,y3,y4,y5,y6
F1Q3S9	PFKL	Glycolysis	LAAAYNLVQR	2.72976	18.0301	b2,b3,b4,b5,b7,y2,y3,y4,y5,y6,y7,y8
F1Q3S9	PFKL	Glycolysis	SEWGSLLEELVAAGR	2.8483	2.77663	b2,b4,y2,y3,y4,y5,y6,y7,y8,y9
F1Q3S9	PFKL	Glycolysis	VTVLGHVQR	1.39883	6.6164	b2,b3,b4,b6,b7,y2,y3,y4,y5,y6,y7
P54714	TPI1	Glycolysis	HVFGESDELIGQK	1.9229	1.2574	b2,b3,b5,b7,b8,y3,y4,y5,y6,y8
P54714	TPI1	Glycolysis	VVLAYEPVWAIGTGK	2.40997	1.03912	b2,b3,b4,b6,y2,y4,y5,y6,y7,y9
O18840	ACTB	HouseKeeping	GYSFTTTAER	1.11582	0.904062	b2,b3,b5,y1,y3,y4,y5,y6,y7,y8
O18840	ACTB	HouseKeeping	IWHHTFYNELR	1.36477	3.74792	b2,b3,b4,b5,y1,y2,y4,y5,y6,y7
O18840	ACTB	HouseKeeping	QEYDESGPSIVHR	0.914942	1.75968	b2,b3,b4,y1,y2,y3,y6,y7,y8,y9
O18840	ACTB	HouseKeeping	SYELPDGQVITIGNER	1.0725	0.843624	b2,b3,b4,b8,b9,y4,y5,y6,y7,y8
O18840	ACTB	HouseKeeping	VAPEEHPVLLTEAPLNPK	0.948974	1.06274	b5,b6,b8,b9,y2,y3,y5,y6,y8,y9
E2QYF3	AFG3L2	Oxidative Stress	GAILTGPPGTGK	0.850753	5.47024	b3,b4,b5,y2,y5,y6,y7,y8,y9
E2QYF3	AFG3L2	Oxidative Stress	NLETLQQELGIEGENR	0.830134	4.25967	y3,y4,y5,y6
E2QYF3	AFG3L2	Oxidative Stress	VANQIPDGRPF	0.7253	6.65232	y4,y7
E2R7L1	PDIA4	Oxidative Stress	AESDPAYQQYQDAANNLR	0.891417	1.92814	b2,b6,b7,b8,y4,y5,y6,y7,y8
E2R7L1	PDIA4	Oxidative Stress	AFQDGTLKPVVK	1.01105	3.50686	b2,b4,y2,y4,y5,y6,y8,y9
E2R7L1	PDIA4	Oxidative Stress	DLGLSESGEDVNAAILAEGGR	0.926473	2.10445	b2,b3,y10,y3,y4,y5,y6,y7,y8,y9
E2R7L1	PDIA4	Oxidative Stress	ENDPPIPVAK	0.937325	7.08428	b2,b3,y2,y4,y6,y7,y8
E2R7L1	PDIA4	Oxidative Stress	IDATSESALAGR	1.1739	1.64225	b2,b3,y10,y2,y3,y5,y6,y7,y8,y9
E2R7L1	PDIA4	Oxidative Stress	TQEEIVAK	1.25035	14.2291	b2,b3,y2,y3,y4,y5,y6,y7
E2R7L1	PDIA4	Oxidative Stress	VDATAETDLAK	1.13298	6.81263	b2,b3,b4,y2,y3,y5,y6,y7,y8,y9
E2RHG2	PRDX1	Oxidative Stress	ADEGISFR	1.08736	4.30294	b3,b4,b5,y1,y2,y3,y4,y5,y6
E2RHG2	PRDX1	Oxidative Stress	DLSLSDYK	1.00971	0.542211	b2,b3,y2,y3,y4,y5,y6
E2RHG2	PRDX1	Oxidative Stress	LVQAFQFTDK	1.19514	0.699614	b2,b3,b4,y2,y3,y4,y5,y6,y7,y8
E2RHG2	PRDX1	Oxidative Stress	TIAQDYGVLK	1.17379	0.810975	b2,b3,y2,y4,y5,y6,y7,y8
E2RNL3	PRDX4	Oxidative Stress	LVQAFQYTDR	1.60052	2.12225	b2,b3,y4,y5,y6,y7
E2RNL3	PRDX4	Oxidative Stress	QITLNDLPVGR	1.35696	2.81379	b2,b3,y2,y4,y5,y6,y7,y8,y9
E2RNW5	ERO1L	Oxidative Stress	FDGILTEGEGPR	2.61764	4.78531	b2,b3,b4,b5,y3,y5,y6,y7,y8,y9
E2RNW5	ERO1L	Oxidative Stress	YLLQETWLEK	3.33363	9.64748	b2,b3,b7,y2,y3,y4,y5,y6,y7
E2RRD4	PRDX3	Oxidative Stress	DLTLDDFK	1.00351	5.29229	b2,b3,y2,y3,y4,y5,y6
E2RRD4	PRDX3	Oxidative Stress	DYGVLLEGPGIALR	1.087	1.06996	b2,b3,b4,b5,b6,y3,y6,y7,y8,y9
E2RRD4	PRDX3	Oxidative Stress	GLFIIDPNGVIK	1.21161	1.62245	b3,b4,y6,y7,y8,y9
E2RRD4	PRDX3	Oxidative Stress	HLSVNDLPVGR	1.30668	6.99395	b2,b3,b4,b6,b7,y4,y5,y7,y8,y9
F1P7M0	NPEPPS	Oxidative Stress	AGIISTVEVLK	0.905009	21.1271	b3,b4,y7,y8
F1P7M0	NPEPPS	Oxidative Stress	ATFDISLVVPK	1.43364	4.18369	b2,b4,y2,y3,y5,y6,y7,y8
F1P7M0	NPEPPS	Oxidative Stress	DAESIHQYLLQR	1.51473	13.9772	b2,b3,b5,y6,y7
F1P7M0	NPEPPS	Oxidative Stress	DVFSPIGER	1.55794	9.99822	b2,b3,y5,y6,y7
F1P7M0	NPEPPS	Oxidative Stress	DYFNVPYPLPK	1.45176	6.62351	b2,b3,b4,b5,b6,y2,y4,y6,y7,y8
F1P7M0	NPEPPS	Oxidative Stress	ETALLIDPK	1.2344	10.9382	b2,b6,y2,y3,y4,y5,y6,y7
F1P7M0	NPEPPS	Oxidative Stress	FALEVAAK	2.20101	14.2985	b2,b3,b6,y2,y3,y4,y5,y6
F1P7M0	NPEPPS	Oxidative Stress	IDFVGELNDK	1.34681	16.3523	b2,b4,y2,y3,y4,y5,y6,y7,y8
F1P7M0	NPEPPS	Oxidative Stress	LNLGTVGFYR	1.41034	3.12501	b2,b3,y2,y4,y5,y6,y7,y8
F1P7M0	NPEPPS	Oxidative Stress	SPVYLTVLK	1.22322	4.63203	b2,b3,y5,y6,y7
F1P7M0	NPEPPS	Oxidative Stress	VLGATLSPELIQK	1.29934	1.64715	b2,b3,b4,b5,b6,y2,y3,y6,y7,y8
F1P7M0	NPEPPS	Oxidative Stress	YAAVTQFEATDAR	1.40184	2.1557	b2,b3,b4,b5,y2,y5,y6,y7,y8
F1PC59	PRDX6	Oxidative Stress	LSILYPATTGR	1.13822	3.27975	b2,b3,b4,b5,y6,y7,y8,y9
F1PC59	PRDX6	Oxidative Stress	VATPVDWK	1.13507	4.63112	b2,b3,y2,y3,y4,y5,y6
F1PC59	PRDX6	Oxidative Stress	VITSLQLTAEK	1.02128	1.92972	b2,b3,b4,y3,y4,y5,y6,y7,y8,y9
F1PC59	PRDX6	Oxidative Stress	VVFIFGPDK	1.06177	1.84665	b2,b3,b4,b5,y3,y4,y5,y6,y7
F1PCG4	PRDX2	Oxidative Stress	EDEGIAYR	0.676983	3.61081	y2,y3,y5,y6
F1PCG4	PRDX2	Oxidative Stress	EGGLGPLNIPLVADVTR	0.675558	21.3326	b7,b9,y7,y9
F1PCG4	PRDX2	Oxidative Stress	GLFIIDGK	1.09527	2.10351	y2,y3,y4
F1PEN6	TFRC	Oxidative Stress	AFTYINLDK	1.75387	3.31347	b2,b3,y2,y3,y4,y5,y6,y7
F1PEN6	TFRC	Oxidative Stress	AILGTSNFK	1.39364	13.3525	b2,y5,y6,y7
F1PEN6	TFRC	Oxidative Stress	IFNVFGVIK	1.69507	2.10733	b2,b3,b4,b7,y2,y4,y5,y6,y7
F1PEN6	TFRC	Oxidative Stress	WLNENSYVPR	2.655	58.915	b2,y3,y7
F1PX14	EPHA2	Oxidative Stress	FADIVSILDK	2.16067	4.8222	b2,b3,b4,y3,y5,y6,y7,y8
F1PX14	EPHA2	Oxidative Stress	IAYSLLGLK	1.58886	3.4875	b2,y3,y4,y5,y6,y7
F1PX14	EPHA2	Oxidative Stress	TVSEWLESIK	1.8072	15.777	b2,y6,y7,y8
F1PX14	EPHA2	Oxidative Stress	VLEDDPEATYTTSGGK	1.76887	11.4963	b2,b3,b8,y2
F1PY21	GSR	Oxidative Stress	ALLTPVAIAAGR	0.736964	1.56987	b3,b4,y10,y4,y6,y7,y8,y9
F1PY21	GSR	Oxidative Stress	LNTIYQNNLTK	0.662316	18.6027	b2,b3,b4,y2,y5,y6,y7,y8
J9P4L2	ERP29	Oxidative Stress	FDTQYPYGEK	1.17947	1.33371	b2,y5,y6,y7,y8
J9P4L2	ERP29	Oxidative Stress	GALPLDTVTFYK	1.12076	2.31695	b3,b4,y2,y4,y6,y7,y8
J9P4L2	ERP29	Oxidative Stress	SLNILTAFQK	1.23465	7.268	b2,b3,y5,y6,y7,y8
J9P813	SIGMAR1	Oxidative Stress	EEIAQLAR	1.16531	1.33085	b2,y2,y3,y4,y5,y6
J9P813	SIGMAR1	Oxidative Stress	LEFTTYLFGQDP	1.36665	10.1832	b2,b3,b6,b7,y2,y4,y5,y6
J9P813	SIGMAR1	Oxidative Stress	QYAGLDHELAFSR	0.875627	6.26571	b2,b3,y2,y4,y7,y8
E2RLQ6	PGLS	PPP	ELPAAAAPAGPAGLAR	2.22445	0.870244	b11,y1,y2,y3
E2RLQ6	PGLS	PPP	LLTVPFEK	1.71014	21.8134	b2,y2,y7
E2RLQ6	PGLS	PPP	VTLTLPVLNAAR	1.14276	4.55654	b2,b4,b5,y7,y8,y9
F1PE28	TKT	PPP	ILVTPPQEDAPSVNITNIR	1.15085	3.21538	b2,b3,b4,b5,b8,y3,y4,y5,y6
F1PE28	TKT	PPP	LAVGEVPR	1.76545	4.21139	y2,y3,y4,y5,y6,y7
F1PE28	TKT	PPP	LDNLIAILDINR	1.64339	2.33183	b3,b4,b5,y4,y5,y6,y7,y8
F1PE28	TKT	PPP	NSTFSEIFR	1.36849	6.96335	b2,y4,y5,y6,y7
F1PE28	TKT	PPP	SIPTATIFYPSDGVSTEK	1.3438	23.0724	b2,b5,b6,y4,y6,y8,y9
F1PZ54	HIF1A	TranscriptionalFactor	ESEVFYELAHQLPLPHNVSSHLDK	1.81833	4.78527	b2,b3,b4,b7
F1PZ54	HIF1A	TranscriptionalFactor	GQVTTGQYR	1.433	9.14026	y1,y2,y7

## Sheet: Glycolysis-PPP
									|z_hypoxia-z_normoxia|
AccessionNumber	GeneName	Pathway	p_Treatment	Significance	hh	nh	hp	np	POS	HMPOS
F1PAZ2	HK2	Glycolysis	8.33e-08	7.07935	1.13059	-0.808148	0.551758	-0.8742	1.42596	1.93874		Paired t-test
F1PBT3	ALDOA	Glycolysis	6.7e-07	6.17393	0.989887	-0.830198	0.731988	-0.891678	1.62367	1.82008
F1Q3S9	PFKL	Glycolysis	1.67e-06	5.77728	0.58978	-1.09657	1.06619	-0.559403	1.6256	1.68635		data: glycolysis$POS and glycolysis$HMPOS
F1PVW0	LDHA	Glycolysis	2.97e-06	5.52724	1.19415	-0.689063	0.444469	-0.949553	1.39402	1.88321		t = -4.8752, df = 13, p-value = 0.0003032
E2RRC9	PGK1	Glycolysis	5.25e-06	5.27984	0.912613	-0.799004	0.815627	-0.929237	1.74486	1.71162		alternative hypothesis: true difference in means is not equal to 0
F1PTZ9	GAPDH	Glycolysis	8.58e-06	5.06651	1.269	-0.704882	0.323612	-0.887728	1.21134	1.97388		95 percent confidence interval:
E2RT65	PGAM1	Glycolysis	1.28e-05	4.89279	1.25289	-0.720363	0.354031	-0.886563	1.24059	1.97326		-0.6701587 -0.2585929
E2RLQ6	PGLS	Glycolysis	2e-05	4.69897	0.994708	-0.940511	0.722744	-0.77694	1.49968	1.93522		sample estimates:
P54714	TPI1	Glycolysis	2.1e-05	4.67778	1.14664	-0.87117	0.528724	-0.804195	1.33292	2.01781		mean of the differences
F1PHR2	PKM	Glycolysis	3.81e-05	4.41908	0.770212	-1.03292	0.939236	-0.676531	1.61577	1.80313		-0.464376
E2R2C3	GPI	Glycolysis	9.01e-05	4.04528	0.921301	-0.944034	0.805012	-0.782278	1.58729	1.86534
F1PAM3	IDH2	Glycolysis	0.000162958	3.78792	1.04759	-0.718028	0.651519	-0.98108	1.6326	1.76562
F1PCH3	ENO1	Glycolysis	0.000453461	3.34346	0.918568	-1.15557	0.748108	-0.511108	1.25922	2.07414
F1PE28	TKT	Glycolysis	0.0580173	1.23644	0.769384	-1.35862	0.735418	-0.146185	0.881603	2.128

## Sheet: Collagen
									|z_hypoxia-z_normoxia|
AccessionNumber	GeneName	Pathway	p_Treatment	Significance	hh	nh	hp	np	POS	HMPOS
E2RLA2	P4HA1	Collagen Biosynthesis	3.6e-06	5.4437	1.16327	-0.672369	0.487429	-0.978331	1.46576	1.83564		Paired t-test
F1P9Z8	PLOD1	Collagen Biosynthesis	4.03e-06	5.39469	1.06261	-0.956139	0.636321	-0.742795	1.37912	2.01875
F1PZL5	PLOD2	Collagen Biosynthesis	5.73e-06	5.24185	1.09621	-0.786934	0.597431	-0.906711	1.50414	1.88315		data: collagen$POS and collagen$HMPOS
J9NZK5	LOX	Collagen Biosynthesis	6.9e-05	4.16115	1.16025	-0.896149	0.506651	-0.770748	1.2774	2.05639		t = -5.3766, df = 3, p-value = 0.0126
												alternative hypothesis: true difference in means is not equal to 0
												95 percent confidence interval:
												-0.8626227 -0.2211377
												sample estimates:
												mean of the differences
												-0.54188

## Sheet: ROS
											|z_hypoxia-z_normoxia|
AccessionNumber	GeneName	POS	HMPOS	Pathway	p_Treatment	Significance	hh	nh	hp	np	POS	HMPOS
E2RNW5	ERO1L	0.608052	1.86618	ROS Generation and Regulation	6.9e-06	5.16115	1.45122	-0.414963	-0.214101	-0.822153	0.608052	1.86618		Paired t-test
E2RNL3	PRDX4	1.04453	2.00173	ROS Generation and Regulation	0.000824609	3.08375	1.33665	-0.665081	0.186481	-0.858052	1.04453	2.00173
F1PX14	EPHA2	1.28853	0.929323	ROS Generation and Regulation	0.00390734	2.40812	-0.194511	-1.12383	1.30343	0.014909	1.28853	0.929323		data: ros$POS and ros$HMPOS
F1PEN6	TFRC	1.58611	1.72935	ROS Generation and Regulation	0.00936023	2.02871	1.11307	-0.616278	0.544655	-1.04145	1.58611	1.72935		t = -2.3609, df = 2, p-value = 0.1421
														alternative hypothesis: true difference in means is not equal to 0
														95 percent confidence interval:
														-2.2189878 0.6466062
														sample estimates:
														mean of the differences
														-0.786191
