# Supplementary material for: Delineation of hypoxia-induced proteome shifts in osteosarcoma cells with different metastatic propensities
Source: Sci Rep. 2020 Jan 20;10:727. doi: 10.1038/s41598-019-56878-x (PMC6971036; doi:10.1038/s41598-019-56878-x)
Supplement: Supplementary file 6 — Supplementary information6 [file 41598_2019_56878_MOESM6_ESM.zip › TableS5.xlsx]

## Sheet: LF-Raw
Accession	hh11	hh12	hh13	hh21	hh22	hh23	hh31	hh32	hh33	hp11	hp12	hp13	hp21	hp22	hp23	hp31	hp32	hp33	nh11	nh12	nh13	nh21	nh22	nh23	nh31	nh32	nh33	np11	np12	np13	np21	np22	np23	np31	np32	np33
F1PLP6	NA	1000000	NA	19000000	20000000	NA	11000000	13000000	NA	13000000	19000000	9400000	NA	NA	NA	17000000	18000000	NA	2000000	NA	22000000	22000000	29000000	2200000	NA	24000000	NA	23000000	660000	2700000	NA	NA	1700000	NA	11000000	NA
L7N050	80000000	120000000	68000000	76000000	97000000	76000000	31000000	76000000	33000000	68000000	26000000	54000000	29000000	99000000	130000000	42000000	97000000	40000000	110000000	170000000	100000000	100000000	99000000	120000000	130000000	160000000	130000000	110000000	82000000	58000000	31000000	78000000	82000000	92000000	100000000	140000000
F1PG08	28000000	47000000	66000000	27000000	44000000	42000000	79000000	30000000	52000000	51000000	19000000	49000000	120000000	110000000	25000000	90000000	25000000	67000000	31000000	56000000	15000000	26000000	52000000	10000000	21000000	47000000	28000000	39000000	42000000	45000000	12000000	18000000	21000000	16000000	28000000	17000000
F1PS20	NA	NA	18000000	27000000	NA	NA	15000000	23000000	NA	NA	20000000	18000000	14000000	16000000	NA	17000000	NA	NA	19000000	NA	NA	24000000	20000000	NA	22000000	23000000	24000000	NA	NA	16000000	NA	NA	NA	1000000	25000000	5400000
E2R2C3	480000000	570000000	390000000	470000000	410000000	370000000	280000000	380000000	290000000	300000000	310000000	270000000	410000000	480000000	670000000	380000000	440000000	450000000	200000000	240000000	240000000	300000000	290000000	270000000	250000000	230000000	290000000	270000000	200000000	130000000	170000000	180000000	200000000	340000000	340000000	300000000
F1PCD8	19000000	25000000	14000000	22000000	28000000	30000000	30000000	14000000	19000000	15000000	8900000	13000000	14000000	20000000	6300000	16000000	16000000	8700000	25000000	48000000	44000000	29000000	26000000	25000000	35000000	47000000	38000000	23000000	5800000	16000000	22000000	14000000	20000000	11000000	32000000	18000000
E2REX3	16000000	NA	25000000	38000000	61000000	31000000	16000000	31000000	NA	27000000	38000000	46000000	28000000	26000000	50000000	51000000	41000000	61000000	26000000	51000000	55000000	52000000	23000000	25000000	30000000	50000000	56000000	55000000	55000000	45000000	64000000	29000000	NA	87000000	48000000	62000000
P54714	970000000	1800000000	990000000	1200000000	1400000000	1300000000	1000000000	1300000000	750000000	990000000	940000000	1000000000	970000000	1100000000	1000000000	1400000000	1200000000	1200000000	410000000	940000000	700000000	770000000	730000000	490000000	1100000000	620000000	760000000	680000000	300000000	420000000	670000000	250000000	560000000	280000000	660000000	530000000
F1PL97	580000000	580000000	420000000	640000000	460000000	170000000	330000000	540000000	390000000	330000000	340000000	140000000	630000000	640000000	780000000	790000000	370000000	670000000	260000000	280000000	650000000	640000000	640000000	66000000	630000000	100000000	520000000	600000000	180000000	310000000	380000000	100000000	480000000	160000000	490000000	210000000
E2RIV3	40000000	29000000	28000000	40000000	47000000	62000000	28000000	36000000	20000000	62000000	32000000	59000000	43000000	42000000	70000000	51000000	66000000	24000000	28000000	64000000	61000000	46000000	40000000	43000000	45000000	57000000	59000000	60000000	42000000	66000000	66000000	53000000	70000000	40000000	53000000	58000000
F2Z4N2	2400000000	2500000000	2000000000	3300000000	4400000000	4000000000	2500000000	3000000000	1700000000	3400000000	3500000000	3700000000	3300000000	3600000000	3300000000	4000000000	3100000000	2700000000	1900000000	3500000000	3100000000	2400000000	2100000000	1300000000	2300000000	2400000000	2200000000	2500000000	950000000	2000000000	410000000	1100000000	1500000000	1000000000	2200000000	1600000000
J9P7A6	140000000	300000000	220000000	420000000	160000000	470000000	240000000	220000000	150000000	230000000	200000000	200000000	360000000	390000000	410000000	400000000	310000000	300000000	530000000	280000000	63000000	250000000	170000000	310000000	240000000	230000000	240000000	150000000	110000000	130000000	120000000	180000000	110000000	200000000	260000000	39000000
F1Q3S9	46000000	29000000	42000000	46000000	51000000	56000000	22000000	53000000	27000000	57000000	59000000	39000000	68000000	61000000	74000000	85000000	84000000	79000000	15000000	21000000	21000000	28000000	25000000	17000000	17000000	21000000	21000000	47000000	23000000	21000000	27000000	19000000	41000000	14000000	39000000	32000000
F1PXI6	8100000	6700000	NA	7300000	14000000	8100000	NA	7000000	NA	NA	NA	NA	NA	7000000	5100000	NA	NA	4400000	NA	7400000	6600000	7600000	7100000	4600000	6600000	NA	8000000	NA	NA	NA	NA	NA	NA	NA	4500000	4100000
F1PIK5	57000000	NA	25000000	42000000	55000000	60000000	29000000	57000000	41000000	40000000	90000000	92000000	64000000	90000000	110000000	76000000	63000000	51000000	21000000	44000000	32000000	56000000	76000000	53000000	63000000	42000000	59000000	NA	81000000	NA	NA	NA	61000000	4500000	95000000	67000000
E2RER1	9300000	4600000	13000000	3400000	NA	NA	NA	4800000	9500000	8700000	9100000	4700000	11000000	8200000	NA	6900000	NA	13000000	12000000	NA	NA	NA	9900000	16000000	8700000	NA	11000000	17000000	NA	NA	8000000	14000000	16000000	20000000	NA	15000000
F1PHP2	11000000	13000000	9900000	3900000	15000000	8200000	9700000	9400000	3700000	3500000	NA	NA	NA	NA	NA	4900000	3500000	930000	11000000	19000000	16000000	20000000	11000000	6500000	11000000	19000000	16000000	5100000	3700000	NA	10000000	NA	10000000	NA	NA	2100000
E2R002	22000000	15000000	36000000	10000000	26000000	NA	7100000	11000000	15000000	22000000	NA	7200000	16000000	12000000	46000000	6800000	31000000	43000000	71000000	100000000	36000000	59000000	31000000	44000000	22000000	47000000	73000000	46000000	50000000	8100000	15000000	35000000	26000000	70000000	52000000	50000000
F1PI16	61000000	70000000	55000000	NA	190000000	NA	69000000	85000000	48000000	92000000	56000000	62000000	100000000	NA	88000000	140000000	86000000	100000000	43000000	72000000	NA	NA	NA	NA	51000000	39000000	71000000	68000000	35000000	78000000	64000000	53000000	70000000	43000000	98000000	NA
F1PEN6	140000000	84000000	90000000	180000000	210000000	230000000	110000000	140000000	87000000	150000000	120000000	86000000	120000000	190000000	170000000	170000000	160000000	140000000	79000000	77000000	110000000	110000000	84000000	63000000	92000000	73000000	110000000	120000000	60000000	33000000	20000000	14000000	32000000	69000000	110000000	100000000
E2R2B7	NA	NA	NA	NA	15000000	22000000	NA	NA	NA	NA	6900000	NA	NA	5700000	8700000	NA	15000000	NA	NA	NA	21000000	26000000	16000000	NA	18000000	23000000	20000000	20000000	NA	13000000	NA	NA	15000000	NA	9900000	NA
F1Q3G5	220000000	280000000	360000000	590000000	610000000	620000000	470000000	520000000	330000000	560000000	480000000	530000000	480000000	630000000	580000000	340000000	670000000	330000000	460000000	710000000	640000000	650000000	530000000	370000000	610000000	810000000	610000000	370000000	230000000	390000000	240000000	70000000	270000000	150000000	520000000	470000000
E2RMN1	NA	NA	NA	3400000	3700000	NA	NA	2800000	NA	3200000	4200000	1300000	1900000	4300000	3900000	4200000	NA	NA	NA	3300000	NA	NA	NA	3300000	NA	5400000	4700000	NA	NA	NA	4000000	NA	4100000	NA	6000000	4900000
E2QUS9	300000000	320000000	380000000	1100000000	420000000	360000000	390000000	390000000	220000000	360000000	420000000	380000000	650000000	410000000	330000000	350000000	240000000	270000000	160000000	190000000	350000000	390000000	310000000	390000000	320000000	250000000	250000000	370000000	270000000	240000000	470000000	130000000	190000000	220000000	290000000	270000000
E2RLA8	55000000	37000000	11000000	39000000	25000000	18000000	31000000	16000000	28000000	6600000	23000000	10000000	46000000	18000000	39000000	75000000	46000000	21000000	5400000	23000000	8500000	10000000	23000000	8700000	22000000	5800000	15000000	19000000	21000000	7600000	26000000	27000000	35000000	27000000	7500000	3200000
E2RBF2	12000000	7400000	NA	5500000	13000000	19000000	6100000	8600000	10000000	14000000	1600000	NA	NA	NA	NA	25000000	NA	2300000	8700000	14000000	5200000	25000000	26000000	NA	19000000	34000000	7200000	21000000	NA	7400000	32000000	13000000	20000000	21000000	8100000	14000000
F1PY21	6900000	4800000	17000000	4000000	4500000	NA	2800000	NA	NA	90000000	NA	NA	54000000	7400000	51000000	49000000	59000000	60000000	23000000	65000000	81000000	84000000	66000000	47000000	9900000	47000000	31000000	150000000	47000000	130000000	81000000	NA	56000000	34000000	NA	28000000
J9NYQ8	92000000	NA	20000000	NA	23000000	17000000	19000000	18000000	NA	9300000	11000000	17000000	17000000	26000000	14000000	32000000	10000000	4200000	6300000	32000000	5700000	14000000	17000000	NA	3400000	NA	8300000	18000000	NA	8500000	21000000	NA	NA	8900000	11000000	4200000
E2RT65	770000000	800000000	200000000	660000000	960000000	280000000	620000000	230000000	350000000	470000000	170000000	460000000	610000000	680000000	570000000	170000000	330000000	570000000	110000000	400000000	300000000	430000000	81000000	60000000	310000000	370000000	360000000	380000000	32000000	230000000	290000000	290000000	270000000	260000000	520000000	310000000
J9PBL1	75000000	110000000	120000000	95000000	150000000	82000000	62000000	72000000	24000000	56000000	52000000	68000000	67000000	110000000	110000000	130000000	120000000	98000000	51000000	60000000	63000000	57000000	49000000	22000000	54000000	56000000	27000000	50000000	23000000	24000000	43000000	19000000	21000000	19000000	55000000	31000000
E2RNW5	71000000	68000000	81000000	99000000	77000000	62000000	86000000	170000000	34000000	48000000	56000000	44000000	64000000	96000000	NA	57000000	55000000	47000000	16000000	54000000	26000000	74000000	62000000	17000000	23000000	59000000	42000000	34000000	7300000	7100000	5900000	3700000	9000000	NA	31000000	7200000
F1P835	4700000	16000000	22000000	25000000	30000000	41000000	NA	35000000	22000000	36000000	31000000	24000000	40000000	52000000	24000000	NA	39000000	29000000	23000000	45000000	19000000	45000000	33000000	18000000	30000000	35000000	26000000	37000000	3900000	NA	39000000	8200000	20000000	12000000	36000000	23000000
F1P7M0	20000000	54000000	10000000	74000000	67000000	38000000	43000000	45000000	17000000	38000000	NA	25000000	8500000	60000000	81000000	46000000	41000000	56000000	26000000	43000000	61000000	64000000	24000000	32000000	30000000	44000000	62000000	NA	11000000	25000000	NA	8500000	34000000	3000000	54000000	54000000
E2QZR6	NA	NA	NA	22000000	NA	26000000	24000000	27000000	19000000	NA	NA	13000000	NA	NA	33000000	42000000	38000000	NA	3300000	NA	NA	NA	13000000	2700000	1400000	28000000	NA	NA	8200000	NA	37000000	9300000	27000000	7100000	26000000	13000000
F1PKS1	56000000	39000000	73000000	78000000	94000000	83000000	41000000	45000000	36000000	120000000	120000000	200000000	180000000	220000000	240000000	310000000	180000000	260000000	41000000	50000000	49000000	61000000	54000000	43000000	51000000	48000000	53000000	110000000	59000000	76000000	160000000	73000000	89000000	92000000	130000000	79000000
E2QYF3	12000000	18000000	9500000	12000000	9500000	16000000	13000000	14000000	5600000	9700000	3900000	11000000	1800000	29000000	6600000	16000000	14000000	4600000	20000000	23000000	25000000	19000000	37000000	16000000	31000000	33000000	25000000	16000000	2700000	16000000	16000000	10000000	8200000	8100000	24000000	22000000
J9P4R4	81000000	88000000	52000000	95000000	70000000	84000000	27000000	52000000	NA	56000000	55000000	53000000	50000000	81000000	110000000	69000000	73000000	81000000	79000000	87000000	93000000	110000000	110000000	88000000	100000000	93000000	100000000	94000000	74000000	57000000	88000000	100000000	99000000	110000000	110000000	52000000
F1Q2N5	83000000	87000000	69000000	18000000	270000000	130000000	52000000	67000000	53000000	82000000	250000000	88000000	84000000	99000000	280000000	18000000	210000000	240000000	81000000	140000000	55000000	50000000	180000000	34000000	120000000	64000000	210000000	24000000	26000000	8000000	31000000	63000000	93000000	34000000	92000000	80000000
E2RLA2	210000000	160000000	140000000	190000000	260000000	230000000	120000000	180000000	110000000	160000000	130000000	130000000	150000000	220000000	220000000	170000000	170000000	200000000	77000000	110000000	93000000	110000000	110000000	70000000	70000000	59000000	140000000	48000000	64000000	51000000	83000000	65000000	88000000	73000000	120000000	96000000
E2R5H4	24000000	NA	NA	NA	NA	NA	NA	3400000	11000000	NA	6400000	6600000	NA	NA	7700000	6500000	7000000	NA	NA	2500000	NA	5600000	1300000	16000000	NA	NA	NA	7800000	NA	NA	4800000	NA	4900000	NA	3400000	4600000
E2R1S5	150000000	160000000	67000000	190000000	150000000	220000000	93000000	140000000	69000000	160000000	120000000	130000000	110000000	130000000	150000000	170000000	190000000	120000000	110000000	50000000	240000000	190000000	240000000	70000000	120000000	200000000	200000000	200000000	78000000	25000000	150000000	43000000	58000000	74000000	95000000	150000000
E2RJL3	NA	59000000	14000000	11000000	150000000	18000000	7700000	NA	59000000	NA	7200000	NA	13000000	10000000	6400000	16000000	7800000	NA	9100000	12000000	NA	10000000	19000000	39000000	12000000	31000000	7500000	11000000	NA	8400000	9000000	4800000	7700000	NA	21000000	6400000
E2R5D5	100000000	70000000	50000000	110000000	140000000	120000000	100000000	110000000	57000000	98000000	140000000	140000000	89000000	120000000	110000000	100000000	110000000	140000000	54000000	81000000	130000000	110000000	59000000	55000000	120000000	75000000	93000000	150000000	42000000	52000000	120000000	58000000	100000000	36000000	130000000	86000000
F1PEH9	NA	NA	23000000	22000000	16000000	25000000	20000000	22000000	NA	NA	NA	18000000	21000000	28000000	NA	21000000	20000000	22000000	NA	41000000	18000000	48000000	37000000	12000000	20000000	36000000	21000000	NA	8000000	NA	NA	NA	NA	7500000	NA	25000000
F1Q4I1	NA	18000000	21000000	26000000	29000000	30000000	16000000	21000000	NA	NA	22000000	NA	25000000	28000000	21000000	31000000	21000000	25000000	15000000	35000000	29000000	36000000	19000000	17000000	31000000	23000000	25000000	NA	NA	NA	NA	11000000	NA	NA	15000000	12000000
E2RB81	94000000	230000000	130000000	150000000	260000000	63000000	110000000	150000000	140000000	180000000	270000000	130000000	290000000	250000000	240000000	190000000	310000000	54000000	170000000	130000000	210000000	420000000	200000000	220000000	230000000	180000000	330000000	330000000	220000000	220000000	270000000	150000000	370000000	210000000	310000000	270000000
E2RI17	43000000	46000000	34000000	NA	83000000	62000000	NA	NA	26000000	NA	NA	30000000	NA	37000000	30000000	NA	NA	31000000	26000000	NA	38000000	47000000	NA	28000000	NA	NA	NA	NA	17000000	29000000	NA	23000000	30000000	19000000	NA	25000000
E2RD37	NA	51000000	69000000	92000000	78000000	120000000	72000000	84000000	41000000	31000000	18000000	95000000	74000000	110000000	75000000	81000000	43000000	130000000	67000000	120000000	100000000	130000000	53000000	87000000	72000000	100000000	86000000	120000000	2600000	33000000	76000000	8400000	NA	25000000	43000000	25000000
E2RQ99	12000000	24000000	23000000	21000000	22000000	26000000	13000000	24000000	13000000	24000000	38000000	13000000	17000000	12000000	13000000	19000000	16000000	12000000	33000000	58000000	20000000	61000000	57000000	21000000	30000000	23000000	25000000	65000000	26000000	19000000	58000000	56000000	16000000	17000000	36000000	18000000
P51147	42000000	26000000	50000000	39000000	44000000	30000000	54000000	33000000	35000000	69000000	54000000	52000000	57000000	100000000	32000000	90000000	83000000	65000000	52000000	88000000	78000000	85000000	84000000	52000000	70000000	78000000	39000000	110000000	32000000	56000000	53000000	29000000	22000000	50000000	38000000	49000000
F6V493	19000000	19000000	15000000	61000000	71000000	78000000	36000000	42000000	15000000	47000000	40000000	71000000	39000000	35000000	37000000	41000000	56000000	42000000	23000000	70000000	74000000	110000000	42000000	14000000	50000000	110000000	30000000	68000000	21000000	2000000	32000000	NA	11000000	NA	25000000	33000000
E2R016	44000000	82000000	47000000	NA	39000000	NA	37000000	51000000	44000000	63000000	6500000	60000000	NA	80000000	53000000	81000000	80000000	36000000	69000000	93000000	100000000	60000000	83000000	56000000	82000000	82000000	93000000	96000000	59000000	63000000	100000000	NA	90000000	52000000	95000000	74000000
F1PWM2	12000000	150000000	130000000	26000000	180000000	340000000	170000000	20000000	100000000	190000000	150000000	190000000	49000000	270000000	150000000	320000000	170000000	17000000	130000000	290000000	130000000	300000000	140000000	150000000	270000000	220000000	270000000	300000000	130000000	25000000	98000000	3800000	70000000	83000000	26000000	16000000
E2R5K7	8300000	8800000	5400000	7700000	5500000	6400000	NA	6000000	4700000	5900000	6700000	NA	7300000	7300000	10000000	NA	7300000	8400000	NA	6600000	8500000	NA	11000000	9300000	9000000	NA	9200000	7600000	9200000	NA	7700000	10000000	8400000	10000000	10000000	12000000
J9P5U3	650000000	550000000	600000000	970000000	770000000	880000000	550000000	660000000	340000000	1100000000	790000000	720000000	360000000	1300000000	1300000000	1100000000	1100000000	940000000	420000000	660000000	650000000	1000000000	920000000	130000000	730000000	600000000	650000000	230000000	350000000	720000000	260000000	950000000	1000000000	650000000	1300000000	210000000
E2QWV5	26000000	NA	7100000	14000000	50000000	17000000	14000000	18000000	12000000	53000000	27000000	54000000	31000000	34000000	42000000	52000000	45000000	49000000	22000000	38000000	19000000	38000000	17000000	13000000	21000000	27000000	20000000	54000000	8000000	37000000	46000000	12000000	23000000	26000000	50000000	35000000
J9P4L2	82000000	22000000	61000000	47000000	66000000	56000000	38000000	48000000	33000000	41000000	33000000	50000000	NA	73000000	83000000	81000000	53000000	33000000	43000000	21000000	30000000	27000000	19000000	29000000	12000000	45000000	28000000	66000000	19000000	27000000	NA	NA	NA	30000000	34000000	43000000
E2RB79	180000000	430000000	190000000	540000000	340000000	250000000	260000000	230000000	120000000	110000000	140000000	250000000	400000000	280000000	220000000	220000000	250000000	240000000	330000000	520000000	350000000	510000000	580000000	410000000	230000000	460000000	350000000	520000000	370000000	210000000	400000000	250000000	490000000	220000000	580000000	310000000
E2RHG2	860000000	1200000000	360000000	480000000	650000000	980000000	340000000	350000000	530000000	220000000	260000000	270000000	550000000	690000000	240000000	620000000	300000000	310000000	390000000	1200000000	480000000	640000000	350000000	640000000	460000000	250000000	380000000	530000000	80000000	290000000	250000000	28000000	220000000	13000000	400000000	290000000
F1P9Z8	100000000	100000000	89000000	110000000	93000000	110000000	73000000	76000000	48000000	78000000	83000000	88000000	92000000	120000000	98000000	110000000	92000000	88000000	40000000	75000000	59000000	84000000	76000000	47000000	70000000	58000000	65000000	70000000	37000000	50000000	46000000	40000000	57000000	41000000	74000000	49000000
F1PBT3	540000000	870000000	730000000	710000000	740000000	910000000	600000000	850000000	370000000	560000000	640000000	480000000	710000000	570000000	1000000000	1000000000	400000000	710000000	400000000	560000000	370000000	540000000	490000000	410000000	500000000	380000000	550000000	490000000	210000000	390000000	430000000	220000000	400000000	340000000	570000000	340000000
F1PHR2	4400000000	2200000000	1700000000	2800000000	2800000000	1600000000	2100000000	2400000000	1200000000	2500000000	2300000000	2200000000	2700000000	4000000000	3800000000	2600000000	5000000000	4700000000	1300000000	2000000000	1800000000	2400000000	2000000000	1400000000	1100000000	2900000000	1900000000	2200000000	820000000	1100000000	2100000000	1100000000	1900000000	1300000000	2400000000	1900000000
F1PX14	NA	NA	NA	17000000	26000000	21000000	NA	NA	NA	19000000	29000000	22000000	NA	16000000	32000000	17000000	NA	35000000	NA	6300000	5600000	NA	NA	NA	NA	NA	NA	6900000	20000000	4700000	NA	NA	4400000	NA	21000000	19000000
F6UKZ0	23000000	22000000	18000000	29000000	29000000	41000000	23000000	17000000	NA	15000000	27000000	26000000	NA	25000000	27000000	30000000	32000000	27000000	14000000	32000000	23000000	37000000	31000000	18000000	35000000	NA	24000000	30000000	8500000	NA	33000000	4800000	22000000	12000000	18000000	33000000
F1PIT0	NA	3900000	NA	16000000	19000000	9400000	13000000	32000000	NA	24000000	7800000	3900000	11000000	NA	20000000	NA	9400000	16000000	16000000	25000000	35000000	30000000	34000000	NA	32000000	28000000	37000000	17000000	27000000	5800000	18000000	10000000	12000000	40000000	23000000	14000000
E2R9J8	13000000	18000000	45000000	23000000	21000000	69000000	43000000	24000000	33000000	36000000	NA	NA	33000000	NA	17000000	61000000	NA	NA	16000000	60000000	45000000	42000000	36000000	44000000	62000000	48000000	58000000	83000000	NA	20000000	22000000	12000000	92000000	27000000	110000000	7100000
F1PZC3	NA	26000000	21000000	45000000	49000000	51000000	NA	NA	NA	NA	NA	NA	20000000	NA	63000000	33000000	45000000	53000000	20000000	9600000	8500000	NA	NA	21000000	48000000	9900000	NA	64000000	NA	5300000	34000000	21000000	25000000	13000000	51000000	34000000
E2R5M7	11000000	62000000	5600000	21000000	30000000	51000000	43000000	NA	12000000	33000000	NA	24000000	24000000	85000000	28000000	82000000	58000000	7800000	52000000	73000000	21000000	72000000	23000000	52000000	59000000	54000000	22000000	66000000	58000000	15000000	89000000	55000000	53000000	38000000	29000000	88000000
F6XTD9	36000000	36000000	8300000	8000000	54000000	9600000	5700000	7600000	20000000	10000000	7000000	16000000	5600000	11000000	29000000	10000000	6700000	57000000	33000000	51000000	52000000	14000000	45000000	36000000	49000000	41000000	43000000	60000000	25000000	7900000	53000000	34000000	37000000	30000000	9100000	37000000
F1PJ80	NA	NA	9600000	29000000	55000000	59000000	37000000	NA	11000000	50000000	39000000	27000000	57000000	35000000	19000000	44000000	57000000	17000000	NA	19000000	18000000	19000000	33000000	13000000	23000000	39000000	62000000	47000000	16000000	10000000	6800000	6200000	15000000	21000000	6500000	7700000
F1PTZ9	2000000000	3000000000	2300000000	5300000000	5900000000	5900000000	2900000000	1700000000	2600000000	3300000000	3000000000	2700000000	3000000000	3900000000	4800000000	2800000000	3400000000	2000000000	1700000000	2700000000	2500000000	2500000000	3700000000	1300000000	2900000000	2200000000	2800000000	1900000000	100000000	950000000	1500000000	420000000	2000000000	280000000	3500000000	1400000000
E2RBA8	28000000	27000000	12000000	52000000	31000000	31000000	16000000	20000000	23000000	50000000	5600000	7400000	2800000	24000000	24000000	34000000	NA	NA	39000000	44000000	27000000	23000000	43000000	18000000	32000000	45000000	46000000	9100000	31000000	25000000	17000000	17000000	57000000	27000000	50000000	53000000
J9P1J5	NA	22000000	NA	NA	32000000	NA	11000000	11000000	7700000	14000000	42000000	NA	20000000	NA	NA	17000000	27000000	NA	22000000	11000000	34000000	10000000	35000000	41000000	6400000	NA	56000000	NA	NA	NA	NA	NA	NA	18000000	56000000	23000000
E2RJY3	NA	NA	NA	4700000	6500000	NA	NA	NA	NA	NA	NA	5600000	8700000	12000000	6600000	12000000	6400000	7700000	NA	NA	5400000	7300000	5000000	NA	5700000	NA	6100000	9600000	2600000	6000000	6000000	3400000	5800000	1600000	8300000	4900000
E2R561	15000000	13000000	7200000	14000000	11000000	18000000	7800000	13000000	7500000	12000000	12000000	13000000	NA	6300000	NA	6100000	14000000	13000000	NA	16000000	22000000	17000000	24000000	NA	17000000	13000000	15000000	14000000	8300000	10000000	16000000	14000000	11000000	NA	15000000	12000000
E2RGJ9	27000000	7800000	21000000	NA	60000000	27000000	28000000	24000000	19000000	50000000	11000000	33000000	30000000	NA	NA	35000000	31000000	38000000	44000000	53000000	24000000	52000000	46000000	3600000	50000000	19000000	43000000	17000000	2000000	18000000	27000000	3400000	26000000	6700000	47000000	3200000
F1PCH3	1000000000	2300000000	1700000000	4100000000	4800000000	4600000000	2000000000	3600000000	1300000000	3000000000	1300000000	2400000000	2700000000	2700000000	2100000000	2900000000	2100000000	1200000000	680000000	2200000000	2000000000	2200000000	1500000000	1300000000	2200000000	1900000000	1800000000	1700000000	820000000	1800000000	2100000000	930000000	1300000000	730000000	1500000000	1100000000
P18466	26000000	38000000	26000000	40000000	41000000	2600000	22000000	21000000	18000000	30000000	NA	30000000	16000000	54000000	28000000	40000000	30000000	22000000	12000000	21000000	17000000	26000000	27000000	13000000	17000000	NA	22000000	12000000	10000000	22000000	13000000	8400000	NA	11000000	25000000	15000000
P38377	23000000	37000000	320000000	70000000	240000000	220000000	190000000	32000000	150000000	340000000	200000000	34000000	140000000	420000000	260000000	240000000	62000000	94000000	73000000	67000000	94000000	110000000	74000000	31000000	20000000	NA	64000000	65000000	20000000	99000000	29000000	NA	22000000	130000000	230000000	41000000
F1PZP8	28000000	NA	35000000	5900000	76000000	69000000	NA	53000000	25000000	34000000	NA	NA	33000000	47000000	NA	NA	NA	NA	24000000	58000000	53000000	NA	NA	29000000	44000000	NA	NA	5600000	NA	NA	6000000	NA	28000000	NA	41000000	NA
J9NZC6	23000000	64000000	45000000	21000000	23000000	38000000	34000000	100000000	11000000	98000000	38000000	110000000	100000000	52000000	NA	94000000	100000000	43000000	49000000	39000000	39000000	110000000	77000000	13000000	120000000	46000000	18000000	96000000	14000000	51000000	36000000	7800000	25000000	13000000	270000000	23000000
F1Q0H3	140000000	140000000	140000000	210000000	210000000	90000000	110000000	150000000	95000000	180000000	190000000	180000000	250000000	260000000	140000000	130000000	240000000	120000000	120000000	140000000	180000000	91000000	90000000	120000000	73000000	170000000	150000000	150000000	70000000	180000000	190000000	49000000	73000000	160000000	74000000	130000000
E2RQR5	21000000	120000000	NA	9000000	200000000	NA	NA	NA	77000000	20000000	21000000	3300000	24000000	13000000	12000000	13000000	13000000	14000000	77000000	18000000	97000000	4000000	NA	160000000	NA	NA	NA	22000000	140000000	15000000	NA	34000000	19000000	130000000	NA	38000000
E2RAT6	48000000	94000000	71000000	73000000	130000000	56000000	54000000	83000000	37000000	60000000	100000000	63000000	47000000	86000000	77000000	83000000	57000000	45000000	72000000	73000000	89000000	74000000	90000000	51000000	130000000	79000000	120000000	120000000	84000000	130000000	110000000	120000000	150000000	51000000	110000000	98000000
F1PE28	52000000	70000000	62000000	56000000	160000000	53000000	70000000	42000000	39000000	93000000	80000000	91000000	120000000	120000000	120000000	140000000	140000000	92000000	81000000	110000000	99000000	110000000	78000000	92000000	100000000	55000000	110000000	52000000	62000000	82000000	44000000	35000000	120000000	48000000	110000000	110000000
F1PJH5	36000000	33000000	28000000	32000000	29000000	31000000	24000000	9300000	40000000	29000000	27000000	23000000	51000000	32000000	27000000	26000000	12000000	39000000	16000000	NA	8200000	21000000	5200000	NA	NA	27000000	17000000	NA	8600000	NA	16000000	NA	30000000	NA	NA	7400000
E2R7L1	22000000	31000000	55000000	77000000	120000000	72000000	78000000	68000000	30000000	150000000	150000000	140000000	160000000	180000000	140000000	200000000	160000000	120000000	42000000	92000000	84000000	97000000	78000000	48000000	95000000	79000000	65000000	150000000	68000000	100000000	130000000	28000000	70000000	17000000	160000000	120000000
J9NYE0	NA	NA	7400000	NA	8300000	7900000	NA	6800000	980000	3000000	5300000	NA	5200000	20000000	3700000	5300000	4500000	18000000	4400000	160000000	5100000	22000000	39000000	5800000	21000000	3000000	22000000	19000000	NA	NA	25000000	NA	3200000	NA	NA	6600000
E2RDS8	12000000	NA	4900000	15000000	16000000	17000000	NA	8900000	6800000	NA	15000000	12000000	NA	10000000	NA	18000000	12000000	12000000	NA	11000000	NA	NA	14000000	3500000	17000000	NA	7500000	14000000	1800000	820000	4600000	NA	NA	2700000	12000000	2800000
J9NST3	3100000	NA	NA	NA	8000000	7200000	NA	5900000	NA	5100000	5800000	NA	4700000	7300000	5100000	NA	NA	7000000	NA	NA	7300000	7200000	6600000	4400000	NA	NA	6700000	NA	NA	7100000	9400000	6000000	NA	6900000	NA	7400000
F1Q0S9	NA	NA	NA	27000000	11000000	31000000	16000000	18000000	15000000	8100000	14000000	23000000	14000000	15000000	NA	24000000	20000000	23000000	19000000	NA	NA	9400000	860000	11000000	NA	NA	20000000	20000000	9700000	1100000	25000000	2100000	7200000	NA	11000000	NA
E2R0S6	190000000	190000000	250000000	340000000	290000000	290000000	260000000	260000000	68000000	280000000	330000000	370000000	280000000	460000000	250000000	520000000	440000000	310000000	150000000	350000000	390000000	460000000	310000000	170000000	370000000	410000000	410000000	230000000	130000000	300000000	380000000	150000000	240000000	36000000	390000000	310000000
F1PS87	3100000	3500000	NA	NA	NA	NA	NA	NA	NA	NA	NA	NA	36000000	NA	13000000	NA	NA	NA	13000000	NA	9700000	NA	NA	5200000	NA	NA	42000000	NA	5400000	NA	NA	18000000	7000000	17000000	NA	7300000
F1PS82	600000000	540000000	180000000	670000000	880000000	750000000	690000000	850000000	390000000	680000000	490000000	670000000	340000000	380000000	71000000	830000000	560000000	490000000	200000000	340000000	380000000	260000000	360000000	190000000	390000000	360000000	410000000	390000000	87000000	320000000	370000000	15000000	14000000	120000000	21000000	180000000
J9P5W0	54000000	46000000	22000000	74000000	99000000	84000000	36000000	56000000	25000000	60000000	56000000	65000000	47000000	57000000	41000000	72000000	78000000	48000000	36000000	55000000	52000000	55000000	15000000	NA	NA	10000000	58000000	16000000	NA	78000000	64000000	NA	10000000	23000000	50000000	42000000
F1PIY1	7400000	16000000	10000000	8300000	14000000	5700000	8600000	7900000	4300000	3300000	7300000	7600000	9300000	18000000	12000000	17000000	8300000	12000000	12000000	25000000	14000000	13000000	17000000	10000000	14000000	18000000	12000000	25000000	4200000	6300000	15000000	16000000	22000000	12000000	16000000	NA
F1PD82	33000000	NA	27000000	10000000	14000000	8500000	NA	24000000	18000000	10000000	9000000	7300000	17000000	12000000	34000000	20000000	11000000	29000000	NA	7800000	9100000	8300000	11000000	20000000	9200000	7200000	8900000	6600000	18000000	3800000	NA	21000000	5800000	16000000	12000000	9900000
F1PRA7	11000000	11000000	19000000	18000000	41000000	17000000	15000000	NA	14000000	13000000	NA	42000000	17000000	20000000	NA	22000000	21000000	30000000	15000000	18000000	27000000	21000000	15000000	3400000	3800000	NA	13000000	34000000	1100000	12000000	NA	5700000	NA	14000000	18000000	NA
F1PEG9	43000000	71000000	NA	2700000	NA	NA	NA	16000000	NA	75000000	66000000	59000000	NA	91000000	74000000	79000000	82000000	40000000	NA	47000000	34000000	65000000	110000000	14000000	NA	96000000	49000000	89000000	45000000	11000000	83000000	9000000	79000000	23000000	85000000	NA
J9P6Y7	9900000	10000000	12000000	20000000	24000000	20000000	22000000	20000000	14000000	19000000	10000000	10000000	10000000	23000000	16000000	15000000	19000000	10000000	15000000	19000000	17000000	NA	9700000	14000000	23000000	21000000	15000000	NA	2100000	9700000	NA	NA	2200000	7200000	NA	NA
J9P813	96000000	110000000	74000000	150000000	150000000	120000000	81000000	120000000	NA	100000000	54000000	NA	160000000	65000000	NA	NA	94000000	NA	37000000	44000000	51000000	52000000	57000000	NA	39000000	43000000	110000000	NA	55000000	14000000	NA	11000000	NA	38000000	120000000	160000000
F1PTP6	84000000	100000000	140000000	200000000	230000000	210000000	140000000	160000000	58000000	79000000	170000000	65000000	120000000	75000000	110000000	91000000	190000000	200000000	15000000	88000000	83000000	180000000	72000000	23000000	64000000	160000000	72000000	170000000	48000000	69000000	87000000	52000000	68000000	31000000	100000000	160000000
F1Q2M3	61000000	83000000	23000000	110000000	110000000	78000000	22000000	70000000	20000000	81000000	37000000	76000000	91000000	100000000	120000000	91000000	91000000	86000000	60000000	96000000	99000000	140000000	99000000	70000000	87000000	90000000	49000000	92000000	51000000	39000000	68000000	22000000	24000000	20000000	39000000	84000000
E2QZA8	210000000	180000000	190000000	250000000	290000000	120000000	71000000	290000000	230000000	340000000	310000000	300000000	110000000	230000000	320000000	340000000	330000000	290000000	330000000	140000000	290000000	290000000	300000000	290000000	130000000	300000000	300000000	400000000	62000000	200000000	310000000	49000000	370000000	65000000	390000000	290000000
F1PFE9	NA	9500000	NA	39000000	NA	25000000	NA	NA	3800000	2400000	19000000	15000000	9300000	NA	17000000	5400000	8000000	11000000	6400000	NA	16000000	27000000	14000000	8600000	11000000	13000000	10000000	NA	12000000	NA	4700000	8400000	NA	12000000	11000000	5100000
E2RJV3	57000000	36000000	46000000	57000000	9400000	40000000	NA	52000000	14000000	12000000	NA	71000000	NA	9500000	120000000	NA	71000000	7600000	NA	66000000	21000000	170000000	34000000	NA	66000000	30000000	55000000	15000000	82000000	29000000	34000000	59000000	NA	NA	NA	20000000
F1PTW4	14000000	15000000	NA	18000000	31000000	19000000	7600000	14000000	8600000	9700000	NA	7700000	NA	2900000	15000000	18000000	17000000	8600000	17000000	26000000	27000000	20000000	24000000	17000000	22000000	24000000	29000000	22000000	8800000	18000000	NA	NA	9700000	11000000	11000000	14000000
J9PAS2	110000000	90000000	73000000	98000000	120000000	110000000	93000000	120000000	31000000	97000000	85000000	85000000	49000000	90000000	100000000	120000000	110000000	100000000	31000000	97000000	88000000	93000000	80000000	37000000	110000000	69000000	100000000	89000000	31000000	46000000	87000000	34000000	48000000	29000000	83000000	56000000
E2RLQ6	NA	140000000	NA	NA	170000000	97000000	100000000	120000000	11000000	NA	88000000	94000000	69000000	NA	NA	NA	130000000	110000000	78000000	18000000	85000000	100000000	98000000	15000000	28000000	79000000	99000000	NA	13000000	NA	120000000	14000000	18000000	24000000	87000000	NA
E2RRC9	2300000000	2000000000	1100000000	690000000	1600000000	760000000	660000000	720000000	930000000	850000000	770000000	770000000	980000000	1300000000	1400000000	1900000000	1300000000	910000000	530000000	610000000	800000000	700000000	770000000	550000000	410000000	390000000	740000000	600000000	80000000	160000000	680000000	470000000	660000000	380000000	550000000	610000000
E2RD86	670000000	400000000	260000000	280000000	720000000	710000000	450000000	490000000	410000000	480000000	400000000	330000000	510000000	500000000	370000000	610000000	230000000	300000000	240000000	410000000	520000000	580000000	690000000	290000000	230000000	720000000	330000000	550000000	79000000	230000000	240000000	180000000	440000000	120000000	200000000	710000000
F1PX11	7200000	6500000	NA	3700000	6900000	5300000	NA	4800000	NA	NA	NA	NA	5000000	2300000	11000000	NA	8200000	4100000	10000000	NA	NA	11000000	6100000	12000000	13000000	NA	6600000	11000000	NA	3800000	NA	9700000	9800000	14000000	11000000	7900000
F1PZL5	170000000	180000000	76000000	120000000	230000000	90000000	130000000	86000000	53000000	68000000	68000000	61000000	71000000	180000000	170000000	74000000	75000000	190000000	32000000	60000000	31000000	35000000	26000000	24000000	31000000	26000000	34000000	30000000	20000000	14000000	NA	77000000	1100000	22000000	34000000	55000000
F1PEE3	7600000	14000000	13000000	NA	NA	NA	22000000	29000000	3000000	NA	20000000	26000000	NA	40000000	40000000	34000000	36000000	11000000	NA	30000000	25000000	41000000	27000000	13000000	30000000	NA	18000000	NA	11000000	19000000	13000000	12000000	15000000	23000000	18000000	35000000
E2QYT6	NA	47000000	NA	NA	59000000	59000000	NA	71000000	47000000	NA	NA	NA	NA	NA	35000000	16000000	NA	78000000	8100000	18000000	22000000	22000000	22000000	NA	NA	10000000	21000000	NA	44000000	NA	NA	20000000	NA	9600000	74000000	NA
F1P7L9	27000000	30000000	16000000	NA	NA	NA	23000000	NA	NA	NA	18000000	19000000	NA	32000000	30000000	26000000	NA	NA	NA	18000000	NA	19000000	17000000	12000000	18000000	16000000	17000000	NA	6800000	3300000	13000000	10000000	11000000	14000000	9400000	9500000
Q4LAL9	240000000	250000000	220000000	340000000	160000000	150000000	180000000	170000000	69000000	260000000	240000000	240000000	340000000	490000000	460000000	460000000	420000000	460000000	110000000	160000000	110000000	200000000	160000000	28000000	130000000	100000000	230000000	140000000	110000000	130000000	160000000	NA	200000000	190000000	160000000	160000000
F1PNP7	26000000	23000000	15000000	29000000	73000000	6600000	11000000	14000000	9300000	48000000	50000000	34000000	57000000	80000000	130000000	59000000	94000000	59000000	23000000	22000000	15000000	20000000	23000000	25000000	13000000	22000000	64000000	40000000	27000000	19000000	39000000	30000000	40000000	34000000	41000000	47000000
E2R4T5	31000000	18000000	27000000	16000000	NA	11000000	9500000	15000000	8800000	6200000	47000000	8400000	37000000	26000000	10000000	13000000	10000000	17000000	11000000	NA	50000000	16000000	65000000	36000000	36000000	73000000	19000000	34000000	9500000	36000000	36000000	11000000	28000000	8900000	47000000	12000000
J9PBD3	490000000	780000000	660000000	850000000	810000000	770000000	460000000	420000000	400000000	530000000	410000000	520000000	1100000000	910000000	930000000	620000000	780000000	780000000	490000000	600000000	470000000	870000000	260000000	640000000	77000000	820000000	650000000	920000000	76000000	190000000	870000000	50000000	660000000	580000000	780000000	71000000
E2RBI2	55000000	67000000	33000000	53000000	52000000	47000000	30000000	36000000	37000000	63000000	75000000	55000000	88000000	81000000	91000000	82000000	80000000	79000000	35000000	60000000	64000000	66000000	47000000	38000000	62000000	65000000	63000000	71000000	48000000	35000000	55000000	36000000	76000000	40000000	110000000	57000000
F1PHX8	190000000	180000000	140000000	180000000	200000000	170000000	150000000	65000000	100000000	220000000	130000000	170000000	300000000	320000000	320000000	310000000	300000000	270000000	78000000	70000000	85000000	92000000	63000000	80000000	41000000	75000000	100000000	180000000	140000000	150000000	210000000	140000000	94000000	160000000	220000000	200000000
E2QXN8	53000000	64000000	31000000	59000000	36000000	61000000	35000000	30000000	33000000	46000000	18000000	64000000	21000000	50000000	33000000	48000000	35000000	60000000	58000000	51000000	92000000	55000000	48000000	64000000	47000000	48000000	54000000	79000000	25000000	43000000	75000000	46000000	32000000	57000000	72000000	38000000
F1PUT6	7700000	7200000	NA	13000000	NA	NA	6900000	10000000	7200000	17000000	NA	NA	19000000	NA	NA	NA	19000000	15000000	NA	NA	NA	9800000	NA	NA	NA	4900000	6700000	NA	NA	11000000	18000000	13000000	5500000	NA	NA	7200000
F1Q0Z2	360000000	930000000	71000000	360000000	310000000	370000000	340000000	470000000	530000000	350000000	390000000	300000000	290000000	370000000	310000000	440000000	360000000	310000000	180000000	310000000	270000000	380000000	330000000	230000000	320000000	250000000	270000000	400000000	260000000	290000000	230000000	160000000	230000000	120000000	350000000	160000000
E2RGF6	NA	13000000	21000000	17000000	51000000	34000000	42000000	41000000	11000000	13000000	17000000	NA	NA	22000000	14000000	26000000	15000000	23000000	22000000	42000000	25000000	28000000	31000000	17000000	37000000	19000000	28000000	5600000	2800000	16000000	11000000	NA	7600000	NA	NA	NA
F1PLS0	93000000	77000000	91000000	94000000	92000000	110000000	94000000	57000000	56000000	48000000	47000000	51000000	27000000	60000000	62000000	81000000	65000000	53000000	75000000	110000000	140000000	120000000	84000000	100000000	110000000	65000000	150000000	54000000	52000000	68000000	60000000	44000000	91000000	53000000	73000000	80000000
J9P097	NA	NA	NA	NA	16000000	13000000	NA	11000000	NA	NA	NA	NA	NA	7100000	NA	8400000	6900000	4700000	5000000	12000000	14000000	11000000	8900000	8000000	12000000	3900000	14000000	12000000	5000000	8500000	13000000	7000000	8800000	NA	10000000	7600000
F1PAZ2	62000000	29000000	57000000	74000000	41000000	62000000	53000000	33000000	11000000	42000000	30000000	54000000	50000000	58000000	88000000	62000000	62000000	56000000	NA	NA	NA	41000000	13000000	NA	7200000	NA	27000000	4600000	NA	2800000	NA	NA	NA	NA	15000000	NA
E2R4I1	22000000	67000000	43000000	91000000	110000000	86000000	74000000	59000000	NA	110000000	79000000	110000000	150000000	130000000	30000000	130000000	140000000	50000000	NA	95000000	24000000	NA	NA	NA	NA	8500000	52000000	150000000	8100000	NA	120000000	5400000	63000000	7600000	24000000	530000
F1PNI3	NA	NA	56000000	52000000	110000000	68000000	NA	48000000	NA	62000000	51000000	84000000	NA	67000000	NA	120000000	50000000	47000000	NA	47000000	40000000	36000000	42000000	NA	48000000	29000000	16000000	48000000	NA	28000000	NA	NA	22000000	NA	33000000	22000000
J9NV18	NA	NA	NA	18000000	9500000	28000000	NA	9400000	NA	NA	NA	10000000	11000000	40000000	25000000	NA	20000000	22000000	NA	14000000	11000000	12000000	NA	NA	7600000	NA	6300000	12000000	NA	NA	NA	7200000	NA	5900000	13000000	NA
F1PVW0	200000000	180000000	380000000	180000000	600000000	300000000	380000000	480000000	190000000	310000000	370000000	440000000	120000000	690000000	550000000	560000000	510000000	490000000	200000000	380000000	390000000	420000000	340000000	210000000	390000000	390000000	380000000	71000000	140000000	54000000	260000000	41000000	210000000	99000000	360000000	280000000
J9P3G1	280000000	280000000	48000000	78000000	410000000	73000000	49000000	48000000	58000000	57000000	65000000	42000000	67000000	59000000	330000000	80000000	70000000	68000000	230000000	22000000	330000000	78000000	350000000	250000000	84000000	110000000	340000000	78000000	180000000	53000000	280000000	170000000	250000000	170000000	350000000	330000000
F1PKF6	83000000	59000000	41000000	100000000	100000000	58000000	49000000	60000000	11000000	55000000	64000000	83000000	67000000	68000000	140000000	74000000	76000000	100000000	42000000	54000000	130000000	51000000	79000000	63000000	63000000	58000000	92000000	70000000	27000000	48000000	42000000	34000000	63000000	19000000	62000000	56000000
E2R1X1	42000000	6900000	11000000	35000000	2600000	33000000	22000000	NA	16000000	NA	NA	7600000	21000000	12000000	NA	NA	21000000	NA	10000000	40000000	51000000	60000000	22000000	29000000	31000000	36000000	31000000	23000000	16000000	23000000	NA	12000000	NA	13000000	27000000	45000000
E2RLY5	44000000	48000000	42000000	69000000	120000000	110000000	12000000	45000000	29000000	26000000	36000000	37000000	37000000	44000000	45000000	55000000	51000000	39000000	31000000	NA	20000000	NA	29000000	37000000	22000000	24000000	29000000	NA	17000000	NA	26000000	18000000	27000000	20000000	31000000	32000000
E2R5G6	53000000	55000000	NA	76000000	78000000	83000000	59000000	72000000	27000000	67000000	61000000	65000000	56000000	81000000	NA	71000000	67000000	66000000	33000000	67000000	65000000	65000000	53000000	30000000	58000000	61000000	60000000	67000000	32000000	54000000	NA	32000000	41000000	29000000	57000000	NA
E2R5T8	7700000	8700000	8300000	12000000	9900000	13000000	2300000	5400000	4100000	11000000	10000000	9000000	14000000	26000000	22000000	16000000	32000000	11000000	14000000	17000000	15000000	82000000	20000000	11000000	10000000	13000000	10000000	44000000	11000000	10000000	30000000	NA	73000000	15000000	30000000	13000000
E2QZ99	80000000	92000000	61000000	93000000	NA	39000000	88000000	130000000	63000000	NA	NA	NA	42000000	NA	NA	9100000	110000000	54000000	28000000	47000000	52000000	100000000	8400000	44000000	8100000	45000000	97000000	57000000	68000000	120000000	58000000	84000000	120000000	44000000	92000000	NA
F1PPT7	300000000	250000000	210000000	180000000	90000000	280000000	160000000	210000000	150000000	190000000	120000000	220000000	190000000	140000000	310000000	240000000	140000000	140000000	220000000	290000000	260000000	320000000	260000000	250000000	300000000	320000000	300000000	170000000	150000000	200000000	280000000	190000000	300000000	120000000	270000000	310000000
J9P4S4	NA	15000000	5600000	23000000	28000000	19000000	15000000	20000000	NA	13000000	14000000	9800000	18000000	12000000	13000000	21000000	14000000	13000000	15000000	55000000	40000000	33000000	25000000	13000000	28000000	40000000	22000000	21000000	NA	19000000	16000000	NA	NA	NA	17000000	22000000
F1PAM3	200000000	120000000	220000000	170000000	280000000	350000000	200000000	290000000	190000000	230000000	180000000	210000000	220000000	400000000	230000000	120000000	210000000	220000000	27000000	120000000	170000000	140000000	120000000	21000000	230000000	75000000	47000000	160000000	42000000	110000000	140000000	29000000	140000000	120000000	32000000	140000000
E2RAC6	43000000	57000000	45000000	31000000	22000000	36000000	42000000	21000000	32000000	36000000	9900000	50000000	50000000	59000000	53000000	20000000	54000000	50000000	53000000	36000000	69000000	35000000	35000000	54000000	64000000	16000000	87000000	15000000	25000000	38000000	18000000	50000000	25000000	9200000	20000000	18000000
J9P7W8	96000000	110000000	NA	NA	NA	5600000	NA	NA	56000000	NA	NA	NA	NA	NA	60000000	49000000	NA	51000000	NA	110000000	110000000	140000000	NA	89000000	NA	120000000	NA	NA	37000000	NA	NA	NA	57000000	42000000	67000000	55000000
E2R7P6	78000000	80000000	NA	38000000	NA	7300000	81000000	NA	NA	79000000	NA	NA	53000000	NA	38000000	25000000	56000000	NA	19000000	NA	NA	NA	2900000	48000000	6800000	30000000	NA	1800000	30000000	NA	NA	NA	NA	NA	49000000	NA

## Sheet: Normalized z-Score
	hh1	hh2	hh3	hp1	hp2	hp3	nh1	nh2	nh3	np1	np2	np3
	hh	hh	hh	hp	hp	hp	nh	nh	nh	np	np	np
AccessionNumber	hh1	hh2	hh3	hp1	hp2	hp3	nh1	nh2	nh3	np1	np2	np3
F1PLP6	-1.98178	0.889636	0.417206	0.515763	NA	0.78494	-0.152544	0.353569	1.0907	-0.785157	-1.46878	0.336454
L7N050	0.274798	0.14254	-1.56637	-1.38867	-0.208965	-0.926023	1.18545	0.792897	1.50456	0.0832373	-0.756292	0.862829
F1PG08	0.573833	0.134204	0.851327	0.0948574	1.63251	1.01113	-0.381559	-0.901413	-0.334381	0.443673	-1.76759	-1.35659
F1PS20	0.132817	1.07289	0.205619	0.254956	-0.295059	0.000295444	0.258172	0.588452	0.699671	-0.140263	NA	-2.77755
E2R2C3	1.27107	0.875032	0.0523062	-0.150111	1.47898	0.92788	-0.915501	-0.215622	-0.552221	-1.40205	-1.53683	0.16707
F1PCD8	-0.101763	0.712226	0.0434396	-1.1716	-1.15863	-0.972934	1.54832	0.728014	1.68276	-1.00683	-0.16272	-0.140285
E2REX3	-1.90038	0.269604	-1.58143	-0.145941	-0.402692	0.836825	0.284242	-0.597139	0.423933	0.901134	0.375196	1.53665
P54714	1.02291	1.21464	0.553527	0.51532	0.627443	1.14902	-0.499715	-0.482727	0.0355714	-1.43996	-1.36574	-1.3303
F1PL97	1.06784	0.0176498	0.349881	-1.15498	1.87756	1.39824	-0.0390681	-0.605597	-0.411178	-0.389179	-1.00375	-1.10742
E2RIV3	-1.55924	0.282645	-2.24671	0.288765	0.399697	-0.245836	0.190102	-0.275838	0.658997	0.795097	1.35262	0.359695
F2Z4N2	-0.00433352	1.23093	0.0431564	1.01399	0.923045	0.799409	0.419543	-0.478363	0.00501064	-0.730306	-2.25702	-0.965062
J9P7A6	-0.0518514	1.06533	-0.191964	-0.0557947	1.61091	1.21408	-0.0411724	0.270619	0.275641	-1.37926	-1.28629	-1.43024
F1Q3S9	0.207696	0.796202	-0.190369	0.795049	1.38223	1.80242	-1.2677	-0.862202	-1.18127	-0.416188	-0.468889	-0.596984
F1PXI6	0.575209	1.54281	0.371507	NA	-0.259971	-1.48026	0.364985	-0.0584671	0.52045	NA	NA	-1.57626
F1PIK5	-0.957835	-0.0493624	-0.736078	0.786807	1.40947	0.494255	-1.53226	0.418121	0.0648564	1.2407	0.424115	-1.56278
E2RER1	-0.358849	-2.351	-0.803307	-0.660985	-0.0340348	-0.0403037	0.493515	0.601003	0.0327163	1.27913	0.520858	1.32126
F1PHP2	0.733857	0.219863	0.0526854	-0.927069	NA	-1.39672	1.14209	0.73863	1.14209	-0.619271	0.568755	-1.65491
E2R002	-0.215787	-0.823417	-1.5672	-1.25706	-0.388741	-0.373589	1.57443	0.900256	0.862882	0.04668	-0.134767	1.37631
F1PI16	-0.466302	2.48502	-0.307769	-0.19729	0.63316	0.963245	-0.737352	NA	-0.911169	-0.67196	-0.456709	-0.332878
F1PEN6	0.130267	1.34326	0.266067	0.349268	0.877949	0.867754	-0.133853	-0.214091	-0.0768309	-0.730244	-2.61829	-0.0612623
E2R2B7	NA	0.623929	NA	-1.64969	-1.60184	0.174158	0.964438	0.895903	0.876777	0.343948	0.174158	-0.801773
F1Q3G5	-1.00963	0.897209	0.0567247	0.526623	0.698358	-0.0013683	0.843243	0.434742	1.14552	-0.676622	-2.32033	-0.59447
E2RMN1	NA	-0.113109	-1.09801	-1.41496	-0.580657	0.591012	-0.413585	-0.413585	1.34873	NA	0.4392	1.65497
E2QUS9	0.163897	2.0266	0.0578748	0.721615	1.24426	-0.419635	-1.34888	0.47893	-0.574028	-0.351409	-1.24187	-0.757348
E2RLA8	0.804634	0.650534	0.502329	-0.899513	1.03669	1.54842	-1.12951	-0.724568	-0.752719	-0.46131	0.863615	-1.4386
E2RBF2	-0.370531	-0.0360437	-0.69286	-1.79667	NA	-0.820537	-0.562807	1.69061	0.813534	0.20892	1.21497	0.351424
F1PY21	-1.01982	-1.58006	-1.92966	0.989726	-0.0133949	0.587112	0.486335	0.701222	-0.110316	1.05391	0.745832	0.0891168
J9NYQ8	2.05388	0.621518	0.497688	-0.298327	0.484217	-0.45722	-0.553804	0.162406	-1.80952	-0.246208	0.732807	-1.18744
E2RT65	0.937463	1.18753	0.317785	0.107948	1.38451	0.0124646	-0.594329	-1.85836	0.18779	-1.65851	-0.222314	0.198011
J9PBL1	1.13362	1.239	-0.279979	0.110513	1.0066	1.40986	0.0934767	-0.633404	-0.452694	-1.1422	-1.44443	-1.04036
E2RNW5	0.839388	0.913651	0.933428	0.370544	0.921016	0.456711	-0.280672	0.207324	0.0843344	-1.27856	-2.13864	-1.02852
F1P835	-1.89451	0.654956	0.337361	0.534495	1.07765	0.840458	0.264963	0.532734	0.551141	-1.85381	-0.714856	-0.330583
F1P7M0	-0.827335	1.51561	0.0853855	-0.00998851	0.272051	1.04131	0.682867	0.414488	0.832301	-1.53385	-1.47281	-1.00002
E2QZR6	NA	0.722759	0.678471	-0.0458617	1.12866	1.36963	-1.77448	-1.03668	-0.96703	-0.626867	0.560139	-0.00875473
F1PKS1	-0.745214	0.00559789	-1.23602	0.876915	1.54614	1.78324	-1.00415	-0.811533	-0.860714	-0.112165	0.305719	0.252189
E2QYF3	-0.0157509	-0.10129	-0.523976	-1.17453	-1.31168	-0.516039	1.23596	1.21987	1.81643	-0.80601	-0.340574	0.517598
J9P4R4	-0.188503	0.302689	-2.52663	-1.17057	0.0317565	-0.0735541	0.46408	1.07525	0.913148	-0.107809	0.834931	0.445217
F1Q2N5	0.139028	0.284859	-0.470537	0.929159	1.08588	0.507032	0.276935	-0.160351	0.860359	-2.68781	-0.480674	-0.283885
E2RLA2	0.815732	1.49386	0.290524	0.389964	1.14944	0.974134	-0.55846	-0.502655	-0.796236	-1.80034	-0.947809	-0.508158
E2R5H4	2.29897	NA	-0.0362886	0.0676426	0.357217	0.131134	-1.5642	-0.420475	NA	0.379256	-0.432398	-0.780854
E2R1S5	-0.0611193	1.42525	-0.696997	0.419157	0.253621	0.899887	-0.276692	0.687813	1.13343	-1.60845	-1.65391	-0.521981
E2RJL3	1.51722	1.66484	0.926286	-1.21925	-0.691023	-0.35084	-0.482829	0.749979	0.106305	-0.647954	-1.29515	-0.277587
E2R5D5	-1.11488	1.42058	-0.226497	1.47946	0.730298	1.14276	-0.375422	-1.08492	0.213691	-1.21567	-0.0674086	-0.901992
F1PEH9	0.411562	0.112172	0.15621	-0.268001	0.558133	0.157259	0.873094	0.929567	0.612363	-2.51617	NA	-1.02619
F1Q4I1	-0.211271	1.05809	-0.41075	0.207375	0.571474	0.686394	0.611094	0.306783	0.789108	NA	-2.14047	-1.46783
E2RB81	-1.11995	-1.27524	-1.34649	-0.184445	0.985587	-0.977118	-0.540713	1.05514	0.706263	0.886686	0.813015	0.997276
E2RI17	0.739731	2.4551	-0.612121	-0.179638	0.137273	-0.0805402	-0.0386699	0.394519	NA	-1.08915	-0.581145	-1.14536
E2RD37	0.105454	0.974615	0.211045	-0.73523	0.763652	0.580355	0.932518	0.752429	0.772331	-1.74033	-1.46498	-1.15186
E2RQ99	-0.647764	-0.099149	-1.09987	-0.111198	-1.49149	-1.19759	0.969146	1.56436	0.234428	0.807144	1.25092	-0.178931
P51147	-1.05996	-1.12663	-0.909207	0.37511	0.306699	1.41606	1.06736	1.11203	0.482106	0.394636	-1.60288	-0.455315
F6V493	-1.31965	1.41834	-0.370862	0.803248	0.159461	0.587888	0.727963	0.323329	0.943676	-1.74343	-1.18814	-0.341824
E2R016	-0.266653	-1.26343	-0.944338	-2.09986	0.195899	0.0360122	0.996263	0.205444	0.971743	0.439351	1.26728	0.462284
F1PWM2	-0.692966	0.254431	-0.508311	0.859704	0.363595	-0.01377	0.810413	0.934519	1.39633	0.0123548	-1.77761	-1.6387
E2R5K7	-0.329565	-0.956027	-1.94678	-1.10077	0.172966	-0.000999344	-0.223862	1.28102	0.751281	0.32776	0.49644	1.52853
J9P5U3	-0.241827	1.04981	-0.879366	0.99299	0.960686	1.68237	-0.442937	-0.915631	0.0847492	-1.7512	-0.0790977	-0.460548
E2QWV5	-1.6087	-0.290413	-1.45033	1.29358	0.821894	1.62769	-0.045913	-0.585519	-0.331225	-0.0405993	-0.235591	0.845135
J9P4L2	0.545964	0.973571	-0.0191675	0.090243	1.90911	0.782579	-0.766981	-1.32837	-1.3132	-0.558094	NA	-0.315658
E2RB79	-0.611942	0.559878	-1.35064	-1.9917	-0.080586	-0.723171	0.836697	1.56019	0.3388	0.428576	0.627163	0.406738
E2RHG2	1.17841	1.07413	0.229032	-0.524231	0.425773	0.18102	0.909074	0.668622	0.0326105	-0.646264	-1.75847	-1.76971
F1P9Z8	1.0466	1.31454	-0.331555	0.537077	1.26964	1.04732	-0.798129	-0.195286	-0.341912	-1.15503	-1.39588	-0.997382
F1PBT3	1.02782	1.40949	0.341531	0.2353	1.21799	0.811148	-0.603599	-0.294331	-0.337332	-1.43671	-1.50423	-0.86709
F1PHR2	0.594304	0.314535	-0.437341	0.323208	1.53617	1.94634	-0.701631	-0.328751	-0.435128	-1.58591	-0.767796	-0.457996
F1PX14	NA	0.621546	NA	0.749672	0.727934	0.836098	-1.19796	NA	NA	-0.655671	-1.63002	0.548402
F6UKZ0	-0.332785	1.48315	-0.556285	-0.134892	0.560903	1.09385	-0.164487	0.783531	1.00837	-1.43088	-1.64331	-0.667151
F1PIT0	-2.34619	-0.149859	0.46701	-0.923336	-0.074639	-0.398008	0.750866	1.22956	1.23949	-0.190006	-0.308498	0.703604
E2R9J8	-1.4924	-0.246389	-0.222987	0.117457	-1.24085	1.82843	0.0342252	0.501189	1.53227	0.519013	-0.588553	-0.741394
F1PZC3	-0.227982	1.50919	NA	NA	0.773248	1.22435	-1.86936	-0.483691	-0.394265	-0.797925	0.0400754	0.226355
E2R5M7	-2.21907	-0.278235	-1.19717	-0.611499	0.246092	-0.147245	0.549841	0.620174	0.432593	0.250866	1.6252	0.728449
F6XTD9	0.0913761	-0.495275	-1.45908	-1.30105	-1.01368	-0.546021	1.38167	0.550517	1.37368	0.150952	1.21425	0.0526579
F1PJ80	-1.3798	1.29226	-0.104179	0.959751	0.771618	0.83896	-0.253619	-0.108373	0.99111	-0.154506	-1.57205	-1.28117
F1PTZ9	0.188785	1.58836	0.148941	0.545633	0.946365	0.362521	0.0891998	0.11447	0.328109	-2.15201	-1.10317	-1.05721
E2RBA8	-0.414811	0.899514	-0.575905	-1.55228	-1.74528	0.714539	0.841257	0.104456	1.1166	-0.608779	0.0446907	1.176
J9P1J5	0.106398	1.28174	-2.44082	0.411676	-0.192573	0.0232176	-0.16319	0.418383	-0.364808	NA	NA	0.919973
E2RJY3	NA	-0.236506	NA	-0.180609	1.76604	1.54834	-0.335975	0.143599	0.0398778	-0.407408	-0.742969	-1.5944
E2R561	-0.307062	0.411644	-0.954833	-0.00311426	-2.13005	-0.555123	1.32885	1.56283	0.600647	-0.506942	0.287201	0.265958
E2RGJ9	-0.555145	1.14258	0.113785	0.335704	0.586292	0.853387	1.04621	-0.134728	0.847545	-1.80299	-0.944292	-1.48835
F1PCH3	-0.397831	2.42969	0.387679	0.387679	0.830415	0.164981	-0.638634	-0.314368	0.191193	-0.796993	-0.786404	-1.45741
P18466	1.14583	-0.590852	0.055126	1.194	1.0878	1.17227	-0.586327	0.145012	-0.0798317	-1.05449	-1.86564	-0.622903
P38377	-0.357115	1.00384	0.273603	0.759025	1.74474	0.496776	-0.0838249	-0.396879	-1.28744	-0.748224	-1.83245	0.427955
F1PZP8	0.189713	0.194204	0.4298	0.321188	0.555161	NA	0.655354	0.0679555	0.731654	-2.55015	-1.21411	0.61923
J9NZC6	-0.171752	-1.21802	-0.637737	1.31356	1.24148	1.30266	-0.0756354	0.242534	0.158787	-0.143879	-2.00151	-0.0104823
F1Q0H3	0.17241	0.669085	-0.581066	1.25971	1.78565	0.590553	0.303158	-1.20926	-0.349748	-0.329302	-1.70561	-0.605582
E2RQR5	0.696301	0.443122	1.34009	-1.56799	-1.06951	-1.29973	0.726834	-0.334967	NA	0.191012	-0.327946	1.20278
E2RAT6	-0.567305	0.104355	-1.44101	-0.34773	-0.605621	-1.10952	-0.0649413	-0.489646	1.22049	1.30192	1.84964	0.149376
F1PE28	-0.952475	-0.0834212	-1.7435	0.330892	1.42546	1.47522	0.639948	0.510197	0.19947	-0.767643	-1.18593	0.151783
F1PJH5	1.03131	0.941473	0.21756	0.651683	1.20527	0.409118	-0.884864	-1.0552	0.277343	-1.41681	0.318859	-1.69575
E2R7L1	-1.94306	0.12426	-0.904188	1.24214	1.41961	1.38454	-0.391699	-0.310932	-0.0987852	0.431489	-0.565706	-0.38767
J9NYE0	-0.203744	-0.0477503	-2.02747	-1.27451	-0.233597	-0.170428	1.05556	1.244	0.506117	1.42921	0.124478	-0.401873
E2RDS8	-0.116028	1.26524	-0.0889069	0.936382	0.383483	0.98075	0.562789	-0.287528	0.612009	-2.04926	-1.0774	-1.12154
J9NST3	-2.80024	0.81115	-0.204508	-0.532844	-0.419867	0.485042	0.654302	-0.180444	0.308366	0.542255	0.768692	0.568092
F1Q0S9	NA	0.932622	0.473542	0.167413	0.260991	1.04277	0.754014	-1.88234	0.84737	-1.35126	-1.0044	-0.240719
E2R0S6	-0.772009	0.475722	-1.50195	0.669047	0.604228	1.45866	0.114351	0.297077	1.31653	-0.778623	-0.321977	-1.56106
F1PS87	-1.37606	NA	NA	NA	0.913501	NA	0.115873	-0.820653	1.72054	-0.774744	0.11539	0.106149
F1PS82	0.347706	1.12135	0.86961	0.860331	-0.358669	0.867966	0.0368356	-0.10585	0.342723	-0.294289	-2.18076	-1.50696
J9P5W0	-0.209512	1.89047	-0.279694	0.992034	0.39594	1.17459	0.339849	-0.934207	-1.39259	-0.395737	-1.26453	-0.316605
F1PIY1	-0.12643	-0.680763	-1.4619	-1.90784	0.378055	0.214947	1.0819	0.469148	0.768407	-0.681974	1.30029	0.646167
F1PD82	1.96024	-0.424337	1.12679	-0.88027	0.928647	0.864514	-0.952484	-0.0956993	-0.963431	-1.16828	-0.330804	-0.0648852
F1PRA7	-0.0772956	1.05339	0.10956	1.06457	0.591145	1.11976	0.691652	-0.586282	-1.33683	-1.16582	-1.75563	0.291786
F1PEG9	0.43474	-2.82001	-0.90153	0.632001	0.861193	0.589005	0.0857418	0.247171	0.667788	-0.0478	0.0572596	0.194445
J9P6Y7	-0.0529319	0.984223	0.763991	0.180153	0.508281	0.381413	0.644799	0.0894004	0.844519	-1.3231	-2.39313	-0.627617
J9P813	0.561944	1.15183	0.659009	0.239534	0.707266	0.590961	-0.504709	-0.188557	-0.124899	-1.15049	-2.47118	0.529286
F1PTP6	0.309921	2.11462	0.395303	0.0545435	0.162375	1.23424	-1.72405	-0.8663	-0.0902102	-0.321268	-0.839269	-0.429912
F1Q2M3	-0.585782	1.03344	-1.61493	-0.0666226	1.1463	0.815522	0.643535	1.05478	0.336884	-0.236034	-1.49628	-1.03081
E2QZA8	-0.560228	-0.28385	-1.16049	1.57621	-0.387561	1.61746	0.338514	1.25081	0.143183	-1.09379	-0.913645	-0.526606
F1PFE9	-0.115532	2.24294	-1.93165	-0.264791	0.440075	-0.505424	0.00963601	0.765005	0.22244	0.347499	-0.934893	-0.275306
E2RJV3	0.737773	-0.613204	-0.692654	-0.477667	-0.079642	-1.10199	0.187434	2.13928	0.868056	-0.148996	0.69279	-1.51118
F1PTW4	0.110473	1.08546	-0.828234	-1.10082	-1.73424	-0.0030398	1.17791	0.880954	1.37261	0.216323	-0.830257	-0.347137
J9PAS2	0.697408	1.38913	-0.177858	0.660889	0.110528	1.41313	-0.496331	-0.449389	0.755636	-1.36934	-1.23602	-1.29779
E2RLQ6	1.28198	1.15241	-0.235074	0.635047	0.220769	1.04555	-0.285482	-0.181263	0.018012	-2.28276	-0.97183	-0.397367
E2RRC9	1.54659	0.481542	0.101549	0.179399	0.928534	1.06562	-0.215991	-0.135118	-0.679499	-2.3005	-0.336837	-0.635285
E2RD86	0.405454	1.2796	0.721639	0.289999	0.773504	-0.206674	0.0304822	1.02496	0.110381	-1.95267	-1.17198	-1.30469
F1PX11	-0.181511	-1.11109	-1.3288	NA	-1.18375	-0.717009	1.04776	0.813911	0.799812	-0.364434	0.965741	1.25937
F1PZL5	1.1191	1.1446	0.589992	0.30275	1.09277	0.813043	-0.299307	-0.687271	-0.59945	-1.05703	-1.97698	-0.442227
F1PEE3	-1.49063	NA	-1.21731	0.31744	1.73614	0.424339	0.77974	0.48037	0.365078	-0.833113	-1.0482	0.486139
E2QYT6	0.844784	1.29161	1.2501	NA	0.265495	0.283771	-1.43279	-0.646879	-1.46726	0.715175	-0.834166	-0.269846
F1P7L9	0.692163	NA	0.652002	0.235849	1.22059	0.88595	0.184264	-0.0756026	0.0729906	-2.36306	-0.709837	-0.795305
Q4LAL9	0.481219	0.148043	-0.788428	0.568661	1.69959	1.80221	-0.848505	-1.3822	-0.547419	-0.825284	-0.0975353	-0.210354
F1PNP7	-0.689681	-0.425173	-1.78468	0.628099	1.81164	1.45698	-0.789385	-0.54139	-0.263997	-0.195791	0.296291	0.497091
E2R4T5	0.591831	-1.0137	-1.549	-0.973053	0.205536	-1.06104	0.458084	1.37571	1.62364	0.36878	0.327832	-0.354617
J9PBD3	0.62669	1.20334	-0.291778	0.00318728	1.64047	0.939087	0.159401	0.195562	-0.783129	-1.65886	-1.06055	-0.973408
E2RBI2	-0.509174	-0.424485	-2.00166	0.509273	1.73595	1.43494	-0.375009	-0.550942	0.478027	-0.535063	-0.223454	0.461605
F1PHX8	0.310566	0.473071	-0.743073	0.32072	1.54122	1.40772	-1.23455	-1.23515	-1.50708	0.15406	-0.0532937	0.565791
E2QXN8	0.125526	0.460976	-1.6582	-0.975564	-1.6582	0.0576088	1.65343	0.887562	0.362001	-0.217749	0.203783	0.758835
F1PUT6	-0.906627	0.500982	-0.750673	1.17856	1.45949	1.16095	NA	-0.212717	-1.56833	0.0790418	0.0507392	-0.991416
F1Q0Z2	-0.116696	0.647569	1.64181	0.636058	0.348314	0.887379	-0.747828	0.150937	-0.249235	0.21278	-1.54587	-1.86521
E2RGF6	-0.210079	1.0325	0.73975	-0.419888	-0.0903075	0.244956	0.871111	0.574444	0.765184	-2.12256	-1.38511	NA
F1PLS0	0.599483	1.0306	-0.284357	-1.3767	-1.53152	-0.367058	1.25173	1.0966	1.16728	-0.799416	-0.537697	-0.248938
J9P097	NA	2.10628	0.890446	NA	-1.07466	-1.48307	0.201772	0.0970184	-0.169973	-0.544814	0.130268	-0.153277
F1PAZ2	0.61843	0.843451	-0.00139312	0.466648	0.956476	0.893417	NA	-0.166989	-0.727571	-2.23615	NA	-0.646323
E2R4I1	-0.100764	0.857756	0.456057	0.896234	0.715813	0.878153	0.0979987	NA	-0.806208	-0.248904	-0.262397	-2.48374
F1PNI3	0.584119	1.24473	0.199929	0.927826	1.03109	0.977577	-0.0535077	-0.324968	-1.13139	-0.471743	-1.74447	-1.23919
J9NV18	NA	0.918789	-0.559897	-0.403205	1.62092	1.47278	0.143512	0.0585012	-1.33572	0.0585012	-1.2351	-0.739085
F1PVW0	-0.231812	0.331141	0.375089	0.620497	0.553412	1.2864	0.27301	0.280631	0.709041	-2.34602	-1.41363	-0.43776
J9P3G1	0.499618	0.199748	-1.58385	-1.50117	-0.165784	-0.93911	-0.0107214	0.873517	0.38623	-0.518355	1.22268	1.5372
F1PKF6	-0.0192382	1.09473	-1.93659	0.374658	1.19455	1.06237	0.384247	0.226964	0.521996	-0.853448	-0.862236	-1.18802
E2R1X1	-0.555811	-0.601751	0.00449336	-2.08099	-0.381143	0.264598	0.872106	1.35628	1.27844	0.195372	-1.02688	0.675296
E2RLY5	0.676708	2.38087	-0.592217	-0.0114829	0.53674	0.830118	-0.60267	-0.000662982	-0.60866	-1.44043	-0.749212	-0.419101
E2R5G6	-0.0162782	1.65516	-0.480233	0.75139	0.956311	0.996381	-0.149498	-0.632976	0.422494	-0.46649	-1.77222	-1.26404
E2R5T8	-0.883641	-0.345056	-2.14392	-0.579495	0.522616	0.337053	0.0967022	0.950783	-0.435878	0.257156	1.86661	0.357075
E2QZ99	0.891057	0.268438	1.3001	NA	-0.665975	-0.938435	-0.734605	-1.26696	-1.30529	0.921617	1.11926	0.410796
F1PPT7	0.747963	-1.1096	-0.952378	-0.959501	-0.217702	-1.05533	0.825321	1.16298	1.6486	-0.934718	0.767728	0.0766441
J9P4S4	-1.9171	0.678065	-0.125525	-1.1288	-0.702977	-0.413708	1.60894	0.554397	1.33484	0.275835	-0.348746	0.184769
F1PAM3	0.514098	1.25692	0.989742	0.836484	1.38275	0.545638	-0.947065	-1.23504	-0.697158	-0.756884	-0.926732	-0.962746
E2RAC6	0.945337	-0.392112	-0.268032	-0.677405	1.25597	0.309558	1.10291	0.490222	0.755243	-0.876429	-0.469809	-2.17546
J9P7W8	0.712422	-2.6759	0.00548973	NA	0.0858329	-0.126716	0.791686	0.808757	0.893012	-0.477124	0.0261011	-0.0435594
E2R7P6	1.14454	-0.681377	1.17396	1.14464	0.481301	0.268021	-0.526884	-1.08579	-0.861631	-1.64116	NA	0.584384
